# Supplementary material for: An environmental isolate of Pseudomonas, 20EI1, reduces Aspergillus flavus growth in an iron-dependent manner and alters secondary metabolism
Source: Front Microbiol. 2025 Jan 20;15:1514950. doi: 10.3389/fmicb.2024.1514950 (PMC11788345; doi:10.3389/fmicb.2024.1514950)
Supplement: Supplementary file 1 [file Data_Sheet_1.CSV]

	Gene	baseMean	log2FoldChange	lfcSE	pvalue	padj	Condition	RefID
1	G4B84_000001	1.89840791112957	-0.156781752355083	0.884167391037485	0.615139371262998	NA	Bacteria	AFLA_054550
2	G4B84_000002	1.03741235301922	0.00820534698478019	0.875891658482793	0.978221200326942	NA	Bacteria	AFLA_054540
3	G4B84_000003	2.68486447532658	0.268860350090395	0.733158763466692	0.416204021072398	NA	Bacteria	AFLA_054530
4	G4B84_000004	2.07919377655862	-0.376255408339399	0.956813340164577	0.280999480635405	NA	Bacteria	AFLA_054520
5	G4B84_000005	139.830190491504	-0.946868300056791	0.531678997758567	0.00819786158156031	0.0427890398562207	Bacteria	AFLA_054500
6	G4B84_000006	119.608561171751	0.457346684713091	0.407206985530066	0.0869141692051096	0.245624939471147	Bacteria	AFLA_054490
7	G4B84_000007	35.0619213316809	-0.47812136655446	0.534046880602833	0.125172656984399	0.315396150291755	Bacteria	AFLA_054480
8	G4B84_000008	2.47396247541521	0.202957072616598	0.760251236990044	0.531816250184757	NA	Bacteria	AFLA_054470
9	G4B84_000009	1.62296514288202	0.00112681152009136	0.782619966929747	0.997108077028086	NA	Bacteria	AFLA_054460
10	G4B84_000010	2.08025718537021	0.137497287434616	0.745435480613512	0.665051377372312	NA	Bacteria
11	G4B84_000011	1.90412040107537	0.41719080284074	0.913173404859616	0.248128475901826	NA	Bacteria	AFLA_054450
12	G4B84_000012	3.67896340046696	0.0952918074605362	0.623049045531313	0.754008674037818	NA	Bacteria	AFLA_054430
13	G4B84_000013	0.794170858278483	-0.0535959874291023	0.937086232712488	0.851827228366131	NA	Bacteria	AFLA_054420
14	G4B84_000014	3.97583081317393	0.206361560091887	0.666406338560214	0.515081987025018	NA	Bacteria	AFLA_054390
15	G4B84_000015	4.04324477894605	0.589219161764452	0.923032826650578	0.136971925849688	NA	Bacteria	AFLA_054370
16	G4B84_000016	134.53165209088	3.02017526630776	0.659035218125668	1.68832370745275e-07	3.51428986977012e-06	Bacteria	AFLA_054360
17	G4B84_000017	384.925496048239	-0.553455919367305	0.380234554184016	0.0363057170414028	0.134939174688517	Bacteria	AFLA_054350
18	G4B84_000018	220.214624817386	-2.26546071556509	0.456665610842992	4.213206228266e-08	1.02281254712425e-06	Bacteria	AFLA_054340
19	G4B84_000019	1.68564580012254	-0.0176540183507179	0.77505026745283	0.954771461812152	NA	Bacteria	AFLA_054330
20	G4B84_000020	3.92005898752261	-0.16984607098244	0.679727836196532	0.590492959850169	NA	Bacteria	AFLA_054320
21	G4B84_000021	3.35776550900532	0.663549719694589	0.962359754297697	0.108027989357409	NA	Bacteria
22	G4B84_000022	24.6434536533284	-0.133818361535096	0.421772648312441	0.602635625408012	0.791472292370046	Bacteria	AFLA_054310
23	G4B84_000023	2.45602983853588	0.0717762236519412	0.743145368351632	0.818720407091452	NA	Bacteria	AFLA_054300
24	G4B84_000024	4.41459640261757	0.764094255835015	1.01340807567982	0.0795020146443116	NA	Bacteria	AFLA_054290
25	G4B84_000025	0.898853745141662	0.120088037052991	0.881118726172388	0.69594594242441	NA	Bacteria	AFLA_054280
26	G4B84_000026	15.0849557432274	0.184301691864076	0.491022389648912	0.510073563986203	0.726993340338372	Bacteria	AFLA_054270
27	G4B84_000027	15.3807342533556	0.820507014844931	0.740540545964478	0.0422303373774755	0.149627314011383	Bacteria	AFLA_054260
28	G4B84_000028	18.5709297490944	0.0353409315957005	0.414671567003858	0.889070637395053	0.952372246278508	Bacteria	AFLA_054250
29	G4B84_000029	97.148154617263	0.332098781487365	0.402533699606216	0.196606454961972	0.417998256875242	Bacteria	AFLA_054240
30	G4B84_000030	1.54105974279234	0.037229894331513	0.790113141629762	0.904744779681582	NA	Bacteria	AFLA_054230
31	G4B84_000031	1.73210777583746	0.191306398279418	0.798587724102664	0.554441363693075	NA	Bacteria	AFLA_054220
32	G4B84_000032	1.20460119166541	0.0237177155339508	0.825023754820499	0.938651214016435	NA	Bacteria	AFLA_054210
33	G4B84_000033	20.3571793213393	-2.33199219863431	1.09649605871147	0.000772056669701658	0.00608141294690531	Bacteria
34	G4B84_000034	5.75369904797022	1.8473334609666	1.34539637498702	0.00535269766075015	NA	Bacteria
35	G4B84_000035	3.09683619482147	0.0755311520729414	0.668378317112757	0.806831986866224	NA	Bacteria	AFLA_054190
36	G4B84_000036	9.6962014381568	0.252596142481919	0.579732567592973	0.408306884965554	0.64608596695969	Bacteria	AFLA_054180
37	G4B84_000037	7.06939130045229	0.0594985348465159	0.523989561747983	0.834272817392183	NA	Bacteria	AFLA_054150
38	G4B84_000038	16.5987115016244	0.338378978405988	0.583560663545749	0.279683702334235	0.52038932476091	Bacteria
39	G4B84_000039	15.4221499112768	-0.888330581336818	0.77896152800949	0.0351375769679927	0.131683341594437	Bacteria	AFLA_054140
40	G4B84_000040	38.8534258820773	0.267871700302411	0.466634280479566	0.332429626015619	0.573428853735466	Bacteria	AFLA_054130
41	G4B84_000041	1037.45110769587	0.549704848389328	0.376956931281059	0.0364115148226578	0.134995897809761	Bacteria	AFLA_054120
42	G4B84_000042	32.5641820379762	0.246487444977751	0.403695815395905	0.331492528053385	0.573281872839737	Bacteria
43	G4B84_000043	3.48024568940662	0.127646812770272	0.728407824323535	0.686400640560974	NA	Bacteria	AFLA_054100
44	G4B84_000044	32.7564270919942	0.688267060124737	0.564542458620152	0.0438992040137512	0.153373491340258	Bacteria	AFLA_054090
45	G4B84_000045	8.29974188034558	0.372133863192571	0.664818277570234	0.263909165741722	NA	Bacteria	AFLA_054080
46	G4B84_000046	106.279857857561	1.54022689409497	0.764806968329811	0.00220554403158612	0.0147121424912623	Bacteria	AFLA_054070
47	G4B84_000047	166.847570947266	0.502065549753453	0.495986033496048	0.0965126095307509	0.264739272398985	Bacteria	AFLA_054060
48	G4B84_000048	2099.46594554797	-1.15562912639401	0.476036195506259	0.00118682081452702	0.0087500601446565	Bacteria	AFLA_054050
49	G4B84_000049	427.023527766743	0.346927429257057	0.346082684552653	0.13906229015777	0.338464357777753	Bacteria	AFLA_054040
50	G4B84_000050	167.088018825066	-0.0470756714208305	0.30965476579052	0.823892712669099	0.921302250218757	Bacteria	AFLA_054020
51	G4B84_000051	592.611506128592	-0.373272223709354	0.345448877114391	0.113484880020951	0.294464146757741	Bacteria	AFLA_054010
52	G4B84_000052	257.295880373021	0.447637637959477	0.396342131774576	0.087785697593983	0.247413415241769	Bacteria	AFLA_054000
53	G4B84_000053	203.319793979897	-2.21577712230001	0.44709540322782	4.47172023296075e-08	1.07799655662491e-06	Bacteria	AFLA_053990
54	G4B84_000054	155.410442176006	-2.30348878604995	0.528877761465442	6.90227065455414e-07	1.26859818448773e-05	Bacteria	AFLA_053980
55	G4B84_000055	4.04679896186106	0.39661431386033	0.860410814438927	0.266772263838461	NA	Bacteria	AFLA_053960
56	G4B84_000056	24.0357261277511	-2.11987086252415	0.849163173519108	0.000396928205109823	0.00345761157493145	Bacteria	AFLA_053950
57	G4B84_000057	6.09351298954098	0.543128726279846	0.798693924355375	0.148912147126045	NA	Bacteria	AFLA_053930
58	G4B84_000058	1.97127682843467	-0.230379633623691	0.863072031230021	0.480408111849699	NA	Bacteria	AFLA_053920
59	G4B84_000059	46.0215592459048	-0.064826872848945	0.360831381685069	0.781637603246045	0.901819809949118	Bacteria	AFLA_053910
60	G4B84_000060	38.6179452464393	0.172881417371363	0.404051398205676	0.492245242026494	0.714451719244838	Bacteria	AFLA_053900
61	G4B84_000061	64.7905937481615	-0.343745119448741	0.420587107313803	0.193957878627102	0.414763116289244	Bacteria	AFLA_053890
62	G4B84_000062	205.168642544168	-0.061632615213044	0.28389921173992	0.756347829904508	0.88621487532185	Bacteria	AFLA_053870
63	G4B84_000063	0.803537629599825	-0.262763100097546	0.97579956538161	0.40516600172372	NA	Bacteria	AFLA_053850
64	G4B84_000064	6.02648954671635	0.31999435002543	0.644358411501266	0.323384545347971	NA	Bacteria	AFLA_053840
65	G4B84_000065	5.73041519938039	0.863427379181838	0.956442642226198	0.054260209654243	NA	Bacteria	AFLA_053830
66	G4B84_000066	19.6694607924907	0.0885573228871262	0.422362588202784	0.729842471465063	0.871506400092943	Bacteria	AFLA_053820
67	G4B84_000067	19.8621892710986	-1.19974162748245	0.861074742153659	0.013041379670196	0.0615325178248754	Bacteria	AFLA_053810
68	G4B84_000068	16.3429065136989	0.16692458678888	0.467707118878597	0.540080285252395	0.750465447309159	Bacteria	AFLA_053780
69	G4B84_000069	281.040178299827	0.265214326402396	0.402105684123949	0.296282976814774	0.538819182045955	Bacteria	AFLA_053760
70	G4B84_000070	29.766162370857	0.31578057643729	0.528238783940387	0.288145995549627	0.529872101656003	Bacteria	AFLA_053740
71	G4B84_000071	0.525391456441292	0.251187026832153	1.0724881957228	0.361868741871099	NA	Bacteria	AFLA_053730
72	G4B84_000072	12.5768887656204	-0.0541071587043186	0.477131136860395	0.842584031146023	0.930904256515897	Bacteria	AFLA_053720
73	G4B84_000073	1347.40185834979	-0.585899465399464	0.524999858321746	0.0662607167977106	0.20405781055409	Bacteria	AFLA_053700
74	G4B84_000074	21.740887157916	0.0468008072545523	0.396965273153231	0.84993447085725	0.93409888940906	Bacteria	AFLA_053690
75	G4B84_000075	662.895141472819	-0.51715156176788	0.955112371795035	NA	NA	Bacteria	AFLA_053680
76	G4B84_000076	66.0305404911411	-2.21541839918101	0.740713959420742	9.75295825433743e-05	0.00103162413535165	Bacteria	AFLA_053660
77	G4B84_000077	49.8546633545366	-2.51390648187115	0.637565206149185	3.28221984514073e-06	5.21448160099955e-05	Bacteria	AFLA_053650
78	G4B84_000078	5.36010046975608	0.247768318921458	0.637165165991679	0.433243482198389	NA	Bacteria	AFLA_053640
79	G4B84_000079	2.40187042856265	0.114357556508256	0.732558583038996	0.716900171315632	NA	Bacteria	AFLA_053630
80	G4B84_000080	5.19473719677036	-0.553009816294662	0.816770352513369	0.145737703482844	NA	Bacteria
81	G4B84_000081	69.9466333429225	-2.18927198888811	0.591978861646777	1.00479017391127e-05	0.000140183781194673	Bacteria	AFLA_053620
82	G4B84_000082	70.486631770242	-0.690727570833434	0.484886668152026	0.0287633824310818	0.113592522451934	Bacteria	AFLA_053610
83	G4B84_000083	16.0066228137593	0.59614244531251	0.600915041393383	0.0815538285281012	0.235878065435909	Bacteria	AFLA_053600
84	G4B84_000084	10.114156552537	-0.876695949294292	0.838376209808795	0.0424899464750184	0.150131689339811	Bacteria
85	G4B84_000085	8.15748230775867	0.553733077531838	0.793325754300067	0.142018702854808	NA	Bacteria	AFLA_053580
86	G4B84_000086	6.95701018808276	0.0661121913637773	0.566165872140191	0.821783477369031	NA	Bacteria	AFLA_053570
87	G4B84_000087	9.30632157920819	-0.154749850004024	0.524719497728685	0.590214187665521	0.781873516848664	Bacteria	AFLA_053560
88	G4B84_000088	33.8002235592235	-0.0417717177071042	0.403059755286274	0.867018754417261	0.941601745299511	Bacteria	AFLA_053550
89	G4B84_000089	3818.09947568363	-0.776507616760055	0.497022148781884	0.0181094678407756	0.0795772546152946	Bacteria	AFLA_053540
90	G4B84_000090	46.6943942147399	-2.96103646681671	0.768192137712259	3.57359591887601e-06	5.621228421103e-05	Bacteria	AFLA_053530
91	G4B84_000091	42.3483802705353	-1.93509060270668	0.598040649372944	5.67995312729975e-05	0.000652030942608961	Bacteria	AFLA_053520
92	G4B84_000092	1.12458142867575	0.0279220665653435	0.846688316278447	0.927223586255702	NA	Bacteria
93	G4B84_000093	11.7160516468804	-0.0675133477637427	0.475905138567511	0.804187079987745	0.912905260875477	Bacteria	AFLA_053500
94	G4B84_000094	13.1222380679444	1.43742433707704	0.964996336080901	0.00773831106497594	0.0410518590069297	Bacteria
95	G4B84_000095	17.9692180218553	0.24781897204601	0.943793582936103	0.437230792598901	0.671208785392982	Bacteria	AFLA_053480
96	G4B84_000096	398.239400393105	2.51853550710284	0.469043873502402	4.19033219260298e-09	1.2305094478335e-07	Bacteria	AFLA_053470
97	G4B84_000097	6.31957105563884	0.616748270918084	0.773368378708289	0.10736282607602	NA	Bacteria	AFLA_053450
98	G4B84_000098	3.52708554395739	0.246660183855642	0.693419340147388	0.446658125265245	NA	Bacteria	AFLA_053440
99	G4B84_000099	38.1617119307585	-3.19356268142661	0.777823728587677	1.20928108351389e-06	2.13550386911499e-05	Bacteria	AFLA_053430
100	G4B84_000100	10.3537310943721	1.14277530082409	0.928450502240397	0.0193698391604445	0.0840467780398358	Bacteria	AFLA_053420
101	G4B84_000101	88.0990805604807	2.6353867765989	0.668626360577279	3.07226670448987e-06	4.95289528129735e-05	Bacteria	AFLA_053410
102	G4B84_000102	7.99500446413452	0.0984688468162647	0.580292557658603	0.740331017274868	NA	Bacteria
103	G4B84_000103	6066.40980328792	2.05604146802859	0.425575004221032	9.18085689270499e-08	2.08703426644254e-06	Bacteria	AFLA_053390
104	G4B84_000104	2.48524913773278	0.0486270181490727	0.699756103557892	0.87557750633985	NA	Bacteria
105	G4B84_000105	1.38141851120868	0.209973380196061	0.842600517092773	0.51769764400441	NA	Bacteria	AFLA_053380
106	G4B84_000106	7.96422882761432	-0.24430259212305	0.576818988515037	0.422020583280761	NA	Bacteria	AFLA_053370
107	G4B84_000107	67.8911010847738	-1.77887878621882	0.605258499534906	0.000157183391064173	0.00156069255916783	Bacteria	AFLA_053360
108	G4B84_000108	21.7092138838776	0.0309077683052661	0.438455353212608	0.905731516494448	0.959905083107024	Bacteria
109	G4B84_000109	309.28412815009	0.00559839536408836	0.361838096716844	0.980922608879024	0.992970186412503	Bacteria	AFLA_053350
110	G4B84_000110	77.0123301078805	-0.0306115415331322	0.358869263586762	0.895463695410538	0.954569388170639	Bacteria	AFLA_053340
111	G4B84_000111	326.493519567362	-5.04371047228151	0.534020920423758	1.10543015065584e-22	2.86472223542461e-20	Bacteria	AFLA_053330
112	G4B84_000112	48.7115592568121	-0.150630401226533	0.359488937032564	0.519883171575631	0.735614108183592	Bacteria	AFLA_053310
113	G4B84_000113	9.26459871245695	0.0368163701587823	0.489216127543327	0.893693842544128	0.953972852622019	Bacteria	AFLA_053300
114	G4B84_000114	6.79109525061956	0.438976036209331	0.705368729296504	0.20703233325147	NA	Bacteria	AFLA_053290
115	G4B84_000115	0.568443174744394	0.0215744040547687	0.93920139107725	0.939563157249691	NA	Bacteria	AFLA_053280
116	G4B84_000116	19.8475565593197	0.0672949423722977	0.420642177294391	0.792339941836906	0.906655904303055	Bacteria	AFLA_053270
117	G4B84_000117	264.774110686522	5.16772041985405	0.63532506176139	1.04918550298031e-17	1.22200639594313e-15	Bacteria	AFLA_053260
118	G4B84_000118	964.911337916189	-0.56547070344494	0.495543099245962	0.0660061258773705	0.20387946985841	Bacteria	AFLA_053250
119	G4B84_000119	22.4845487487503	0.203788801664969	0.467357033158938	0.456534357750957	0.687486902286477	Bacteria
120	G4B84_000120	11.1128588770884	0.250684492406112	0.545532398825476	0.399364645366243	0.638958776642456	Bacteria	AFLA_053240
121	G4B84_000121	48.6246071912642	0.0246831774132547	0.347700704673936	0.913947804649837	0.963292622572467	Bacteria	AFLA_053230
122	G4B84_000122	114.605191540469	0.262488157277476	0.428553535034373	0.319101862865482	0.562074751140796	Bacteria	AFLA_053220
123	G4B84_000123	30.0397003385968	1.74785185800819	0.744757513428404	0.000802535834466276	0.00629756734298063	Bacteria
124	G4B84_000124	13.5665707060542	0.833256670237019	0.780529382785232	0.0443747252397373	0.154410339655964	Bacteria	AFLA_053200
125	G4B84_000125	91.560937697851	-1.43294161764316	0.553445481219013	0.000566461776316617	0.004675113673008	Bacteria	AFLA_053190
126	G4B84_000126	344.288136141077	-0.166406517073717	0.346031184638697	0.466546053917343	0.694758855754515	Bacteria	AFLA_053180
127	G4B84_000127	570.281118490945	-7.11360294216028	0.623450367129839	2.31629220418511e-33	2.40106849885829e-30	Bacteria	AFLA_053170
128	G4B84_000128	2367.66128533264	-4.26495953847983	0.488249519242652	1.03798135097412e-19	1.73543785228996e-17	Bacteria	AFLA_053160
129	G4B84_000129	8.70970497419634	-0.0914577184105025	0.510212443469521	0.745470966238446	0.880030980073765	Bacteria
130	G4B84_000130	34.9502383092684	0.109822855629485	0.406345289652805	0.662117404353006	0.829985348011727	Bacteria	AFLA_053130
131	G4B84_000131	2.80500370882023	-0.00323169369032364	0.712606606817607	0.991697615960318	NA	Bacteria	AFLA_053110
132	G4B84_000132	4.41906255011149	0.0245506794896254	0.597653295107879	0.934438912874413	NA	Bacteria
133	G4B84_000133	203.868044553398	0.113767758170935	0.346040957130972	0.617868773041973	0.801505155969603	Bacteria	AFLA_053100
134	G4B84_000134	222.797142271911	-0.536940206976598	0.39869933312422	0.0469732693697858	0.161126707573527	Bacteria	AFLA_053090
135	G4B84_000135	133.250249101785	0.18541326087046	0.411594210660104	0.466755606440546	0.694771484256562	Bacteria	AFLA_053070
136	G4B84_000136	276.172686825722	0.0814512671955534	0.327216358007067	0.710780613192456	0.858604525810529	Bacteria	AFLA_053060
137	G4B84_000137	247.707603426102	-0.156710111947335	0.306296009005224	0.45516892993178	0.686588286297778	Bacteria
138	G4B84_000138	7.25650292476186	-0.0537497427237827	0.557102968292585	0.853685844581643	NA	Bacteria	AFLA_053050
139	G4B84_000139	1.04075023589725	0.0623872572550609	0.869426346856719	0.837298693360349	NA	Bacteria
140	G4B84_000140	4.44577718739018	0.526527902269149	0.79503755543386	0.158425013462713	NA	Bacteria	AFLA_053040
141	G4B84_000141	22.135650849845	-0.7281682762859	0.660225582211604	0.0508260709821137	0.170395553622442	Bacteria	AFLA_053030
142	G4B84_000142	3.41960253141311	-0.305282892142912	0.76400782724513	0.366227135872797	NA	Bacteria
143	G4B84_000143	28.0177794913901	-3.50185837278313	0.887547548046558	1.93260573458256e-06	3.28955517975088e-05	Bacteria	AFLA_053000
144	G4B84_000144	3.07751581398923	0.399013678281917	0.801894795444553	0.260424747477243	NA	Bacteria	AFLA_052980
145	G4B84_000145	81.3390721749319	-2.58603941056562	0.577793907783822	3.41052117318293e-07	6.72119058578218e-06	Bacteria	AFLA_052960
146	G4B84_000146	206.812551842712	-1.409252102822	0.451111401385967	0.000114626040070653	0.00118754621151364	Bacteria	AFLA_052930
147	G4B84_000147	262.945905181391	0.0751161343525416	0.297066458229543	0.714475717152951	0.860592061818207	Bacteria	AFLA_052910
148	G4B84_000148	24.0834310408409	-0.767526574718563	0.664930198228117	0.0427370426197831	0.150680299324902	Bacteria	AFLA_052890
149	G4B84_000149	103.418464083498	1.34984874851384	0.667603565060352	0.00267691021911455	0.0171819512887563	Bacteria	AFLA_052880
150	G4B84_000150	95.0684083326686	0.446868156231388	0.439619293622326	0.108480595900993	0.285956213103674	Bacteria	AFLA_052870
151	G4B84_000151	8079.40333066584	-0.465145193426842	0.495300753083365	0.119482206331916	0.304312666053229	Bacteria	AFLA_052860
152	G4B84_000152	223.486120877476	0.201032861853205	0.369113266004275	0.400133281669219	0.63939904390059	Bacteria	AFLA_052850
153	G4B84_000153	660.023213782646	0.221651477982642	0.410807909998634	0.385807962567759	0.627123129503781	Bacteria	AFLA_052840
154	G4B84_000154	317.288145684221	-0.22568854375991	0.358081085896315	0.336645554186466	0.577780074865872	Bacteria	AFLA_052830
155	G4B84_000155	17.2147320370314	0.305760476394148	0.558950201313182	0.315366284798197	0.558627291219772	Bacteria	AFLA_052810
156	G4B84_000156	20329.2199746842	0.124423791997242	0.318501564967369	0.564059102038076	0.765519331202762	Bacteria	AFLA_052800
157	G4B84_000157	767.560375926124	0.324226752906462	0.337722514820784	0.157729450282004	0.365482534525727	Bacteria	AFLA_052790
158	G4B84_000158	17.4955148678508	0.914052648638928	0.792005765588177	0.0327243004578037	0.124530138966811	Bacteria	AFLA_052780
159	G4B84_000159	266.498658772043	0.107040802815262	0.294385017459696	0.599466861050196	0.78937561492953	Bacteria	AFLA_052770
160	G4B84_000160	1135.04634015649	0.074244582048362	0.290032876287485	0.712868806731035	0.859855486452631	Bacteria	AFLA_052760
161	G4B84_000161	2.84849040316591	0.438431314767526	0.874950290952903	0.230089884559164	NA	Bacteria	AFLA_052750
162	G4B84_000162	3.65244685843842	0.206294415306226	0.664165138116675	0.51482050142751	NA	Bacteria	AFLA_052740
163	G4B84_000163	14.6517600414999	0.319795961038659	0.53059559775342	0.283546026110317	0.52538504876256	Bacteria	AFLA_052730
164	G4B84_000164	819.598946196165	-0.0533786162843699	0.308108883713453	0.800089314629387	0.910784978701101	Bacteria	AFLA_052720
165	G4B84_000165	1033.56369150422	0.194278530578374	0.327906474173508	0.378688905029016	0.619941265553335	Bacteria	AFLA_052710
166	G4B84_000166	110.012858154801	0.327414683206548	0.391177961724005	0.194732974716585	0.415717395336711	Bacteria	AFLA_052700
167	G4B84_000167	130.760121603661	0.187421176268229	0.319591877215741	0.386945761959891	0.628006852744047	Bacteria	AFLA_052690
168	G4B84_000168	339.451865953225	0.323813701915328	0.339035341322434	0.159310639183578	0.367798237366809	Bacteria	AFLA_052680
169	G4B84_000169	1022.00487074206	-0.141926288211063	0.309263020960928	0.501732039686573	0.721653159898851	Bacteria	AFLA_052670
170	G4B84_000170	721.575938969573	-0.0956212571566726	0.28899805312911	0.634423573841586	0.811288941496178	Bacteria	AFLA_052640
171	G4B84_000171	743.422894465183	0.0109347557414726	0.323932017480227	0.960023265183038	0.984527222683753	Bacteria	AFLA_052630
172	G4B84_000172	534.88241945562	0.0263862635909514	0.284381457069721	0.894536880525885	0.954283143308771	Bacteria	AFLA_052620
173	G4B84_000173	237.538254109261	-1.91319997892682	0.444837391696121	1.10627577127646e-06	1.96700765781335e-05	Bacteria	AFLA_052610
174	G4B84_000174	104.135252187839	0.553064311767715	0.449877565025589	0.0571772715301514	0.184417861447832	Bacteria	AFLA_052600
175	G4B84_000175	379.974196830897	0.0912808376146464	0.351367730245597	0.691660255263175	0.848490243165112	Bacteria	AFLA_052590
176	G4B84_000176	288.216748823702	0.235655419370577	0.331250521322413	0.290803152415701	0.53256690165587	Bacteria	AFLA_052580
177	G4B84_000177	729.664717303996	0.0761492344786268	0.3283067636001	0.729410733094988	0.871191572676881	Bacteria	AFLA_052570
178	G4B84_000178	211.324777206195	0.322579108812229	0.359754331833258	0.177530362349576	0.393726943969984	Bacteria	AFLA_052560
179	G4B84_000179	2957.07234893867	0.122749684174607	0.303058638546662	0.555436006950295	0.760788801274678	Bacteria	AFLA_052550
180	G4B84_000180	2085.22978122405	-0.184173586611238	0.385862774154527	0.452603904421692	0.684570430125474	Bacteria	AFLA_052540
181	G4B84_000181	1174.82655460491	0.402201248647589	0.399313482836216	0.122092274132529	0.309591123693198	Bacteria	AFLA_052510
182	G4B84_000182	89.6805635134773	0.995070476210894	0.60673921442293	0.0104639088003801	0.0518989849879141	Bacteria	AFLA_052490
183	G4B84_000183	760.924788208341	0.0573522125304951	0.288973581093245	0.775702087999734	0.89792605742102	Bacteria	AFLA_052480
184	G4B84_000184	268.260837653804	0.0264241684202988	0.317577344920239	0.902301184504936	0.958030736308323	Bacteria	AFLA_052470
185	G4B84_000185	1067.34103768592	-0.0957482292198601	0.310932438853839	0.651645667378116	0.823675038171144	Bacteria	AFLA_052460
186	G4B84_000186	83.3485476590376	-0.262541340981363	0.42513060433137	0.316787709614748	0.559805898033835	Bacteria	AFLA_052450
187	G4B84_000187	101.711002022078	-3.66312482242166	0.703641977490494	6.41985659185561e-09	1.81330336324728e-07	Bacteria	AFLA_052440
188	G4B84_000188	845.863235113627	0.0392996023129944	0.331836059384968	0.859281153507204	0.937907595794006	Bacteria	AFLA_052430
189	G4B84_000189	276.03012854389	0.578498318568428	0.417775004378002	0.0396593961170628	0.143372002910442	Bacteria	AFLA_052420
190	G4B84_000190	275.935699373267	0.119695591903342	0.310615728117453	0.572186901603625	0.770197301911852	Bacteria	AFLA_073800
191	G4B84_000191	244.869243981682	-0.229767600780644	0.346809906403483	0.317934467743522	0.560826196406759	Bacteria	AFLA_052410
192	G4B84_000192	3244.23041991686	-4.18942624892719	0.527022391654343	7.72780857566593e-17	7.70254458609164e-15	Bacteria	AFLA_052400
193	G4B84_000193	570.454819765996	0.628892321025765	0.45004203540553	0.034623080028909	0.130037263615823	Bacteria	AFLA_052380
194	G4B84_000194	224.716988551523	-0.0924057703552258	0.307556193144249	0.660598018629519	0.829327729334334	Bacteria	AFLA_052370
195	G4B84_000195	107.741579257459	0.118207440149446	0.408767407881969	0.63940707748654	0.815063178212675	Bacteria	AFLA_052360
196	G4B84_000196	259.682315366443	0.636463295383538	0.432154653351903	0.0291568453938122	0.114571591869696	Bacteria	AFLA_052350
197	G4B84_000197	1390.79418533692	0.368964549612864	0.348213226712533	0.11919082888619	0.303713393022886	Bacteria	AFLA_052340
198	G4B84_000198	955.326844595904	0.44387603578076	0.414817386289122	0.0989818489590969	0.269303371734908	Bacteria	AFLA_052320
199	G4B84_000199	276.835268687941	0.344527351206338	0.371640604997763	0.160399931771392	0.369080064981632	Bacteria	AFLA_052310
200	G4B84_000200	388.590071992423	0.0756693494259993	0.282509487887072	0.702068785255574	0.85338239070817	Bacteria	AFLA_052300
201	G4B84_000201	13.9868737992451	0.0561248461499615	0.442957110135287	0.830746130049211	0.924875350025789	Bacteria	AFLA_052290
202	G4B84_000202	359.166831690738	1.12684195149206	0.485511419419156	0.00164298267807517	0.0114456709952468	Bacteria	AFLA_052280
203	G4B84_000203	106.345781217133	0.169018034496875	0.361988072462531	0.472709282466244	0.700158359630959	Bacteria	AFLA_052270
204	G4B84_000204	91.6819689934558	0.493912674589929	0.416550282261876	0.0710169970049967	0.215063450468535	Bacteria	AFLA_052260
205	G4B84_000205	438.004470370456	4.05123534080705	0.595024330955954	3.7666937118104e-13	2.25696803564316e-11	Bacteria	AFLA_052250
206	G4B84_000206	32.9168515243746	-0.337649926105201	0.452600303893996	0.220517362296866	0.44885696042196	Bacteria	AFLA_052240
207	G4B84_000207	70.7547916624777	0.0878946964012997	0.368918646413689	0.71099295021301	0.858691940103468	Bacteria	AFLA_052230
208	G4B84_000208	2000.59967519197	-0.270942635092039	0.33935102369147	0.234538488074499	0.466288064323026	Bacteria	AFLA_052220
209	G4B84_000209	19.0614909316731	0.223288753701976	0.492389665608624	0.428316774966744	0.664560947358969	Bacteria
210	G4B84_000210	435.697331104191	0.591435370319952	0.457490368602904	0.0463807264768644	0.159463552457438	Bacteria	AFLA_052210
211	G4B84_000211	1872.59823100148	-0.0425596469269057	0.340762183993225	0.850321075879464	0.934226631962535	Bacteria	AFLA_052190
212	G4B84_000212	10.4115147152198	-0.0418773681811446	0.488523046310509	0.879127883376619	0.947301417783995	Bacteria	AFLA_052180
213	G4B84_000213	7.87960998207449	0.820492865623193	0.814643031038293	0.0504804616009221	NA	Bacteria	AFLA_052170
214	G4B84_000214	30.6177008800625	-0.781080014287707	0.610110233139378	0.0324887664142711	0.123861181555842	Bacteria	AFLA_052150
215	G4B84_000215	280.627183073985	0.00760908557243836	0.285419607459885	0.969592614383195	0.987939202600186	Bacteria	AFLA_052140
216	G4B84_000216	8.26318954359346	-0.0353769130465291	0.534326921354044	0.901686184913234	NA	Bacteria	AFLA_052120
217	G4B84_000217	21.42083149575	0.179186672940592	0.432081065603108	0.493432883884162	0.715496745303127	Bacteria	AFLA_052110
218	G4B84_000218	333.260937859778	-0.324481630424774	0.382428564673768	0.192228928535153	0.412741640349247	Bacteria	AFLA_052100
219	G4B84_000219	244.97863259154	0.230100497521779	0.340017756253035	0.310761708436613	0.55449397233275	Bacteria	AFLA_052080
220	G4B84_000220	734.120159906721	1.11536807768551	0.422502298727149	0.000684963798868225	0.00551696560922146	Bacteria	AFLA_052070
221	G4B84_000221	57.1865811893128	0.611697990914546	0.528508139716606	0.0579505088388281	0.186055423727534	Bacteria	AFLA_052060
222	G4B84_000222	485.998411544039	-0.123932967598495	0.309464503306024	0.557619086281777	0.762077767797763	Bacteria	AFLA_052050
223	G4B84_000223	179.172318183797	-0.296929350516479	0.438593718935466	0.268898343908374	0.507609415290758	Bacteria	AFLA_052040
224	G4B84_000224	5.61196111230226	0.725669681492413	0.878807124004413	0.0808212902568232	NA	Bacteria	AFLA_052030
225	G4B84_000225	849.466612351124	0.307591651814534	0.339767573530796	0.180384545668307	0.396914922606172	Bacteria	AFLA_052020
226	G4B84_000226	303.682283608191	0.732840159467117	0.512920693606843	0.0262063424047064	0.105661200065028	Bacteria	AFLA_052010
227	G4B84_000227	807.923614199916	-0.700584677695329	0.58780599554105	0.0452072865895002	0.156616068396951	Bacteria	AFLA_052000
228	G4B84_000228	447.135547698139	0.17977549262291	0.368099853650859	0.450179422777534	0.682844585383658	Bacteria	AFLA_051990
229	G4B84_000229	2382.02429151223	1.39319595267777	0.464130292772794	0.000171859521922363	0.00168383346337166	Bacteria	AFLA_051980
230	G4B84_000230	152.151366435919	0.560384286125769	0.410045759140978	0.0428250625409533	0.150738403497291	Bacteria	AFLA_051970
231	G4B84_000231	223.525597028424	-1.10582636248046	0.488834119164426	0.00197370878315912	0.0133654115150347	Bacteria	AFLA_051960
232	G4B84_000232	138.102197771586	0.139999004696805	0.362921145760116	0.551933348063126	0.757893904626092	Bacteria	AFLA_051950
233	G4B84_000233	305.169983458033	0.328006266993591	0.367948938139652	0.177088540782079	0.393251888120614	Bacteria	AFLA_051940
234	G4B84_000234	10046.5986105594	1.30811684935445	0.480142928613121	0.000431268058574691	0.00370690273232608	Bacteria	AFLA_051930
235	G4B84_000235	329.173426061345	2.62015997243089	0.552061104330827	9.56815924458571e-08	2.16557944823964e-06	Bacteria	AFLA_051920
236	G4B84_000236	23.88212203562	0.104854147831992	0.397498515564735	0.672579923894401	0.836267661159813	Bacteria	AFLA_051900
237	G4B84_000237	203.778585846562	-3.41619772193489	0.472096902003744	2.00052490008122e-14	1.3824960742828e-12	Bacteria	AFLA_051890
238	G4B84_000238	80.4919527253468	-0.0426184771888701	0.340650260036869	0.850085382463478	0.934165702811026	Bacteria	AFLA_051880
239	G4B84_000239	60.8828866290555	-0.314178686429874	0.43774600861982	0.243120977012695	0.477670971894161	Bacteria	AFLA_051860
240	G4B84_000240	3.27982419209951	0.105981808954073	0.647889591702495	0.730710280611063	NA	Bacteria	AFLA_051850
241	G4B84_000241	3762.50624581921	0.312434619044199	0.32978978015721	0.165372258035584	0.377338504687842	Bacteria	AFLA_051840
242	G4B84_000242	188.612115545672	-4.13310355981851	0.506395926065074	1.39707928627547e-17	1.54065147675867e-15	Bacteria	AFLA_051830
243	G4B84_000243	161.418779250559	0.0394389072222549	0.311082589445146	0.852572449267107	0.934958806670196	Bacteria	AFLA_051820
244	G4B84_000244	63.3124206524072	0.579945838708973	0.515720423191455	0.0660306832569992	0.203894567364329	Bacteria	AFLA_051810
245	G4B84_000245	791.801404048729	-0.327484253351285	0.374174829527768	0.182384403389421	0.39944997370267	Bacteria	AFLA_051800
246	G4B84_000246	263.062784974189	0.0106882562244757	0.283755230796528	0.957112533429173	0.983606264366599	Bacteria	AFLA_051790
247	G4B84_000247	235.078034780148	-0.00526819942719646	0.301317882936238	0.979751997499388	0.99290962540924	Bacteria	AFLA_051780
248	G4B84_000248	662.501342980816	-0.247024180507268	0.416759456350953	0.339532859647216	0.580504308610101	Bacteria	AFLA_051770
249	G4B84_000249	526.422325590578	0.175476876643805	0.312041486372822	0.409617646926071	0.646739393081786	Bacteria	AFLA_051760
250	G4B84_000250	717.727601479512	-0.130600492174238	0.296414498831167	0.523647555433201	0.739205883291137	Bacteria	AFLA_051750
251	G4B84_000251	425.160246975561	-0.449052602471541	0.369185265118692	0.0740173597206979	0.221496521612227	Bacteria	AFLA_051740
252	G4B84_000252	344.49808066365	-1.70429653951435	0.507341112672637	4.39890235022642e-05	0.000524126686924678	Bacteria	AFLA_051730
253	G4B84_000253	550.625093727785	0.962241906543711	0.472969616897695	0.0043680423484663	0.0258590102708177	Bacteria	AFLA_051720
254	G4B84_000254	1458.91050626667	0.300586870318658	0.338094783995122	0.188411052947629	0.407509236699153	Bacteria	AFLA_051700
255	G4B84_000255	103.30021418796	0.600510911505883	0.437713422048112	0.0387785571698775	0.141111321063224	Bacteria	AFLA_051690
256	G4B84_000256	1252.50374619701	-3.0202808741222	0.524542312608329	3.64420912568579e-10	1.34433707462131e-08	Bacteria	AFLA_051680
257	G4B84_000257	239.748317100122	-0.268486808693698	0.363076283425346	0.259973455006333	0.497762252418849	Bacteria	AFLA_051670
258	G4B84_000258	531.116889720306	0.211398752101037	0.32306832826103	0.333656570902426	0.574246059102532	Bacteria	AFLA_051660
259	G4B84_000259	440.563732271644	0.211420034057051	0.330622842093587	0.341478587031744	0.582431411288759	Bacteria	AFLA_051650
260	G4B84_000260	67.5264634407455	1.22555140716228	0.621323739066937	0.00350063965709498	0.0214719708197908	Bacteria	AFLA_051640
261	G4B84_000261	1151.61851400276	0.107990542185871	0.284901279499639	0.587090365563774	0.779651906584102	Bacteria	AFLA_051630
262	G4B84_000262	186.160394648778	1.47515234415146	0.520778037108256	0.000271154266306671	0.00250739083366187	Bacteria	AFLA_051620
263	G4B84_000263	64.2589429208694	0.110784362039366	0.356929421597495	0.63385805218272	0.810981556273275	Bacteria
264	G4B84_000264	109.310782078698	0.49653330560057	0.443791880344882	0.0802060528219091	0.233609424993512	Bacteria	AFLA_051610
265	G4B84_000265	1917.979769731	-0.050165487192757	0.286591118324725	0.80204041999896	0.912117497938477	Bacteria	AFLA_051600
266	G4B84_000266	35.3623809660345	0.154761273135358	0.40910456642002	0.540937767833234	0.750604757141528	Bacteria	AFLA_051590
267	G4B84_000267	68.8374425382588	0.955840073993042	0.60770788339632	0.0129234751075721	0.0611171191609909	Bacteria	AFLA_051580
268	G4B84_000268	152.53879947853	0.752682149387657	0.497688787775585	0.0211175492392897	0.0897885625161922	Bacteria	AFLA_051570
269	G4B84_000269	510.577056307237	0.191050496750719	0.318492541971403	0.376738377612862	0.618803679660106	Bacteria	AFLA_051560
270	G4B84_000270	295.802789203025	0.16846376810963	0.352199710855823	0.466299594395966	0.694691232467459	Bacteria	AFLA_051550
271	G4B84_000271	1096.72885781413	0.473407221478216	0.418607115003277	0.0825915922686137	0.237497798814854	Bacteria	AFLA_051540
272	G4B84_000272	377.973062688242	-1.94155904160776	0.53069941965517	1.35537250198517e-05	0.000183513314671725	Bacteria	AFLA_051530
273	G4B84_000273	415.173815144284	-0.28893413858427	0.39850775680678	0.254455442039461	0.491463594593079	Bacteria	AFLA_051520
274	G4B84_000274	148.522338005107	0.393972842824431	0.384835268885265	0.120666012620683	0.306787005153308	Bacteria	AFLA_051510
275	G4B84_000275	58.1395213933199	0.497703319338816	0.513154382904928	0.105168721691983	0.280684595535298	Bacteria	AFLA_051500
276	G4B84_000276	205.812655762652	-0.193876235133562	0.313049959725684	0.363827670226361	0.605950775958622	Bacteria
277	G4B84_000277	724.314916586835	0.549499709481749	0.389165424185407	0.0400330830752615	0.144309442225994	Bacteria	AFLA_051480
278	G4B84_000278	39.2495493046967	-0.194197071955862	0.40242232978067	0.440374124543287	0.674385902646729	Bacteria	AFLA_051470
279	G4B84_000279	17.3955580875227	-0.287153673939629	0.523536850737957	0.328893079422324	0.570506028036663	Bacteria	AFLA_051460
280	G4B84_000280	76.0075709008571	0.755189001048894	0.467687540392981	0.0168438624513564	0.0754226687562679	Bacteria	AFLA_051450
281	G4B84_000281	23.8725687877723	0.301460853809404	0.459316084916082	0.274342005463181	0.51434784384723	Bacteria	AFLA_051440
282	G4B84_000282	222.908939474222	-0.157950798237327	0.318645289806108	0.464440235392294	0.692917023614928	Bacteria	AFLA_051430
283	G4B84_000283	264.2840439981	-0.156728617490439	0.341724222829098	0.489037375388881	0.711888980941039	Bacteria	AFLA_051420
284	G4B84_000284	200.442659061304	0.106230818087235	0.316738609097278	0.620986129865652	0.802936537630953	Bacteria	AFLA_051410
285	G4B84_000285	177.304057463398	-0.0515660621456582	0.307065322695816	0.806293069650798	0.913415821178724	Bacteria	AFLA_051400
286	G4B84_000286	965.835833130773	-0.216992622778955	0.340877313269932	0.339323668209998	0.58033808689405	Bacteria	AFLA_051390
287	G4B84_000287	124.920950629133	0.372807635561221	0.377814531461418	0.135346695894241	0.332307875329158	Bacteria	AFLA_051380
288	G4B84_000288	431.95377979516	0.521688568208727	0.423162521483791	0.0608963313454789	0.192925235552333	Bacteria	AFLA_051370
289	G4B84_000289	1529.39743024783	-0.0963944600254103	0.352631000093102	0.67608408107381	0.838492353094381	Bacteria	AFLA_051360
290	G4B84_000290	310.661759576104	0.0852517194498712	0.317906809209698	0.692249267809472	0.848490243165112	Bacteria	AFLA_051350
291	G4B84_000291	623.83029563336	0.266805980192254	0.329984059744286	0.232380838622235	0.463866700011185	Bacteria	AFLA_051340
292	G4B84_000292	874.721552803987	0.156113620036916	0.302061804011915	0.452247560659773	0.684379301284556	Bacteria
293	G4B84_000293	10.2442520953655	0.250770443223348	0.541672361675488	0.39770146634115	0.637602453085533	Bacteria	AFLA_051330
294	G4B84_000294	10.8929341593358	0.159193958639716	0.485165086994137	0.565767912384851	0.766023487310013	Bacteria	AFLA_051320
295	G4B84_000295	4.70604505861196	1.37454318308429	1.17268334791213	0.0146493035246839	NA	Bacteria	AFLA_051310
296	G4B84_000296	149.63289959433	1.11654274350322	0.661153010393393	0.00783422747573474	0.0415182014383775	Bacteria	AFLA_051300
297	G4B84_000297	61.1652910687176	0.875686178824811	0.558380962630156	0.014922648024622	0.0683553554676232	Bacteria	AFLA_051290
298	G4B84_000298	1162.01075717187	0.078186645704264	0.292208209222657	0.699902470849742	0.851947981778819	Bacteria	AFLA_051270
299	G4B84_000299	278.360244226828	4.82603838506324	0.461755949778708	5.41687136362748e-27	2.95533097659803e-24	Bacteria	AFLA_051260
300	G4B84_000300	355.526794740302	2.70153516392526	0.505492661715109	4.31176035882575e-09	1.26259061806745e-07	Bacteria	AFLA_051250
301	G4B84_000301	743.580517847479	-0.176577681226458	0.351991034087761	0.44516645527551	0.678517199733266	Bacteria	AFLA_051240
302	G4B84_000302	415.826165866788	-0.0179042427271981	0.286740761974637	0.928766564328763	0.969375244367159	Bacteria	AFLA_051230
303	G4B84_000303	719.374547296821	-0.0215711259431869	0.359764398307334	0.926336901931387	0.96777723581422	Bacteria	AFLA_051220
304	G4B84_000304	2670.46781569831	0.790773355810922	0.421696655988916	0.0087483111788141	0.0450049596424749	Bacteria	AFLA_051210
305	G4B84_000305	711.593793915412	1.66085486493235	0.555353222567537	0.0001468600316972	0.00147064459342653	Bacteria	AFLA_051200
306	G4B84_000306	86.6450184929823	-1.75435591282884	0.52799512895844	4.82282559002041e-05	0.000569716423027824	Bacteria	AFLA_051190
307	G4B84_000307	21.1015729408206	0.39318531273251	0.587328108278582	0.217276180988055	0.445027641201774	Bacteria	AFLA_051180
308	G4B84_000308	159.012549177889	-1.10793770484313	0.531136217194074	0.00308903079545449	0.0193973803816849	Bacteria	AFLA_051160
309	G4B84_000309	265.964910189434	0.151032494546504	0.36874223932476	0.525439525273081	0.740251712133573	Bacteria	AFLA_051150
310	G4B84_000310	56.74248797335	0.0420835095363605	0.338050704747275	0.8512195955318	0.934421510884532	Bacteria	AFLA_051140
311	G4B84_000311	99.9877451214354	1.14782355446948	0.54051989365947	0.00266494183170458	0.0171476021275293	Bacteria	AFLA_051130
312	G4B84_000312	122.835363113368	-0.107856946962053	0.336055856865782	0.629666455092437	0.808077991195973	Bacteria	AFLA_051120
313	G4B84_000313	46.1454827229823	0.166272140852872	0.386522522297348	0.49749484253869	0.718349566479463	Bacteria	AFLA_051110
314	G4B84_000314	575.354986302908	-0.0537537568161821	0.281933364930357	0.785648563358326	0.903830767445719	Bacteria	AFLA_051100
315	G4B84_000315	194.82900500463	-0.105278056009887	0.30690555948019	0.616328829426163	0.800709944332824	Bacteria	AFLA_051090
316	G4B84_000316	374.058351941586	0.720477552172118	0.482241685559992	0.0234027059967805	0.0974658297961538	Bacteria	AFLA_051080
317	G4B84_000317	42.8538395835754	-0.18862662734892	0.39202880731012	0.44630054490882	0.679646165495053	Bacteria	AFLA_051070
318	G4B84_000318	230.931839902747	-0.616566040353064	0.464025125217298	0.0408773620682575	0.146115425930882	Bacteria	AFLA_051060
319	G4B84_000319	544.147334056868	-0.718043593162917	0.495765624036566	0.0258968756795392	0.104903092338454	Bacteria	AFLA_051050
320	G4B84_000320	1576.92229696695	0.34657020859599	0.38643959794269	0.168411449693778	0.381335318376081	Bacteria	AFLA_051040
321	G4B84_000321	11.533988985125	0.17331347998005	0.531261970897243	0.549741610368609	0.756173789713739	Bacteria	AFLA_051030
322	G4B84_000322	105.406406230286	-0.656775874727504	0.502084505775937	0.0391608754676237	0.142128766525555	Bacteria	AFLA_051020
323	G4B84_000323	56.1574765661315	0.106523151546457	0.347685021732433	0.641378196800307	0.81619664450048	Bacteria	AFLA_051010
324	G4B84_000324	238.681951957145	-0.477772421508644	0.431564880509671	0.0855456562361861	0.242816613511584	Bacteria
325	G4B84_000325	223.911245053328	0.424778550266684	0.388224303426454	0.0987863658649681	0.268983311940178	Bacteria	AFLA_051000
326	G4B84_000326	99.2839575807761	-0.550660223650569	0.529096244108024	0.0823001528060436	0.237110445799735	Bacteria	AFLA_050990
327	G4B84_000327	57.8267215534322	-0.600768876361847	0.493345752982369	0.0527357883622389	0.174963460833171	Bacteria	AFLA_050980
328	G4B84_000328	59.3547594361163	-0.226492132101582	0.393320444233832	0.363441497021973	0.60569996238421	Bacteria	AFLA_050970
329	G4B84_000329	486.905014614036	-0.234430680104535	0.346429238100735	0.308106505738552	0.551707037223326	Bacteria	AFLA_050960
330	G4B84_000330	2222.05796761448	0.841453625447575	0.53759949017353	0.0159559893442553	0.0723217252044384	Bacteria	AFLA_050950
331	G4B84_000331	1467.38767259164	0.283891887714544	0.356945370130921	0.229560267535673	0.459919396516969	Bacteria	AFLA_050940
332	G4B84_000332	1120.754711582	0.10102338266145	0.303524645205931	0.627935965334769	0.80767819372169	Bacteria	AFLA_050930
333	G4B84_000333	50.8416279751117	-0.120601867071309	0.362512046281479	0.607751318159322	0.794846096901278	Bacteria	AFLA_050920
334	G4B84_000334	66.8652591299242	-0.0568393745992744	0.349391073899506	0.804131772880984	0.912905260875477	Bacteria
335	G4B84_000335	88.5418511144982	0.0710022032788606	0.310916399894262	0.737809806757978	0.875673970328967	Bacteria
336	G4B84_000336	289.976757429381	-0.107119349562429	0.333916468938116	0.630556064176216	0.808653242762669	Bacteria	AFLA_050910
337	G4B84_000337	91.1978070565851	-0.149453594907685	0.340511106412091	0.508287198162474	0.725740793553829	Bacteria	AFLA_050900
338	G4B84_000338	674.44773829961	0.0113075354014454	0.291434725325657	0.955507826757977	0.982423540187779	Bacteria	AFLA_050890
339	G4B84_000339	1015.80080584991	-0.254821172931163	0.352274906735451	0.274517806520631	0.514478951092129	Bacteria	AFLA_050870
340	G4B84_000340	424.063567320125	-0.00426377187169437	0.276651611349381	0.982557912556873	0.993512207413011	Bacteria	AFLA_050850
341	G4B84_000341	265.226984494294	0.1811611036588	0.339689722665128	0.422643983245264	0.659470911776126	Bacteria	AFLA_050830
342	G4B84_000342	22.1351966285208	0.0105505639588984	0.412282191622068	0.966669452547686	0.987046448493825	Bacteria	AFLA_050820
343	G4B84_000343	440.440470557464	0.0412580473922778	0.30201435330462	0.842668317794269	0.930904256515897	Bacteria	AFLA_050810
344	G4B84_000344	1665.17556099532	0.463444930887396	0.4586560078424	0.105626388462701	0.281085513845954	Bacteria	AFLA_050800
345	G4B84_000345	5801.43106483332	0.769734162666639	0.43395536563342	0.0115018037495798	0.055870523743273	Bacteria	AFLA_050790
346	G4B84_000346	811.705172022838	1.48489136655604	0.530003040186095	0.000294823756655739	0.00267847770507747	Bacteria	AFLA_050780
347	G4B84_000347	270.17082910317	-0.847066465252371	0.490919808186902	0.0110568234501665	0.0545007284281628	Bacteria	AFLA_050770
348	G4B84_000348	695.313734067248	-0.144322898342108	0.305089203487088	0.490265876553185	0.712830613893076	Bacteria	AFLA_050760
349	G4B84_000349	75.3072196172887	0.621399256724542	0.445129789888374	0.0352873271678811	0.132053586073016	Bacteria	AFLA_050750
350	G4B84_000350	48.9680343596873	-0.0202393511018581	0.359831257485162	0.930880289393293	0.970162742882539	Bacteria	AFLA_050740
351	G4B84_000351	543.957003039625	0.174283304517539	0.314343904365057	0.415275512081089	0.652628395423165	Bacteria	AFLA_050730
352	G4B84_000352	1012.59718000053	0.0918734047236417	0.327537427743118	0.675986557622367	0.838492353094381	Bacteria	AFLA_050720
353	G4B84_000353	15458.5574290611	1.09625972503227	0.450331737387768	0.00125945668891283	0.00920700143672102	Bacteria	AFLA_050690
354	G4B84_000354	213.767905843755	0.036269368905998	0.281338899184825	0.854237918041995	0.935649161402865	Bacteria
355	G4B84_000355	408.818347476619	-0.230867899629827	0.328155799305002	0.297280626804971	0.53968668607011	Bacteria	AFLA_050680
356	G4B84_000356	68.2196349611503	0.0569354422975029	0.351249271361066	0.804449573572968	0.9129542675342	Bacteria	AFLA_050670
357	G4B84_000357	98.9318134596474	-0.826963814277235	0.528700716424542	0.0164166175035705	0.0740856147331354	Bacteria	AFLA_050660
358	G4B84_000358	2011.88314604646	0.775348428134433	0.427925715411393	0.0104331825176241	0.0518458149461608	Bacteria	AFLA_050650
359	G4B84_000359	814.176846807933	0.443061418912433	0.423678603172496	0.103722572944088	0.277898214303029	Bacteria	AFLA_050640
360	G4B84_000360	222.602741471475	0.401597931869096	0.428546438187593	0.138596346470714	0.337726781268317	Bacteria	AFLA_050630
361	G4B84_000361	145.241294140978	-0.0526801789188237	0.334625684889293	0.813171220480888	0.916281687657496	Bacteria	AFLA_050620
362	G4B84_000362	700.183864442647	-0.0102416675470313	0.721676756713731	0.973727139373051	0.989865208075026	Bacteria	AFLA_050610
363	G4B84_000363	195.180575525687	-0.0872926177667998	0.310026214561102	0.680021063789999	0.840683343663025	Bacteria	AFLA_050600
364	G4B84_000364	63.9586894741846	-0.823417120111268	0.706220284090577	0.037661350902996	0.138257900081572	Bacteria	AFLA_050590
365	G4B84_000365	422.850008977142	-0.0303140081267737	0.28255280083126	0.878367590676985	0.946895575515096	Bacteria	AFLA_050580
366	G4B84_000366	158.159551371414	-0.00995938845434771	0.292334125373726	0.96089538943507	0.984642309893628	Bacteria	AFLA_050570
367	G4B84_000367	80.4630029685609	0.106742139867472	0.349811724682547	0.642001619919735	0.816663246053254	Bacteria	AFLA_050560
368	G4B84_000368	328.119617149908	0.349599321419683	0.345844503804913	0.136124040474649	0.333190508514807	Bacteria	AFLA_050550
369	G4B84_000369	808.46538650527	0.12353395617012	0.323894977097659	0.571349239280637	0.769713459751804	Bacteria	AFLA_050540
370	G4B84_000370	146.307197987424	-0.0524295188327756	0.312710323734135	0.805545824961795	0.913356854476943	Bacteria	AFLA_050530
371	G4B84_000371	974.120847777307	-0.110497516036597	0.300486960644948	0.593320833247292	0.784228782254819	Bacteria	AFLA_050520
372	G4B84_000372	22.3776983401379	-0.0726737225172936	0.409150240663053	0.772880376925267	0.89646167474626	Bacteria	AFLA_050510
373	G4B84_000373	179.863691346518	0.0678787729316657	0.314267116263329	0.750751955459495	0.882960077724628	Bacteria	AFLA_050500
374	G4B84_000374	63.1115530501821	0.685251438356616	0.540848148720471	0.0401472850442027	0.144516804762039	Bacteria	AFLA_050490
375	G4B84_000375	58.2760419018323	-0.64065293557608	0.496688883461053	0.0420108323937738	0.149152350981833	Bacteria	AFLA_050480
376	G4B84_000376	410.108085020062	0.715686219580728	0.403180472750544	0.0128378615375516	0.060780811348646	Bacteria	AFLA_050470
377	G4B84_000377	44.380839885379	-0.0916523632187623	0.360286775057156	0.695066785794936	0.849672515533078	Bacteria	AFLA_050450
378	G4B84_000378	413.062463555196	-0.449558841504753	0.451862379405676	0.112110521690583	0.292361677445179	Bacteria	AFLA_050440
379	G4B84_000379	224.991198865747	0.337253833203038	0.417097557372147	0.19968507450613	0.421835052083782	Bacteria	AFLA_050420
380	G4B84_000380	2429.45212858276	-0.158754171676658	0.291303737367265	0.432114092912924	0.667336458841259	Bacteria	AFLA_050410
381	G4B84_000381	11.2236328722784	0.24576175166764	0.542514936676402	0.407032075815381	0.644823100095795	Bacteria	AFLA_050400
382	G4B84_000382	49.229306593078	0.136530500921831	0.389467070185117	0.578349975046215	0.774470461352418	Bacteria	AFLA_050390
383	G4B84_000383	12.6263895235374	0.0411899858935741	0.447451814010367	0.875924318808559	0.946308649168267	Bacteria	AFLA_050380
384	G4B84_000384	154.071666036926	-0.2505560481511	0.354108243019307	0.284015233273626	0.52538504876256	Bacteria	AFLA_050370
385	G4B84_000385	48.6620943799472	-1.10671248258663	0.620385980751987	0.00639492146295388	0.0352792740207451	Bacteria	AFLA_050360
386	G4B84_000386	301.564447550029	-0.250352766304758	0.353687827147708	0.284013913752537	0.52538504876256	Bacteria	AFLA_050340
387	G4B84_000387	333.984493457419	-0.0225375697487597	0.296813161811827	0.912605036311445	0.962856367064065	Bacteria	AFLA_050330
388	G4B84_000388	437.294861462084	0.640760880918727	0.39041130074579	0.0202502126670493	0.0869928323690979	Bacteria	AFLA_050310
389	G4B84_000389	62.7013556086779	-0.571636230836941	0.49676285048072	0.0639421625793624	0.199501224904475	Bacteria	AFLA_050300
390	G4B84_000390	73.3529903362766	0.23906607158042	0.369714341803203	0.319550916600895	0.562387911966872	Bacteria
391	G4B84_000391	3216.11612635386	-0.255721092044063	0.34445265875175	0.26566575476671	0.504098702894328	Bacteria	AFLA_050290
392	G4B84_000392	302.070723940296	0.190450392405076	0.336395547383959	0.396407945742676	0.636487727008764	Bacteria	AFLA_050280
393	G4B84_000393	1380.90918050581	1.11520396965952	0.563628034154331	0.00398448575276345	0.0239438720655919	Bacteria	AFLA_050270
394	G4B84_000394	14867.0034383969	0.830868585896834	0.42954706978853	0.00703995820577734	0.038090321298832	Bacteria	AFLA_050250
395	G4B84_000395	1324.39913231203	0.557672363940598	0.397063937662069	0.039909437854108	0.144097519831681	Bacteria	AFLA_050240
396	G4B84_000396	728.506952495382	0.265300438079287	0.355061666051614	0.258459363628745	0.496335990768629	Bacteria	AFLA_050230
397	G4B84_000397	27.0546000485916	-0.250619199351556	0.458264377082582	0.35840993155711	0.600109408903409	Bacteria	AFLA_050220
398	G4B84_000398	476.053562452364	-0.153998206069646	0.36959317578106	0.518019760620006	0.733678485938924	Bacteria	AFLA_050210
399	G4B84_000399	83.7938682444592	4.08899202069648	0.755685788257701	1.89162848208477e-09	6.03342179855098e-08	Bacteria	AFLA_050200
400	G4B84_000400	9.40612822079662	0.149144648891294	0.517302102570043	0.601150845125811	0.790502303764323	Bacteria	AFLA_050190
401	G4B84_000401	184.339453336765	-0.418510022459403	0.451607329649965	0.135788811469282	0.33292025063637	Bacteria	AFLA_050180
402	G4B84_000402	196.603924783897	-0.543598654185498	0.493489886461449	0.074632942918758	0.222567631270381	Bacteria
403	G4B84_000403	25.5438608680684	-0.225182334219189	0.456156545888199	0.406188394570934	0.644110279657688	Bacteria	AFLA_050170
404	G4B84_000404	51.5733216001015	-0.570380403751829	0.515816988402252	0.0698458631640612	0.21269747871876	Bacteria	AFLA_050150
405	G4B84_000405	265.306659406136	-0.152004415606745	0.313025252824501	0.475772404934832	0.701467278070551	Bacteria	AFLA_050140
406	G4B84_000406	602.858683157952	0.7175187689741	0.440101532562515	0.0175730974860589	0.0779139129771117	Bacteria	AFLA_050130
407	G4B84_000407	371.804751272573	0.635415544564932	0.394249452406658	0.0218230933878478	0.0918466041650144	Bacteria	AFLA_050120
408	G4B84_000408	741.336934500899	0.0745110423038082	0.325900106571839	0.733746902721308	0.874210853829284	Bacteria	AFLA_050110
409	G4B84_000409	846.017532286259	0.153268089193792	0.293182344017274	0.450413530373592	0.682999803372244	Bacteria	AFLA_050100
410	G4B84_000410	2495.50373802934	-0.204671812151177	0.317447614663193	0.342951772932257	0.583750094945119	Bacteria	AFLA_050080
411	G4B84_000411	343.999806683806	-0.175107561991305	0.35949846965096	0.455109223197064	0.686588286297778	Bacteria	AFLA_050070
412	G4B84_000412	441.236205555961	-0.78399041460474	0.492812210385213	0.0167775225623812	0.0752230964020951	Bacteria	AFLA_050060
413	G4B84_000413	716.874838379191	0.188882930053633	0.329393354600597	0.393403633367542	0.633813828974242	Bacteria	AFLA_050050
414	G4B84_000414	2691.84803398878	1.41767876875465	0.424070584586439	5.44103590818384e-05	0.000629484131966894	Bacteria	AFLA_050040
415	G4B84_000415	71.6567975752765	-0.124458941414612	0.360332332504815	0.594989589139222	0.78548931240667	Bacteria	AFLA_050020
416	G4B84_000416	906.772523291914	0.429443881904432	0.361350719661324	0.0816170295381215	0.235995014837425	Bacteria	AFLA_050010
417	G4B84_000417	3616.79660177294	0.587019247953207	0.41725098837831	0.0372043977676708	0.137084556194131	Bacteria	AFLA_050000
418	G4B84_000418	367.73907737064	-2.53488789113214	0.44093984364244	4.86354708837341e-10	1.73468372836852e-08	Bacteria	AFLA_049990
419	G4B84_000419	463.472185010433	0.202724860172819	0.352245102626315	0.381908312177478	0.6231483651868	Bacteria	AFLA_049980
420	G4B84_000420	918.870279580609	-0.277055275637201	0.330568360199218	0.216253217919438	0.444039260326059	Bacteria	AFLA_049970
421	G4B84_000421	195.68705530159	0.372449765899349	0.422996444763654	0.163391795770496	0.373996830825192	Bacteria	AFLA_049960
422	G4B84_000422	8113.16437824748	1.13268250771723	0.548971345393925	0.00316104257692784	0.0197156241591059	Bacteria	AFLA_049940
423	G4B84_000423	821.044074003888	0.366559660418873	0.423935369935091	0.170124039131039	0.384012504923321	Bacteria	AFLA_049930
424	G4B84_000424	845.954384586254	0.138088562818864	0.337671143730274	0.538623924070343	0.749470444602256	Bacteria	AFLA_049920
425	G4B84_000425	931.765797711373	-0.0662419902402407	0.303754694544126	0.750888729739877	0.882960077724628	Bacteria	AFLA_049910
426	G4B84_000426	57.4389764260715	0.228954189441929	0.425719339127188	0.380611418085127	0.621913297583611	Bacteria	AFLA_049890
427	G4B84_000427	545.997311794094	-0.21679507069672	0.399863569450698	0.388484594253244	0.630091695950723	Bacteria	AFLA_049870
428	G4B84_000428	127.828846571394	-0.492406007562402	0.474182344183985	0.0940243741182543	0.260324963170359	Bacteria	AFLA_049850
429	G4B84_000429	88.46330168792	0.220371270452638	0.386219071644984	0.370893687464942	0.612487727209238	Bacteria	AFLA_049840
430	G4B84_000430	47.6111995769013	-0.862672446753294	0.538541335312795	0.0141763266619375	0.0657076431588149	Bacteria	AFLA_049830
431	G4B84_000431	5.15919367171062	-0.324888979428479	0.698880977325677	0.329715755113583	NA	Bacteria
432	G4B84_000432	37.451186948273	-0.105963073091544	0.441538223335719	0.68688811942408	0.84573966575009	Bacteria	AFLA_049800
433	G4B84_000433	21.1612182410521	-0.186849673089256	0.47687603564168	0.498195104148505	0.718786031394808	Bacteria	AFLA_049790
434	G4B84_000434	43.3039084209995	-0.010318388864194	0.376495465899234	0.96567474362976	0.986715231993624	Bacteria	AFLA_049780
435	G4B84_000435	579.57790515635	0.97725448703999	0.639001440198206	0.013735155962438	0.0640767896969542	Bacteria	AFLA_049760
436	G4B84_000436	331.06450427474	1.72609788949424	0.463369344946963	1.19406049658548e-05	0.000163508997458455	Bacteria	AFLA_049750
437	G4B84_000437	100.927189765591	0.165564108364814	0.356294193970163	0.477237476814462	0.7025054934193	Bacteria
438	G4B84_000438	33.5859497549751	-0.394279765359356	0.505087805402737	0.183215466526143	0.400931291114629	Bacteria	AFLA_049740
439	G4B84_000439	54.028101446929	0.0760107262659697	0.360565260206658	0.745126433710039	0.879724443261761	Bacteria	AFLA_049730
440	G4B84_000440	342.716898346376	1.48119346037066	0.48878028779298	0.000147351029211606	0.00147152289865848	Bacteria	AFLA_049720
441	G4B84_000441	59.7859280073611	0.0196446017043586	0.33333718791795	0.929587291290487	0.969646459084018	Bacteria
442	G4B84_000442	121.250042727239	0.276955499270737	0.361772602088974	0.244756243349806	0.47978014867154	Bacteria	AFLA_049710
443	G4B84_000443	37.1908605923081	-0.057974647314607	0.390635711597788	0.813067820269325	0.916281687657496	Bacteria	AFLA_049700
444	G4B84_000444	9.14875522080966	-0.125499485915077	0.60125230154541	0.677681436618883	0.839188361246128	Bacteria	AFLA_049690
445	G4B84_000445	126.814648091004	-0.198554823260034	0.361492102916625	0.399588239342063	0.639119223733964	Bacteria	AFLA_049680
446	G4B84_000446	75.7543816437473	-0.342320398441023	0.414758776143636	0.192014064852949	0.412521823060242	Bacteria	AFLA_049660
447	G4B84_000447	55.0970914955218	-0.423842198463593	0.449551333551017	0.13041762713582	0.32412110354589	Bacteria	AFLA_049650
448	G4B84_000448	78.233649240176	-0.520557983141986	0.448616287285656	0.0702355166980038	0.213570362596511	Bacteria	AFLA_049640
449	G4B84_000449	37.782261260736	-0.142929925493794	0.395382979542925	0.564310701759042	0.765660305554218	Bacteria	AFLA_049630
450	G4B84_000450	61.8350222616209	-0.234409057316586	0.460084261332255	0.390081783027307	0.630986715326394	Bacteria	AFLA_049620
451	G4B84_000451	22.2806433175875	-0.317475310314815	0.536965390264254	0.289549759416308	0.53118490997954	Bacteria	AFLA_049600
452	G4B84_000452	26.0310783844991	-0.282131899227049	0.492595768956754	0.322308150503169	0.565434421706401	Bacteria	AFLA_049580
453	G4B84_000453	39.525698670021	0.128868868409763	0.417007732131121	0.613754069423947	0.799258137635583	Bacteria	AFLA_049570
454	G4B84_000454	6.81680768512729	-0.8282576673893	0.958032277622645	0.0613735212465061	NA	Bacteria	AFLA_049550
455	G4B84_000455	26.0391111615077	-0.753170736358871	0.651068808698347	0.0437061977735686	0.152853726761408	Bacteria
456	G4B84_000456	95.3218695549393	1.41626058577062	0.651716068963912	0.00171887582026501	0.011862760820817	Bacteria	AFLA_049540
457	G4B84_000457	416.516257280016	4.44040351925507	0.537480102451603	5.64549578534292e-18	6.9668106322458e-16	Bacteria	AFLA_049530
458	G4B84_000458	523.726812896301	3.611751371627	0.447979617118351	3.34404671483313e-17	3.53718247407757e-15	Bacteria	AFLA_049520
459	G4B84_000459	103.253237921173	-0.630705119584513	0.483791397208606	0.0417216316129543	0.148467707964258	Bacteria	AFLA_049510
460	G4B84_000460	106.004970859354	0.273049535709438	0.381093830200853	0.267027193166386	0.505663844421402	Bacteria
461	G4B84_000461	12902.0386102462	0.238242020334945	0.364706761847825	0.316932403296879	0.559870704256212	Bacteria	AFLA_049470
462	G4B84_000462	114.611398516545	-0.0269482143626966	0.347068709529135	0.905979970315617	0.95990929255103	Bacteria	AFLA_049460
463	G4B84_000463	153.567701694037	-0.272787217329882	0.390734251655724	0.274898999034974	0.51492645898022	Bacteria	AFLA_049450
464	G4B84_000464	244.757819089236	1.25098909441679	0.471843062900278	0.000565542492592281	0.00467124579937178	Bacteria	AFLA_049440
465	G4B84_000465	546.499095160864	0.507503644020265	0.39994502171951	0.0585704891516961	0.187331592269819	Bacteria	AFLA_049430
466	G4B84_000466	230.687664406676	0.112043526642957	0.287074764306743	0.57530271247287	0.772141866496448	Bacteria	AFLA_049420
467	G4B84_000467	41.234102540157	-0.418067904805407	0.519287426548978	0.166762715571805	0.378926415961713	Bacteria	AFLA_049410
468	G4B84_000468	43.0024651991994	-0.0335130613793903	0.389482217460232	0.891029796490861	0.952993692780052	Bacteria	AFLA_049400
469	G4B84_000469	2775.92955652455	-1.82677050271183	0.46063875127518	4.5476849519465e-06	6.91221440056854e-05	Bacteria	AFLA_049390
470	G4B84_000470	392.120904729874	-0.697465907186986	0.440862952013468	0.0203337562080479	0.0872577255637023	Bacteria	AFLA_049380
471	G4B84_000471	428.306550725461	-0.123991101753692	0.284486162132004	0.532279692158762	0.745925549400801	Bacteria	AFLA_049370
472	G4B84_000472	179.300895771318	0.428714167552249	0.410668364028904	0.107510250320018	0.284153813058976	Bacteria	AFLA_049360
473	G4B84_000473	50.7256397693074	0.268160646879059	0.386738938727551	0.279723067486764	0.52038932476091	Bacteria	AFLA_049350
474	G4B84_000474	130.586731952224	1.67510436822549	0.615413434887643	0.000317830037498912	0.0028549620179495	Bacteria	AFLA_049340
475	G4B84_000475	11.6354302848436	-0.363213419024895	0.6438140223557	0.268460272320845	0.507334148044216	Bacteria	AFLA_049330
476	G4B84_000476	83.1731297255577	-0.0834337177664015	0.360986531946947	0.721472123559092	0.865814374574888	Bacteria	AFLA_049320
477	G4B84_000477	187.203775279167	0.30844340652706	0.43638481245306	0.250458744286835	0.486811499762116	Bacteria	AFLA_049310
478	G4B84_000478	1490.46929643411	-0.136917140389207	0.339831869797325	0.543774157891665	0.752935419561046	Bacteria	AFLA_049300
479	G4B84_000479	314.37325686734	-1.48078891777713	0.649159491420133	0.00122601990965168	0.00900065324606891	Bacteria	AFLA_049290
480	G4B84_000480	201.435304043457	-0.0295855614984201	0.291964041916218	0.884074389631421	0.948891490541843	Bacteria	AFLA_049270
481	G4B84_000481	27.24914493106	-0.397344210548392	0.551534078344503	0.199685954136129	0.421835052083782	Bacteria	AFLA_049260
482	G4B84_000482	36.1663767711118	0.285272847374778	0.416339862244159	0.272712155834828	0.512521483414983	Bacteria	AFLA_049250
483	G4B84_000483	19.4882967906093	-0.337993674847182	0.521864902177357	0.255226777110761	0.492295822616657	Bacteria	AFLA_049230
484	G4B84_000484	18.1455829575558	-0.0558493159690752	0.428553698433548	0.828663375211519	0.924093533327641	Bacteria	AFLA_049220
485	G4B84_000485	54.8247707172603	0.163462471286687	0.395215244105079	0.510314719563342	0.727037160939198	Bacteria	AFLA_049210
486	G4B84_000486	92.911349401093	1.11250860055915	0.722280799935866	0.010924376909354	0.0539504959706353	Bacteria	AFLA_049190
487	G4B84_000487	112.458427297577	-0.411690500192188	0.403618528660453	0.116752008708673	0.299506066912397	Bacteria	AFLA_049170
488	G4B84_000488	92.933603557656	-1.8282608009431	0.553669632980701	4.92587853022944e-05	0.000576316668672216	Bacteria	AFLA_049160
489	G4B84_000489	65.0459289839886	0.0348738879551829	0.335254884292208	0.875815866324097	0.946290105307024	Bacteria	AFLA_049150
490	G4B84_000490	57.0313029768848	-0.0143762483782607	0.351215775058379	0.950129576430428	0.979847315196327	Bacteria	AFLA_049140
491	G4B84_000491	23.0367651747024	-0.116939925383643	0.432101473178159	0.65299999277125	0.82438167398207	Bacteria	AFLA_049130
492	G4B84_000492	48.8576507053094	-1.92450553721248	0.664943378192077	0.000160342220933286	0.00158295948780423	Bacteria	AFLA_049110
493	G4B84_000493	18.3175203820606	-0.0470883916128698	0.449750696227462	0.858724874797497	0.93759659281134	Bacteria
494	G4B84_000494	308.241483434683	0.130035935300465	0.349745255698884	0.571409347768363	0.769713459751804	Bacteria	AFLA_049100
495	G4B84_000495	847.01346352254	-0.203641889240175	0.302603665272469	0.32831976018789	0.570344931883216	Bacteria	AFLA_049090
496	G4B84_000496	1348.03758031443	-0.143562537173658	0.363678844937427	0.542464517233484	0.75196405264005	Bacteria	AFLA_049080
497	G4B84_000497	422.930264197659	3.75345441221719	0.709420010368105	4.00713713932402e-09	1.18341833579011e-07	Bacteria	AFLA_049070
498	G4B84_000498	147.588594944643	2.10938179795868	0.677588460110749	7.34391448503676e-05	0.000815064427750439	Bacteria
499	G4B84_000499	44.7772535111272	-0.0794158807989829	0.353078138724151	0.730780569189085	0.872023872477732	Bacteria	AFLA_049050
500	G4B84_000500	490.470710471266	-0.0533484624461347	0.292213504115589	0.792663978000056	0.906926577919269	Bacteria	AFLA_049040
501	G4B84_000501	930.925192071645	0.264211479891397	0.362623100927545	0.266945791518012	0.505602060090574	Bacteria	AFLA_049030
502	G4B84_000502	165.834964438934	0.119121375185485	0.313819215069295	0.576814194522268	0.773448165624014	Bacteria	AFLA_049020
503	G4B84_000503	313.63976551952	-0.718783260565936	0.432451025511779	0.0163563762563933	0.0738780811650427	Bacteria	AFLA_049010
504	G4B84_000504	302.852326694116	0.886238462725297	0.437941492309029	0.00512001215987974	0.0294039036284285	Bacteria	AFLA_049000
505	G4B84_000505	6221.80020572169	0.790926673205845	0.519245120885864	0.0191756049801887	0.0832736997170659	Bacteria
506	G4B84_000506	21.7026895559283	0.433195889107176	0.54025400217243	0.161900137575553	0.371789283586218	Bacteria	AFLA_048990
507	G4B84_000507	109.13200774279	-0.138724660168837	0.319285194705429	0.520948094268619	0.7365177230208	Bacteria	AFLA_048980
508	G4B84_000508	191.032670031245	-0.732598891471082	0.449438282067515	0.0170484260156826	0.0760430224090216	Bacteria	AFLA_048970
509	G4B84_000509	72.9384787901392	-0.0813707911166458	0.375784569441256	0.734386423379292	0.874273010876071	Bacteria	AFLA_048950
510	G4B84_000510	300.807292080511	0.571082323721082	0.382801116292835	0.0323865228972355	0.123607767434736	Bacteria	AFLA_048920
511	G4B84_000511	494.200635875152	0.0498706842292523	0.300618609944475	0.809764885611299	0.915307920687761	Bacteria	AFLA_048910
512	G4B84_000512	949.472693441563	-0.544084257860297	0.395990765772673	0.0437624406138839	0.152998805869653	Bacteria	AFLA_048900
513	G4B84_000513	249.541869858643	1.13351981489102	0.509520972592049	0.00209710425672206	0.0140793929567234	Bacteria	AFLA_048890
514	G4B84_000514	628.024914175312	-0.0310131615672114	0.292955686715504	0.878816890898501	0.947149825104355	Bacteria	AFLA_048880
515	G4B84_000515	37.1319884963649	-0.720307318118122	0.542264408345889	0.033073258887961	0.125627483192599	Bacteria	AFLA_048860
516	G4B84_000516	514.412510940124	0.100426945124338	0.30131780753418	0.628159521298887	0.80767819372169	Bacteria	AFLA_048850
517	G4B84_000517	703.231512943275	-0.105169308506619	0.311719619578337	0.620577572453634	0.802812346825775	Bacteria	AFLA_048840
518	G4B84_000518	170.297240163017	0.199722144364043	0.330758606756335	0.368553510454391	0.610571686762242	Bacteria	AFLA_048830
519	G4B84_000519	191.388968488136	0.404994258258831	0.374365132172087	0.105671449687216	0.281085513845954	Bacteria	AFLA_048820
520	G4B84_000520	6361.66129905258	0.430609606446096	0.374058860480575	0.0874875443551846	0.246774390417917	Bacteria	AFLA_048810
521	G4B84_000521	41.608891863086	-0.710879332278731	0.585334410308512	0.0423706099757426	0.149872137919498	Bacteria	AFLA_048800
522	G4B84_000522	336.99858712247	1.94259794960656	0.407050216604617	1.30080038426087e-07	2.80334652458383e-06	Bacteria	AFLA_048790
523	G4B84_000523	3832.1236831222	0.417442860048422	0.374137261080892	0.0963976127365232	0.264554442210221	Bacteria	AFLA_048780
524	G4B84_000524	968.129642179078	0.171512522933716	0.325541180195574	0.434164356760192	0.668674905120784	Bacteria	AFLA_048760
525	G4B84_000525	172.083353848672	-0.269767323650826	0.421224833104753	0.30164962950068	0.543714147001225	Bacteria	AFLA_048750
526	G4B84_000526	385.322547276076	-0.0685960431678544	0.335144156699885	0.75854589148028	0.887581748626773	Bacteria
527	G4B84_000527	171.008079558371	-1.53161947129727	0.489450897958188	0.000103990682928596	0.00109216557166953	Bacteria	AFLA_048740
528	G4B84_000528	126.972302648028	1.35170771978006	0.623524156925177	0.00186861409758278	0.0127770803004901	Bacteria	AFLA_048730
529	G4B84_000529	2542.48917959974	1.09844717626145	0.457355553104727	0.00137297525909867	0.00988351495542836	Bacteria	AFLA_048720
530	G4B84_000530	2407.53560152606	0.186356911176694	0.307749272429349	0.376577392168723	0.618725386103675	Bacteria	AFLA_048710
531	G4B84_000531	27614.5249055751	1.73458358753704	0.432052914257652	3.89699706304529e-06	6.05641252706559e-05	Bacteria	AFLA_048690
532	G4B84_000532	103.576335638103	-0.738515532672652	0.51687983565778	0.0259152135212563	0.104916746472272	Bacteria	AFLA_048680
533	G4B84_000533	517.308118482001	-0.103718134191593	0.30222661199501	0.617693777026734	0.801505155969603	Bacteria	AFLA_048670
534	G4B84_000534	308.84645981219	-0.241367674956595	0.332458811235891	0.28080848004428	0.521846666213518	Bacteria	AFLA_048660
535	G4B84_000535	1277.24548810911	-0.245842202637126	0.342507768394469	0.282099375986951	0.524013558865317	Bacteria	AFLA_048650
536	G4B84_000536	238.109792882574	0.017515083186415	0.317681305208619	0.935165099774685	0.972894562852708	Bacteria	AFLA_048630
537	G4B84_000537	424.568128173237	-0.563849162748615	0.541738593103337	0.0799706697245196	0.233185924715716	Bacteria
538	G4B84_000538	243.756163252452	-0.176781606719509	0.304888923564267	0.398151928615836	0.638064732781642	Bacteria	AFLA_048640
539	G4B84_000539	480.171004969485	0.202081357072289	0.308208206874768	0.33859898454457	0.57967251425087	Bacteria	AFLA_048620
540	G4B84_000540	1327.32897938417	0.14381034173885	0.319225770333982	0.505770171978723	0.724644000620241	Bacteria	AFLA_048610
541	G4B84_000541	21.1073016157883	-0.075463837222005	0.455935949742746	0.777234091172013	0.898695882776251	Bacteria	AFLA_048600
542	G4B84_000542	438.64773391958	0.222841484939066	0.319735689489604	0.30505610810276	0.54804360772846	Bacteria	AFLA_048590
543	G4B84_000543	268.426728537457	0.147882720812982	0.30846861094113	0.483165989997692	0.708515865372199	Bacteria	AFLA_048580
544	G4B84_000544	177.492595282033	0.410285390756621	0.400176291008587	0.116000363433074	0.298444900867944	Bacteria	AFLA_048570
545	G4B84_000545	585.636235683452	-0.208558972509636	0.366121954563894	0.380607131817256	0.621913297583611	Bacteria	AFLA_048560
546	G4B84_000546	159.801213504011	-1.7835430807033	0.73348249746267	0.000627637728218504	0.00510682314812639	Bacteria	AFLA_048550
547	G4B84_000547	3758.89943678016	-1.28470570232434	0.502654151474541	0.000717494105863475	0.00573442089543622	Bacteria	AFLA_048540
548	G4B84_000548	8538.30149425248	-0.333568425715587	0.450072149566503	0.22429470028318	0.453312314902602	Bacteria
549	G4B84_000549	2857.30904514162	0.2082166348457	0.312117419675541	0.328832585839048	0.570506028036663	Bacteria	AFLA_048530
550	G4B84_000550	476.98329223656	0.159119119774143	0.314122615706913	0.456573246319624	0.687486902286477	Bacteria	AFLA_048520
551	G4B84_000551	1042.62873347038	-0.0311685984155187	0.331276392776935	0.888053456649784	0.951722014859885	Bacteria	AFLA_048510
552	G4B84_000552	264.53655792696	0.489593177558762	0.412484565946505	0.0715434284256035	0.215900779930075	Bacteria	AFLA_048500
553	G4B84_000553	1492.91510314486	0.362585999962595	0.38850897927664	0.152420837742058	0.358212931771251	Bacteria	AFLA_048490
554	G4B84_000554	539.20507886443	0.0542220936255679	0.298033773667141	0.792263340154769	0.906655904303055	Bacteria	AFLA_048480
555	G4B84_000555	22.9742469829937	-0.293504607224876	0.499006278006646	0.30749235269786	0.550702440923638	Bacteria
556	G4B84_000556	1265.83308811714	-0.614452046457055	0.4062558665113	0.0281675375199095	0.111828684002827	Bacteria	AFLA_048460
557	G4B84_000557	65.0910319549782	0.0794558475496317	0.324268999894907	0.715901905674955	0.861209139401948	Bacteria	AFLA_048450
558	G4B84_000558	19.4019259897251	-0.175646331049557	0.446713940806204	0.509505579825048	0.7265834145641	Bacteria	AFLA_048440
559	G4B84_000559	2224.21965445962	-0.362398218862296	0.348302289561985	0.125318746114104	0.315610816865598	Bacteria	AFLA_048420
560	G4B84_000560	1000.55820407577	-0.594901350554404	0.427788955697192	0.0377925819004002	0.138528254589656	Bacteria	AFLA_048410
561	G4B84_000561	108.292706943697	0.0171802903270578	0.318809546482473	0.936553963464184	0.9736549980979	Bacteria	AFLA_048400
562	G4B84_000562	31.4570020791681	-0.0410185579706119	0.400360494269454	0.868903392771959	0.94263759044555	Bacteria	AFLA_048390
563	G4B84_000563	548.743961195496	0.572326029024933	0.39651346868877	0.0356774480027881	0.133134007439916	Bacteria	AFLA_048380
564	G4B84_000564	3014.38200394125	-0.0624726103977553	0.280717313568846	0.751096278445645	0.882989019009688	Bacteria	AFLA_048370
565	G4B84_000565	762.173802891257	0.0382708232183047	0.295676938835973	0.851727408101007	0.934484156686604	Bacteria	AFLA_048360
566	G4B84_000566	859.211207319762	0.0795459089826699	0.318179981225427	0.712057176411652	0.859276448275108	Bacteria	AFLA_048350
567	G4B84_000567	384.266065195822	-0.0226723197501596	0.291274923709552	0.910887399066405	0.962023309090408	Bacteria	AFLA_048340
568	G4B84_000568	408.420411778876	0.124064505969709	0.309374067975091	0.557118462555038	0.761747056933552	Bacteria	AFLA_048330
569	G4B84_000569	1176.1938577649	0.393109981318424	0.378452392933478	0.117596313829418	0.300818129375277	Bacteria	AFLA_048320
570	G4B84_000570	416.470685922832	0.0423628151639488	0.340941912821132	0.851054915749395	0.934339679798584	Bacteria	AFLA_048310
571	G4B84_000571	295.014920106546	0.146624507904316	0.307348649989946	0.485736375262713	0.710075203211576	Bacteria
572	G4B84_000572	207.913605411774	0.328390915530884	0.363225590755507	0.173035815146493	0.388145556827625	Bacteria
573	G4B84_000573	1602.7607179267	-0.167652484982685	0.334982188653376	0.45344917919855	0.685080955048699	Bacteria	AFLA_048300
574	G4B84_000574	789.123807131823	1.83683719957433	0.506843346398585	1.62968103555819e-05	0.000216915596209549	Bacteria	AFLA_048290
575	G4B84_000575	538.851529077472	-0.0960668624574985	0.287809742026403	0.631787853564684	0.809631955748735	Bacteria	AFLA_048270
576	G4B84_000576	486.967332834163	0.0385886964727299	0.348867289983639	0.866139125302246	0.941290313161641	Bacteria	AFLA_048260
577	G4B84_000577	451.331429325727	0.349727234770218	0.384889891574549	0.163813922912099	0.374772704680384	Bacteria	AFLA_048250
578	G4B84_000578	235.26137143862	-0.0371689794169867	0.291459579661842	0.854461794169012	0.935701559091061	Bacteria	AFLA_048240
579	G4B84_000579	520.283073643643	-0.00724876471733995	0.274843401055559	0.970204002690139	0.987939202600186	Bacteria	AFLA_048230
580	G4B84_000580	197.704938214119	0.285848445242748	0.355100261662444	0.224933031130464	0.454029458031617	Bacteria	AFLA_048220
581	G4B84_000581	336.557988343778	-0.251654867523647	0.330411599022979	0.259378066410888	0.497173268567912	Bacteria	AFLA_048210
582	G4B84_000582	2698.97733329761	0.3715425604052	0.426895397885069	0.166589153411788	0.378698062339165	Bacteria	AFLA_048200
583	G4B84_000583	17763.1164108298	-0.0768174594721319	0.392001136303865	0.754657210780504	0.884844681657003	Bacteria	AFLA_048190
584	G4B84_000584	162.318950583871	-0.289707917669358	0.428823245040726	0.273912503131146	0.513771627761662	Bacteria	AFLA_048180
585	G4B84_000585	2439.99201404921	-0.346151058334328	0.387584903164664	0.169667351269389	0.383324431962259	Bacteria	AFLA_048170
586	G4B84_000586	426.446279783317	-0.167546286284497	0.319757228142436	0.439027256491721	0.673035913088838	Bacteria	AFLA_048160
587	G4B84_000587	243.443288276031	-0.107933004152516	0.308686191156359	0.608941797379133	0.795713217016869	Bacteria	AFLA_048150
588	G4B84_000588	3378.27847632007	0.93500460737489	0.438834385322171	0.00360299087320334	0.0219826976996032	Bacteria	AFLA_048140
589	G4B84_000589	1419.82528022697	-0.25946746553576	0.427921371934497	0.324058468952234	0.56676060218641	Bacteria	AFLA_048130
590	G4B84_000590	630.209799332439	0.285202245490146	0.359788447327672	0.229943530199272	0.460199426001831	Bacteria	AFLA_048110
591	G4B84_000591	1197.88796721455	-0.168007608744386	0.334942639718929	0.452464623384795	0.684570430125474	Bacteria	AFLA_048100
592	G4B84_000592	1427.6607295052	0.102662430044791	0.280751503399033	0.60166998990734	0.790783709316532	Bacteria	AFLA_048080
593	G4B84_000593	890.317563448938	0.645911755838208	0.423139785918306	0.0255341418810431	0.103880264811182	Bacteria	AFLA_048070
594	G4B84_000594	2507.35221721535	-0.017065853113534	0.276150286284325	0.930169224918272	0.969936041193321	Bacteria	AFLA_048060
595	G4B84_000595	5659.34827679094	0.204133561717823	0.303685451688836	0.328463372407265	0.570422402140009	Bacteria	AFLA_048050
596	G4B84_000596	1943.13449008444	0.0333811850331646	0.285045490438686	0.867025724376213	0.941601745299511	Bacteria	AFLA_048040
597	G4B84_000597	231.955698941649	0.0281984239351375	0.315576499647216	0.895330126115978	0.954569388170639	Bacteria	AFLA_048030
598	G4B84_000598	563.846269176471	0.148414584067031	0.300583832009917	0.473214377749252	0.700462693095636	Bacteria	AFLA_088870
599	G4B84_000599	544.408256859284	0.16930754515114	0.34157786353145	0.455001305296632	0.686583007436777	Bacteria	AFLA_088860
600	G4B84_000600	3597.10847013316	-0.247708626957978	0.331611047387475	0.267887998611054	0.506738502482151	Bacteria	AFLA_088850
601	G4B84_000601	338.514734097422	0.118764885572851	0.290314195124316	0.555897470015244	0.761080149595293	Bacteria	AFLA_088830
602	G4B84_000602	74.0610516655807	-0.684853412758528	0.507845182111903	0.0340537510738207	0.128691645509014	Bacteria	AFLA_088820
603	G4B84_000603	2682.01972211037	-0.00910261933987035	0.276788337747289	0.962786885715275	0.985411617034414	Bacteria	AFLA_088810
604	G4B84_000604	938.72627120272	-0.561159079795326	0.492195749556065	0.0667551784418211	0.205336551848047	Bacteria	AFLA_088790
605	G4B84_000605	482.472647210733	-0.0653384613560813	0.289843049596972	0.745980345138936	0.880131147019145	Bacteria	AFLA_088780
606	G4B84_000606	1919.60659089409	0.398428207590985	0.38185728181348	0.115211263417047	0.297010683059218	Bacteria	AFLA_088770
607	G4B84_000607	870.697408402817	0.540551561161536	0.423906138579277	0.0537258023912617	0.177059888578391	Bacteria	AFLA_088760
608	G4B84_000608	389.08180638791	0.20319348880877	0.348948251477675	0.377858880863207	0.619270380873993	Bacteria
609	G4B84_000609	849.578658898583	-0.367147305499209	0.456736711116695	0.187917971874944	0.407011637370595	Bacteria	AFLA_088750
610	G4B84_000610	349.064033458919	-0.218465520246519	0.339801897518847	0.33508201977417	0.576221004807407	Bacteria	AFLA_088740
611	G4B84_000611	566.035509479902	0.00857137632771489	0.283018011480976	0.965534886561843	0.986715231993624	Bacteria	AFLA_088730
612	G4B84_000612	445.088296743408	-0.303457682602781	0.349052908911435	0.19397757937201	0.414763116289244	Bacteria	AFLA_088710
613	G4B84_000613	712.443538634633	-0.652470299743886	0.561342963746696	0.0527455928133956	0.174963460833171	Bacteria
614	G4B84_000614	436.771294388474	-0.00674116283856758	0.283514785074808	0.972926255894169	0.989439180672909	Bacteria
615	G4B84_000615	679.071790720577	-0.0793650297751967	0.299040490241426	0.700441132661089	0.852410261166959	Bacteria	AFLA_088700
616	G4B84_000616	1050.07673090124	0.100733150443845	0.279017523133062	0.606829819420017	0.794543123418959	Bacteria	AFLA_088690
617	G4B84_000617	445.548210256722	-0.0334389652249669	0.289147571637584	0.868177680236084	0.942448857055277	Bacteria	AFLA_088680
618	G4B84_000618	869.082860853284	-0.0303560420410939	0.293017618844619	0.881384290332942	0.948051407877135	Bacteria	AFLA_088670
619	G4B84_000619	580.592186631219	0.562032423600592	0.403345184372267	0.0404188042378012	0.144975726329583	Bacteria	AFLA_088660
620	G4B84_000620	991.105734072675	0.0619852887526863	0.3275285123355	0.777915980319383	0.899088934923194	Bacteria	AFLA_088650
621	G4B84_000621	307.356818154244	0.232298459719091	0.344234344685686	0.310334694221234	0.554069831260302	Bacteria	AFLA_088630
622	G4B84_000622	534.009684723964	-0.0571685861274285	0.30276306329434	0.783631655514638	0.902958845135238	Bacteria	AFLA_088620
623	G4B84_000623	13.8405658198254	-0.0422249300151875	0.460320641475796	0.874624303662045	0.945845007901484	Bacteria	AFLA_088610
624	G4B84_000624	130.435903367931	-0.194003075510578	0.362943769976466	0.411501348882344	0.648665295394523	Bacteria	AFLA_088600
625	G4B84_000625	479.484398618662	0.122545948338132	0.336816788359944	0.584474502704508	0.778577102615098	Bacteria	AFLA_088590
626	G4B84_000626	9835.33034605564	0.0712027610065355	0.276398784737556	0.714416400153517	0.860592061818207	Bacteria	AFLA_088570
627	G4B84_000627	467.554124906905	0.135631338443727	0.300875316389471	0.512456769765231	0.728947613476794	Bacteria	AFLA_088560
628	G4B84_000628	799.174485616108	0.478427537642079	0.418703551284741	0.0798622187643031	0.233066373792445	Bacteria	AFLA_088550
629	G4B84_000629	342.313609442749	0.0450557369118725	0.297909079090499	0.826738878466399	0.922991407020215	Bacteria	AFLA_088540
630	G4B84_000630	87.2770794357533	0.064866183982752	0.326029643522428	0.76719333662865	0.892850576720009	Bacteria	AFLA_088530
631	G4B84_000631	702.565211687897	-0.110469056007915	0.299090594421385	0.592155079490872	0.783365288113013	Bacteria	AFLA_088520
632	G4B84_000632	517.670535455541	-0.124648809382396	0.32626515385553	0.569825251101905	0.768486398328315	Bacteria	AFLA_088500
633	G4B84_000633	283.859543477752	-0.384496930972476	0.358935908172882	0.11276871275076	0.293340144635978	Bacteria	AFLA_088490
634	G4B84_000634	611.274248309982	-0.84574042393813	0.51348903752987	0.0132168595866656	0.0621060591456825	Bacteria	AFLA_088480
635	G4B84_000635	727.366351814205	0.219166429715399	0.340305620237541	0.334054894605165	0.574836161599791	Bacteria	AFLA_088470
636	G4B84_000636	545.181851720859	0.647475352946272	0.441147951288697	0.0287761879180763	0.113592522451934	Bacteria	AFLA_088460
637	G4B84_000637	264.690703285153	-0.0698707641533431	0.311432869210106	0.742127789013266	0.878267714201591	Bacteria	AFLA_088450
638	G4B84_000638	396.497719395959	0.134904344483348	0.29392948464506	0.507361987882299	0.725514946070891	Bacteria	AFLA_088440
639	G4B84_000639	424.654377814078	0.422168914492427	0.443628635119176	0.128900718855365	0.321894688425612	Bacteria	AFLA_088430
640	G4B84_000640	105.305347385283	0.102687560494274	0.329039759827115	0.641466887021745	0.81619664450048	Bacteria	AFLA_088420
641	G4B84_000641	488.714487224063	0.458742252407872	0.417662663083569	0.0907800739766148	0.253714275233645	Bacteria	AFLA_088410
642	G4B84_000642	16.5200454061193	0.0289768518301219	0.456427690964493	0.913376669882024	0.96308234767542	Bacteria	AFLA_088400
643	G4B84_000643	360.113143544267	0.361098146005939	0.361026220981648	0.135481455149244	0.332481241495517	Bacteria	AFLA_088390
644	G4B84_000644	398.746402239748	-0.985969095377923	0.423850996682591	0.00199429089572184	0.0134852051044048	Bacteria	AFLA_088380
645	G4B84_000645	6569.73828800812	0.470625144246436	0.44713199834784	0.0962278870656402	0.264378022083866	Bacteria	AFLA_088370
646	G4B84_000646	305.765653708957	0.380637932864115	0.421748492416426	0.154415585787138	0.360545940902566	Bacteria	AFLA_088350
647	G4B84_000647	884.386201073852	-0.16111233267491	0.305277281501999	0.44152094657326	0.675443644064111	Bacteria	AFLA_088340
648	G4B84_000648	58.8256622850411	-0.41758597046146	0.434037238446018	0.127864638533476	0.320155759187927	Bacteria	AFLA_088330
649	G4B84_000649	945.262468136418	0.055185886916941	0.291652515726909	0.785392873747101	0.903830767445719	Bacteria	AFLA_088320
650	G4B84_000650	542.185293273554	-0.0284483283180262	0.274974275218791	0.883463913094119	0.948679203710748	Bacteria	AFLA_088300
651	G4B84_000651	62.5399642548769	-1.74891380411058	0.733114434133409	0.000727690378966727	0.00578469207697016	Bacteria	AFLA_088290
652	G4B84_000652	151.531786898676	0.225532179128084	0.347461221661176	0.327327210355152	0.569326076105838	Bacteria	AFLA_088280
653	G4B84_000653	359.79842555014	0.176583266621592	0.361513219722547	0.452986608492723	0.684892471484422	Bacteria	AFLA_088270
654	G4B84_000654	599.402997522079	0.260989488544688	0.356654362453291	0.26739112214976	0.506157937589786	Bacteria	AFLA_088260
655	G4B84_000655	322.717513694348	0.0218958915659344	0.301519470132929	0.91602570285027	0.964110309244177	Bacteria	AFLA_088250
656	G4B84_000656	131.637289711683	-0.943317408472046	0.625890177443838	0.0152202721642179	0.0695513545560019	Bacteria	AFLA_088240
657	G4B84_000657	371.710921620251	0.473956706365435	0.393762627150858	0.0717508154403073	0.216149070867255	Bacteria	AFLA_088230
658	G4B84_000658	155.459274614059	0.396137549065855	0.4047358676019	0.130320878478716	0.324036034135372	Bacteria	AFLA_088220
659	G4B84_000659	85.7815101085892	0.293366343417422	0.361524587363484	0.218973911507778	0.447267697869877	Bacteria	AFLA_088210
660	G4B84_000660	589.88214745706	0.136376360500511	0.342785644299112	0.547657865583332	0.755258540251847	Bacteria	AFLA_088200
661	G4B84_000661	345.156362008048	0.0298960555222249	0.27898327512158	0.878895829411421	0.947149825104355	Bacteria	AFLA_088190
662	G4B84_000662	117.57886708471	0.181104421458827	0.347034919428224	0.429419025671601	0.66514636938346	Bacteria	AFLA_088180
663	G4B84_000663	291.132435705823	0.280731388044507	0.379082088677256	0.252808872020107	0.489009785325649	Bacteria	AFLA_088170
664	G4B84_000664	12.0401916040536	-0.0829821515417657	0.550220449623852	0.775283401826222	0.897915450766622	Bacteria	AFLA_088160
665	G4B84_000665	476.148690752086	0.978392141797829	0.450822970154489	0.00302915171687094	0.0190535113453181	Bacteria	AFLA_088150
666	G4B84_000666	395.346618086102	-0.146190141972319	0.297221946886298	0.476173859680958	0.701777849556028	Bacteria	AFLA_088130
667	G4B84_000667	397.626830043433	-0.719088828419948	0.49237754193226	0.0251938467532612	0.103033451578057	Bacteria	AFLA_088120
668	G4B84_000668	42.7457324767339	0.311648563034139	0.407449959940848	0.22710394498652	0.456852220789883	Bacteria	AFLA_088110
669	G4B84_000669	33.9108939676234	0.11154210388767	0.382643552642124	0.645852428298999	0.820314294209742	Bacteria	AFLA_088100
670	G4B84_000670	367.905317484847	-0.0752224244225308	0.37390404367844	0.753016157035762	0.88420542408617	Bacteria	AFLA_088090
671	G4B84_000671	228.041740199859	-0.344910141479689	0.35886205450467	0.150722056045158	0.355977405551174	Bacteria	AFLA_088080
672	G4B84_000672	1409.52313787578	0.35612894253911	0.383459139944662	0.155880547404954	0.362706566644165	Bacteria	AFLA_088070
673	G4B84_000673	325.610246058359	0.133556182176789	0.291343947875816	0.508797459294578	0.725928345318095	Bacteria	AFLA_088060
674	G4B84_000674	298.371222620128	0.275090057182066	0.34657928832182	0.23443117408009	0.466285419585529	Bacteria	AFLA_088050
675	G4B84_000675	421.304945273218	0.432493538373016	0.405401778659576	0.102175562089472	0.274676316550692	Bacteria	AFLA_088040
676	G4B84_000676	118.083964414764	0.046871071267962	0.341130592817734	0.835483052819512	0.92785700937723	Bacteria	AFLA_088030
677	G4B84_000677	311.113325021251	0.751787452908808	0.501716377750982	0.0217931410488663	0.0917950833452043	Bacteria	AFLA_088020
678	G4B84_000678	1360.67325867844	0.568872574389716	0.406010332001163	0.0391894941630931	0.142128766525555	Bacteria	AFLA_088010
679	G4B84_000679	544.708573636566	0.174624432789124	0.307206490642861	0.406529297056351	0.644453692198521	Bacteria	AFLA_088000
680	G4B84_000680	236.008980741681	-0.290882285940447	0.40381823724681	0.255221822150108	0.492295822616657	Bacteria	AFLA_087980
681	G4B84_000681	338.987061023805	0.660963319282832	0.452276202472264	0.0283319241517857	0.112309264151973	Bacteria	AFLA_087970
682	G4B84_000682	380.220877612197	1.30526152816275	0.637342832802963	0.00264768385992747	0.0170478725988919	Bacteria	AFLA_087950
683	G4B84_000683	141.461157480519	-1.20417245932049	0.686469290402194	0.00599356501224623	0.0334568093252259	Bacteria	AFLA_087940
684	G4B84_000684	92.0597531911081	-0.00564638921863904	0.308854629286962	0.978670634250011	0.992457424636628	Bacteria	AFLA_087930
685	G4B84_000685	435.7976450349	-0.19016552725558	0.321174546552665	0.381783463178963	0.623042723443502	Bacteria	AFLA_087920
686	G4B84_000686	579.910047653198	0.0423561590966295	0.282363935895913	0.830553541125721	0.92476025857242	Bacteria	AFLA_087910
687	G4B84_000687	7158.35115733032	1.30054498896051	0.509408629596263	0.00071149894008895	0.00569528804089734	Bacteria	AFLA_087900
688	G4B84_000688	1855.36107629263	-0.222417819452059	0.300118154859024	0.283418316498074	0.525322458721357	Bacteria
689	G4B84_000689	190.975979369857	0.420783024020152	0.383252502774318	0.0989688816544313	0.269303371734908	Bacteria	AFLA_087890
690	G4B84_000690	1000.87652604877	0.150216118302951	0.328001884372185	0.495268023226255	0.716456677189337	Bacteria	AFLA_087880
691	G4B84_000691	10.5316056935097	0.172679508656632	0.563609120467017	0.561046974082093	0.76363089986016	Bacteria	AFLA_087870
692	G4B84_000692	12.8130004456626	-0.432803490384539	0.589177161369467	0.179959664795924	0.396705573606652	Bacteria	AFLA_087860
693	G4B84_000693	10.4337373874613	0.0686362322082801	0.467116762303966	0.799234733993783	0.91042497281094	Bacteria	AFLA_087850
694	G4B84_000694	320.366427644526	0.0145942759921786	0.324372332233523	0.94670999561901	0.978326768476389	Bacteria	AFLA_087840
695	G4B84_000695	702.584146210182	-0.0285176418403212	0.300682415434316	0.890552140099956	0.952883791367819	Bacteria	AFLA_087830
696	G4B84_000696	1595.7192169368	-0.0620955608127938	0.293846571899368	0.760546562588091	0.887983234790109	Bacteria	AFLA_087820
697	G4B84_000697	552.231790085599	0.0433865117103162	0.303761427838848	0.835326091015695	0.92778209144634	Bacteria	AFLA_087810
698	G4B84_000698	1149.95497551884	-0.631826625469061	0.397407948640976	0.0230399724106378	0.0962376358552821	Bacteria	AFLA_087790
699	G4B84_000699	1012.59530279044	-1.2336060028687	0.619588042855042	0.00331433926541197	0.0205113079553794	Bacteria	AFLA_087780
700	G4B84_000700	741.615559189654	0.498848862935358	0.411947220571732	0.0668885137976687	0.205624654219049	Bacteria	AFLA_087770
701	G4B84_000701	2903.0275518247	1.02001838486267	0.449806532511401	0.00220361917422637	0.0147087677785129	Bacteria	AFLA_087760
702	G4B84_000702	19.0525511674341	0.261793591150058	0.480352763365368	0.350311827276897	0.591263266635921	Bacteria	AFLA_087750
703	G4B84_000703	254.798894449156	0.223823856660167	0.339893505723123	0.323707050144075	0.566432694428339	Bacteria	AFLA_087740
704	G4B84_000704	127.252890072497	0.164416182413969	0.340652853065835	0.467209064555747	0.694847799596107	Bacteria	AFLA_087730
705	G4B84_000705	991.668788250839	0.333463149305632	0.723003004518933	0.323124615405672	0.565891157846798	Bacteria	AFLA_087710
706	G4B84_000706	130.304815432845	0.980424157362625	0.635036186654538	0.0132406480212969	0.0621896499269433	Bacteria	AFLA_087680
707	G4B84_000707	204.04386233251	0.192478136871587	0.341698636742895	0.396494077645673	0.636527428972441	Bacteria	AFLA_087670
708	G4B84_000708	680.855753211255	0.274416287464681	0.331761669416378	0.221616109374871	0.4502690297491	Bacteria	AFLA_087650
709	G4B84_000709	1375.34269848334	-0.217849443192365	0.315953046551715	0.311637290136504	0.555269539467251	Bacteria	AFLA_087640
710	G4B84_000710	744.293432572086	-0.286649719668557	0.317078675717912	0.188422899044862	0.407509236699153	Bacteria	AFLA_087630
711	G4B84_000711	123.940695400219	-2.95552765635358	0.513716680986221	3.83275684077615e-10	1.39895624688329e-08	Bacteria	AFLA_087620
712	G4B84_000712	1034.3233889908	0.55687333058513	0.429871997747862	0.0497718116205327	0.167565637953375	Bacteria	AFLA_087610
713	G4B84_000713	231.076500613673	-0.121987861646304	0.301984385899561	0.55687228173675	0.761747056933552	Bacteria	AFLA_087600
714	G4B84_000714	11.1854010098906	0.237449493191069	0.549194024563642	0.42480941100164	0.661346783914273	Bacteria	AFLA_087590
715	G4B84_000715	540.836407474865	-0.30664158007571	0.3341206978902	0.176687385061631	0.392781778586504	Bacteria	AFLA_087580
716	G4B84_000716	51.7797696216658	0.662647220787307	0.550979389801189	0.0477508067407913	0.162823967985211	Bacteria	AFLA_087570
717	G4B84_000717	133.704013248004	-0.00793649472450087	0.312819647347754	0.970285539001367	0.987939202600186	Bacteria	AFLA_087560
718	G4B84_000718	784.651854819804	-0.20801813143913	0.331964787377733	0.350526103687698	0.591398696423612	Bacteria	AFLA_087550
719	G4B84_000719	83.4590643689455	-0.862378127782032	0.4876074758081	0.00974913026522907	0.0490749579952964	Bacteria	AFLA_087540
720	G4B84_000720	551.68780277166	0.292240854570163	0.382103162149196	0.237118160799869	0.469512767012396	Bacteria	AFLA_087530
721	G4B84_000721	829.169629957558	0.286410353288445	0.361109423002139	0.229185346251208	0.459605649956342	Bacteria	AFLA_087520
722	G4B84_000722	169.407588219758	0.0504998545341581	0.292768116336616	0.803778158746566	0.912905260875477	Bacteria	AFLA_087500
723	G4B84_000723	82.5430254223122	-0.0736438727215085	0.326748458236298	0.737171358341633	0.875549760745499	Bacteria	AFLA_087490
724	G4B84_000724	294.106398786095	-0.104954646686478	0.317094095540534	0.625455334655627	0.80594492665587	Bacteria	AFLA_087480
725	G4B84_000725	482.478288877974	-4.06993065060202	0.439101659936893	8.57445377666424e-22	1.93223451845438e-19	Bacteria	AFLA_087470
726	G4B84_000726	163.868027593954	-0.0536295440989062	0.299897395507462	0.795380000747628	0.908311395211191	Bacteria	AFLA_087450
727	G4B84_000727	246.980622356865	-0.0330356426638661	0.308604130487296	0.875618694564096	0.946290105307024	Bacteria	AFLA_087440
728	G4B84_000728	2356.98826493246	1.29210672870614	0.531200421402111	0.00100118867782514	0.00756437451482173	Bacteria	AFLA_087430
729	G4B84_000729	30.2223490633566	0.407436935189919	0.535719258192686	0.183426174311475	0.401138338167246	Bacteria	AFLA_087420
730	G4B84_000730	124.0082508143	0.697153250851256	0.493321943697875	0.0290677795353545	0.1143516518647	Bacteria	AFLA_087410
731	G4B84_000731	827.037480091822	-0.430640776451183	0.366885465225598	0.0837524160163979	0.239837967262448	Bacteria	AFLA_087400
732	G4B84_000732	38.5898533226103	-0.402899825543327	0.567069676754221	0.200063199680597	0.422494478227667	Bacteria	AFLA_087390
733	G4B84_000733	180.994406217194	-1.55989865663108	0.500712970808163	0.000106753622226678	0.00112004863158071	Bacteria	AFLA_087380
734	G4B84_000734	631.254642168091	0.0342175715492783	0.286399686918337	0.864195729504543	0.940498995490194	Bacteria	AFLA_087370
735	G4B84_000735	312.414811556019	0.177140285877695	0.358276919886564	0.448964443364124	0.682299577761693	Bacteria	AFLA_087360
736	G4B84_000736	6066.73866382456	0.176425807670915	0.357165606881951	0.449864429202093	0.682775073813963	Bacteria	AFLA_087350
737	G4B84_000737	467.380422936297	0.111534534791681	0.331211074901326	0.614637590367173	0.799815875187812	Bacteria	AFLA_087330
738	G4B84_000738	470.605156513078	-3.63572608384259	0.42728402753543	8.00272774807831e-19	1.12103075454838e-16	Bacteria	AFLA_087320
739	G4B84_000739	532.414585749454	0.0461390588473996	0.289991075742383	0.819201639380803	0.919260705040462	Bacteria	AFLA_087310
740	G4B84_000740	66.588722851481	0.0649155073706664	0.419511793269141	0.799217306575908	0.91042497281094	Bacteria	AFLA_087280
741	G4B84_000741	28.1516865780074	0.360372795793227	0.506030745394255	0.220386229326725	0.44885696042196	Bacteria	AFLA_087270
742	G4B84_000742	429.993027686574	-2.17862730089194	0.633064966380381	2.46687985954056e-05	0.000311469873617508	Bacteria	AFLA_087260
743	G4B84_000743	618.608345677972	0.0784199784032808	0.275179776033423	0.685827901456551	0.845036494294379	Bacteria	AFLA_087250
744	G4B84_000744	781.10398332616	1.5084528858914	0.473571392023416	8.79659792919133e-05	0.000949849313895805	Bacteria	AFLA_087240
745	G4B84_000745	222.092310750966	1.08151653719616	0.470377139286371	0.00185132164671953	0.0126671948448149	Bacteria	AFLA_087230
746	G4B84_000746	1623.47438856609	1.25477755050268	0.438355403019333	0.000298940297759975	0.00270624272021655	Bacteria	AFLA_087220
747	G4B84_000747	360.185096719681	0.781702212233921	0.436956293434728	0.0108491990482222	0.0536047651734371	Bacteria	AFLA_087210
748	G4B84_000748	2132.00164383824	0.182384730570381	0.312549183233132	0.392125093721311	0.633137224618356	Bacteria	AFLA_087180
749	G4B84_000749	5821.76548158647	1.5930461803305	0.621198675172682	0.000525314294006628	0.00440743534342844	Bacteria	AFLA_087170
750	G4B84_000750	5041.38547898575	1.25482345753709	0.489545201979917	0.00072505644411762	0.00577260760347408	Bacteria
751	G4B84_000751	682.823775038238	0.0199480584957274	0.28679817997172	0.920670668775924	0.965239735209743	Bacteria	AFLA_087160
752	G4B84_000752	31.0882580265978	-0.907370404365164	0.703164063158293	0.0254204694193735	0.103580419025639	Bacteria	AFLA_087150
753	G4B84_000753	2608.59125068714	-0.634516149939728	0.376531069064701	0.0186917786632783	0.0815827274204391	Bacteria	AFLA_087140
754	G4B84_000754	151.105345464789	1.44678785366365	0.637555307729654	0.00130786014728551	0.00950054540067383	Bacteria	AFLA_087100
755	G4B84_000755	548.465976866149	0.397117146367457	0.48905282780205	0.173059706416302	0.388145556827625	Bacteria	AFLA_087090
756	G4B84_000756	81.3275591885824	-0.0225549387215322	0.316557974073628	0.916368876313952	0.964275684891933	Bacteria	AFLA_087080
757	G4B84_000757	160.850404871744	-2.19494877121626	0.590269991762098	9.30169593988527e-06	0.000130123319990352	Bacteria	AFLA_087070
758	G4B84_000758	43.1320812381706	0.135664523465449	0.378336639082934	0.574135505571373	0.771818006841247	Bacteria	AFLA_087060
759	G4B84_000759	206.159817646964	1.2005991289853	0.483531406512156	0.000964710017928281	0.00732614215812788	Bacteria	AFLA_087050
760	G4B84_000760	338.859589396239	0.638845619296376	0.417416678402776	0.0257123084923609	0.104371040038521	Bacteria	AFLA_087040
761	G4B84_000761	20.6100766093351	0.0345598629025429	0.422501083041297	0.892592007112446	0.953680555115194	Bacteria	AFLA_087030
762	G4B84_000762	407.100733600695	0.0475054062941278	0.292748643627726	0.815197334820398	0.917304993309335	Bacteria	AFLA_087000
763	G4B84_000763	440.919759073845	-0.585153919868753	0.482051315405754	0.0549475478979506	0.179907227261578	Bacteria	AFLA_086990
764	G4B84_000764	356.009877609923	0.224992149501274	0.334204257164185	0.315623804064851	0.558987929768708	Bacteria	AFLA_086980
765	G4B84_000765	22.7486369858228	-0.100415166411758	0.410081506562035	0.690829843179106	0.848196028615065	Bacteria	AFLA_086970
766	G4B84_000766	205.117028495853	-0.0344037852845593	0.346263289828033	0.87997382644108	0.947629613465588	Bacteria	AFLA_086960
767	G4B84_000767	17.6921975943195	-0.0745183680354529	0.442165461856059	0.776551071779292	0.898323196881998	Bacteria	AFLA_086950
768	G4B84_000768	3965.53527490541	0.208003126142879	0.342262800593689	0.360642552407567	0.602667527618187	Bacteria	AFLA_086940
769	G4B84_000769	141.158753773239	0.0781990559764687	0.352936716845397	0.734677826958526	0.874273010876071	Bacteria	AFLA_086930
770	G4B84_000770	452.739635242239	-1.00281422601139	0.560042131377359	0.00733487994298378	0.0392937289348682	Bacteria	AFLA_086920
771	G4B84_000771	191.767528941962	0.307156004879437	0.359002949791905	0.197170605776618	0.418740114624138	Bacteria	AFLA_086910
772	G4B84_000772	283.106105038491	-1.52617569221258	0.419153605023486	1.77144855600559e-05	0.00023411137614155	Bacteria	AFLA_086900
773	G4B84_000773	127.660237910349	-1.06341643710471	0.490341199274465	0.00266786965150891	0.0171557920642316	Bacteria	AFLA_086890
774	G4B84_000774	372.994080743804	-0.128922486959587	0.300473899996379	0.533145514309419	0.746074360351407	Bacteria	AFLA_086880
775	G4B84_000775	1171.5975206151	-0.259874654796281	0.372699300201804	0.283057145746872	0.525174826623475	Bacteria	AFLA_086870
776	G4B84_000776	48.2825323134044	-0.379612981551771	0.444751192092288	0.168236801556636	0.381196929202092	Bacteria	AFLA_086860
777	G4B84_000777	32.662663872214	-0.447992805946835	0.477957603964146	0.124622170592721	0.314544295194582	Bacteria
778	G4B84_000778	67.2161647147122	0.110322171747511	0.378662079341596	0.647395855256775	0.820886050746376	Bacteria	AFLA_086850
779	G4B84_000779	1670.3992294265	0.0775041218118454	0.273048608634444	0.687539055644602	0.84593826122397	Bacteria	AFLA_086840
780	G4B84_000780	828.573922009158	1.26753211871453	0.494975404112943	0.000720324738575635	0.00575260881361713	Bacteria	AFLA_086820
781	G4B84_000781	276.113644106039	-1.91290947880219	0.472494616801716	3.13679392566131e-06	5.01790213478474e-05	Bacteria	AFLA_086810
782	G4B84_000782	879.639665374884	-1.48043395766697	0.426244502948854	3.32964038733185e-05	0.000406537717963274	Bacteria	AFLA_086800
783	G4B84_000783	204.36388072082	0.151751264249246	0.324136505662381	0.487321848568541	0.711289788271635	Bacteria	AFLA_086790
784	G4B84_000784	393.066125316203	0.0700138562949864	0.33679738239363	0.754485331981737	0.884844681657003	Bacteria	AFLA_086780
785	G4B84_000785	332.561342329417	-0.0854354850117958	0.306627756559047	0.684145016714494	0.843911550880585	Bacteria	AFLA_086770
786	G4B84_000786	117.398355513033	0.15812761604461	0.344415403906647	0.487469736607364	0.711289788271635	Bacteria	AFLA_086760
787	G4B84_000787	122.067459708123	0.326581492468064	0.400598641219777	0.202320594719652	0.42575218937554	Bacteria	AFLA_086750
788	G4B84_000788	358.601288860539	0.700858433786012	0.435656116705175	0.0190642717457703	0.0828943963576573	Bacteria	AFLA_086740
789	G4B84_000789	425.582113024962	0.166827533599331	0.330427502378931	0.451420030665018	0.683925758239342	Bacteria	AFLA_086730
790	G4B84_000790	178.030258660814	0.438328509535533	0.420844219398914	0.105656213797314	0.281085513845954	Bacteria	AFLA_086720
791	G4B84_000791	1555.22512251492	0.498000859923291	0.439290824113638	0.0777333725683487	0.22917637657665	Bacteria	AFLA_086710
792	G4B84_000792	274.647381188419	1.04070785207295	0.499599472054701	0.00342448279828639	0.0210546789365579	Bacteria	AFLA_086700
793	G4B84_000793	613.144045929728	0.054664318488559	0.301101496418105	0.792101213678381	0.906655904303055	Bacteria	AFLA_086690
794	G4B84_000794	65.9795732526052	0.0145911598148775	0.384310555845054	0.952056824564216	0.980499788048994	Bacteria	AFLA_086680
795	G4B84_000795	278.119158008648	0.233615519860309	0.346692085886605	0.309993973153703	0.553747634966619	Bacteria	AFLA_086670
796	G4B84_000796	1775.10118996404	-0.159269137735729	0.36427635549748	0.500059065961827	0.72044645973041	Bacteria	AFLA_086660
797	G4B84_000797	352.074679495668	-2.50984695850176	0.405039425224023	3.25469970983841e-11	1.42958547424513e-09	Bacteria	AFLA_086650
798	G4B84_000798	857.446487684102	-0.244291954785346	0.318350352305888	0.260489439670133	0.497945762742213	Bacteria	AFLA_086640
799	G4B84_000799	2914.59366170939	0.118300993592845	0.334268079860948	0.595657346663209	0.786170620767867	Bacteria	AFLA_086630
800	G4B84_000800	4635.56290655879	0.603395411415218	0.401186944359907	0.0293781583505099	0.115092210680796	Bacteria	AFLA_086620
801	G4B84_000801	168.569285461482	-0.162835998846666	0.329740240767996	0.461599770602614	0.691265995675628	Bacteria	AFLA_086610
802	G4B84_000802	644.068624546782	0.437079488313513	0.414672720405783	0.103545637844885	0.277639441774464	Bacteria	AFLA_086600
803	G4B84_000803	719.716702978049	0.570080196017572	0.492964851596415	0.0634585806580876	0.198463886665207	Bacteria	AFLA_086590
804	G4B84_000804	457.389779646076	0.179363942011777	0.335068166979109	0.422896609998677	0.659627558900225	Bacteria	AFLA_086580
805	G4B84_000805	293.579769770437	-0.0224928340489341	0.282995589746699	0.909706416844296	0.961559775365348	Bacteria	AFLA_086560
806	G4B84_000806	165.8704976008	-0.374942635401863	0.409191442531198	0.15272954183432	0.358594435029345	Bacteria	AFLA_086550
807	G4B84_000807	3157.230532232	-0.764287180151547	0.434042791778197	0.0119716574812595	0.0575241266893717	Bacteria	AFLA_086540
808	G4B84_000808	21.0290265758745	0.163680551229008	0.524194257502721	0.569275901171962	0.768369864918428	Bacteria	AFLA_086530
809	G4B84_000809	12.7936422680481	0.199167829784131	0.497815933580588	0.480489614364616	0.705760168223412	Bacteria	AFLA_086520
810	G4B84_000810	41.3785479561546	0.398167459805619	0.451600053954822	0.153740030110568	0.360069849102157	Bacteria	AFLA_086510
811	G4B84_000811	9.48464166451277	0.0429593747808881	0.486044181787558	0.875742165802348	0.946290105307024	Bacteria	AFLA_086500
812	G4B84_000812	188.667760465122	0.254189306994103	0.406761905268093	0.319328888661356	0.562301941148885	Bacteria	AFLA_086490
813	G4B84_000813	1792.33947141146	0.643318962607347	0.388594364316647	0.0195303555416592	0.0844956867883302	Bacteria	AFLA_086480
814	G4B84_000814	8.26659144154931	-0.837236394704996	0.960171283060898	0.0596468174853962	NA	Bacteria	AFLA_086470
815	G4B84_000815	27.9141526482277	-0.1200888705379	0.430208787801927	0.64358992216442	0.818382376491215	Bacteria	AFLA_086460
816	G4B84_000816	600.000154827688	0.0637221747748833	0.279808764166683	0.745675527293011	0.880130507127842	Bacteria	AFLA_086440
817	G4B84_000817	1793.04207333942	0.601949276142593	0.383557497947318	0.0257151877540403	0.104371040038521	Bacteria	AFLA_086430
818	G4B84_000818	1075.86546550145	0.405485652110653	0.394578938082071	0.116751011565126	0.299506066912397	Bacteria	AFLA_086420
819	G4B84_000819	1726.3906528692	-0.209800211174474	0.35593319398902	0.369105392348383	0.611010299757799	Bacteria	AFLA_086410
820	G4B84_000820	2874.05582971654	1.90879049946223	0.465831123385976	2.5804019484703e-06	4.24578517426081e-05	Bacteria	AFLA_086400
821	G4B84_000821	10.9151145915588	0.301462452419427	0.596712357269737	0.335335278800897	0.576465257056401	Bacteria	AFLA_086370
822	G4B84_000822	46.8213122612986	-0.126911735448162	0.388442205039709	0.604622254224191	0.793055078740727	Bacteria	AFLA_086360
823	G4B84_000823	164.143837040748	1.28434961846026	0.756136709235501	0.0061101391065386	0.03399219979921	Bacteria	AFLA_086350
824	G4B84_000824	122.330260669942	-0.380641289303525	0.518613843465422	0.203385125700944	0.427298381235507	Bacteria	AFLA_086340
825	G4B84_000825	920.353580469482	-0.172728531207333	0.337082949272438	0.441954458546259	0.675807629044183	Bacteria
826	G4B84_000826	107.142928044982	0.743823586698269	0.465471673718002	0.0178680761824294	0.0788480472333343	Bacteria	AFLA_086330
827	G4B84_000827	279.330536760813	0.221418621338938	0.351546870341777	0.339790124680333	0.580752585727342	Bacteria	AFLA_086320
828	G4B84_000828	78.8577119955584	0.444102975740766	0.449396619694483	0.114881594782985	0.296505042474044	Bacteria	AFLA_086310
829	G4B84_000829	1592.95790462837	0.356912982185413	0.360899078892265	0.139576101912957	0.338919154937858	Bacteria	AFLA_086300
830	G4B84_000830	334.719706451087	0.0679066090280565	0.371698845558512	0.775543214884935	0.89792605742102	Bacteria	AFLA_086290
831	G4B84_000831	628.91061320448	0.141777364510927	0.333620390369603	0.524521388447721	0.739560519781647	Bacteria	AFLA_086280
832	G4B84_000832	659.792099753287	0.241922125806935	0.371833229791279	0.315742008537708	0.559087488056751	Bacteria	AFLA_086270
833	G4B84_000833	590.624921431027	-0.186237865482182	0.318403005538948	0.38865582711836	0.630091695950723	Bacteria	AFLA_086260
834	G4B84_000834	554.930241697588	-0.160309869968147	0.325394898300571	0.464435584308081	0.692917023614928	Bacteria	AFLA_086250
835	G4B84_000835	20.3999725431787	-0.0322065181211345	0.415175163666487	0.898913845709504	0.956334212084968	Bacteria	AFLA_086240
836	G4B84_000836	47.8072690198674	-0.339192815424907	0.414881793422955	0.195887933310714	0.417298462124714	Bacteria	AFLA_086230
837	G4B84_000837	127.505596762701	-0.0344450205082923	0.296286369695756	0.866604625831237	0.941538995007505	Bacteria	AFLA_086220
838	G4B84_000838	464.953155374847	-3.08833671380556	0.524144804402375	1.61317442966582e-10	6.21641863863046e-09	Bacteria	AFLA_086210
839	G4B84_000839	125.767557128727	-0.983463089417317	0.55663349528437	0.00798727978801239	0.0420498437189114	Bacteria	AFLA_086190
840	G4B84_000840	246.560236418441	-0.866870017260923	0.456747678194244	0.00716375628748767	0.0385363246892046	Bacteria	AFLA_086180
841	G4B84_000841	668.394271115936	-0.101774769915888	0.273312828339111	0.597226832485966	0.787488359921702	Bacteria	AFLA_086170
842	G4B84_000842	34.8711318063748	-0.982651321418666	0.593879831536279	0.0103254583905343	0.0515080373803071	Bacteria	AFLA_086160
843	G4B84_000843	107.607679456811	-3.01265303272799	0.695817321962817	5.20014335022192e-07	9.8907680675964e-06	Bacteria	AFLA_086140
844	G4B84_000844	3.90142413666613	0.402391844116435	0.813676998914892	0.258301241086979	NA	Bacteria	AFLA_086130
845	G4B84_000845	168.811371645726	0.0628136349816347	0.290808790041743	0.756070028143031	0.886185200331372	Bacteria	AFLA_086110
846	G4B84_000846	22.5636664742074	0.249432030928838	0.448752218356142	0.355133279624289	0.597105829491669	Bacteria	AFLA_086080
847	G4B84_000847	16.0693524679733	0.196221845552871	0.47105445736818	0.474731563783788	0.701461851137198	Bacteria	AFLA_086070
848	G4B84_000848	7.69480194527035	-0.0432933757298921	0.524291874998075	0.878925885206279	NA	Bacteria
849	G4B84_000849	9.76974969155578	0.804240505895557	0.800237790725461	0.0522924639934025	0.173794062762299	Bacteria	AFLA_086050
850	G4B84_000850	4.57500471683328	0.334100814510303	0.724295335240864	0.322537867798782	NA	Bacteria	AFLA_086030
851	G4B84_000851	12.3930984559046	0.547753264867555	0.638615148611879	0.114116120324397	0.295510293100848	Bacteria	AFLA_086020
852	G4B84_000852	110.537524458236	0.21645111518686	0.376393446823642	0.371627147128359	0.613226202981943	Bacteria	AFLA_086010
853	G4B84_000853	187.971980934822	0.16414227956292	0.33118524177849	0.459391464713527	0.689730706349946	Bacteria	AFLA_086000
854	G4B84_000854	112.011313061735	-0.00729364414646267	0.376657724000018	0.975739056466273	0.990938675353129	Bacteria	AFLA_085990
855	G4B84_000855	1311.71995922761	0.666333589678937	0.453776014420126	0.0276065372324838	0.110065140366126	Bacteria	AFLA_085980
856	G4B84_000856	228.89353309068	0.0861205344214735	0.305039363298353	0.680634335950128	0.841036539093935	Bacteria	AFLA_085970
857	G4B84_000857	23.6514527456014	0.289344820979129	0.577778384713276	0.347130685505227	0.587774695515711	Bacteria	AFLA_085960
858	G4B84_000858	22.8245935209064	0.221495968841285	0.520986392353334	0.444336804863212	0.677950444393885	Bacteria	AFLA_085950
859	G4B84_000859	368.794886944848	0.243166163731326	0.338317286341728	0.283156676249142	0.525174826623475	Bacteria	AFLA_085940
860	G4B84_000860	141.373123522456	0.361880022360669	0.387566434755657	0.152540074765747	0.358241634649803	Bacteria	AFLA_085930
861	G4B84_000861	456.546867003133	0.0731262940896635	0.345713110468696	0.74810033191962	0.881428511102385	Bacteria	AFLA_085920
862	G4B84_000862	1313.78597554134	0.342513794217629	0.379798681287254	0.168453653255148	0.381347580179704	Bacteria	AFLA_085910
863	G4B84_000863	41.5411779195423	1.02927058593101	0.616310673214841	0.00928261582083765	0.0472378967102617	Bacteria	AFLA_085890
864	G4B84_000864	145.20148971799	0.301889449724581	0.347603268903604	0.194915776990795	0.415911268893902	Bacteria	AFLA_085880
865	G4B84_000865	31.1405592039594	-0.224928233675852	0.455103427601406	0.40612045705399	0.644101079838076	Bacteria	AFLA_085870
866	G4B84_000866	71.0508781483368	0.833025571525539	0.544577516482401	0.0175027175138022	0.0777015716265839	Bacteria	AFLA_085850
867	G4B84_000867	1131.33433311871	0.117571049308586	0.306122474612157	0.57504556419674	0.772141866496448	Bacteria	AFLA_085840
868	G4B84_000868	422.448955962049	0.0112877075419532	0.312059555398148	0.957677721097085	0.983606264366599	Bacteria	AFLA_085830
869	G4B84_000869	12.0004579813456	0.208037405219937	0.485453715996915	0.456232562212115	0.687486902286477	Bacteria	AFLA_085820
870	G4B84_000870	41.6498185363924	-0.513937300253616	0.501367065364756	0.0918272600169391	0.25588209068161	Bacteria	AFLA_085810
871	G4B84_000871	156.646145740409	-1.4219427311999	0.503516875772591	0.000290337176509145	0.00264699663297608	Bacteria	AFLA_085800
872	G4B84_000872	478.559027100609	-0.316255815350126	0.348391574865873	0.176397948107289	0.392322695449122	Bacteria	AFLA_085790
873	G4B84_000873	127.862706548848	-0.199177620702482	0.365617373212976	0.401568180082036	0.640598266946445	Bacteria	AFLA_085780
874	G4B84_000874	86.2253268485705	0.382547369762346	0.436369432271581	0.160712739521767	0.369635735052727	Bacteria	AFLA_085770
875	G4B84_000875	160.525602845884	-2.41668861439124	0.624320548931952	4.59063607318429e-06	6.9570955459983e-05	Bacteria
876	G4B84_000876	287.206533856238	-0.0394747361477779	0.294239045187804	0.846585259636467	0.932822182331047	Bacteria	AFLA_085740
877	G4B84_000877	91.8371405113197	-0.4874711703989	0.519853270690207	0.113895513246175	0.295132801398016	Bacteria	AFLA_085720
878	G4B84_000878	13.0036626754604	-0.512641497671455	0.688054340196898	0.147113652708141	0.350489571126774	Bacteria	AFLA_085710
879	G4B84_000879	470.492452988692	-1.96656976040487	0.497897868218298	4.49532119734665e-06	6.86281289126589e-05	Bacteria	AFLA_085700
880	G4B84_000880	29.2307574856128	-0.0472124368820952	0.401601604577607	0.84960956084202	0.933944935747337	Bacteria	AFLA_085690
881	G4B84_000881	51.2978749705176	1.06807450929045	0.57003784776844	0.00547615452148062	0.0310195725517312	Bacteria	AFLA_085670
882	G4B84_000882	15.5525892628986	-0.452457103926633	0.591293614359966	0.164091691602149	0.375159787196268	Bacteria	AFLA_085660
883	G4B84_000883	142.811424208844	-0.629823058537606	0.480822842038995	0.0412798395795671	0.147267411141738	Bacteria	AFLA_085650
884	G4B84_000884	83.6572762955921	0.728550105470302	0.618789974974082	0.0440329675982186	0.153685435058294	Bacteria	AFLA_085640
885	G4B84_000885	21.3614755285693	0.0315757638266732	0.435647930277308	0.903384146850911	0.958787761467855	Bacteria
886	G4B84_000886	6.198550815678	-0.30152145132899	0.699863757246702	0.362054506417954	NA	Bacteria	AFLA_085620
887	G4B84_000887	107.43697511134	-3.26308639212898	0.526275202466606	2.33531702608411e-11	1.05251723010382e-09	Bacteria	AFLA_085610
888	G4B84_000888	73.1470496156929	-0.559471762904811	0.437254984131752	0.0510751474203773	0.170954142124518	Bacteria	AFLA_085600
889	G4B84_000889	174.495556571345	-1.56784391835394	0.441749457790539	2.43726679052913e-05	0.000308859505508862	Bacteria	AFLA_085590
890	G4B84_000890	185.334723245776	-0.803762947634535	0.43566606317668	0.00913997025210866	0.0466723801149549	Bacteria	AFLA_085570
891	G4B84_000891	1.81153400769693	0.0397331343122675	0.773374501650193	0.898597735530139	NA	Bacteria	AFLA_085560
892	G4B84_000892	3.00061381888133	-0.0104980377806153	0.675093228454562	0.972817050590642	NA	Bacteria	AFLA_085550
893	G4B84_000893	1044.38764332736	-0.93209543721267	0.540146592714243	0.00953668844436888	0.0482701720773085	Bacteria	AFLA_085540
894	G4B84_000894	104.655305336006	0.0812106132039336	0.360750516949186	0.728475319458159	0.870575877507872	Bacteria	AFLA_085530
895	G4B84_000895	3.90201766779633	0.634844493268617	0.912866893569272	0.1160311531611	NA	Bacteria
896	G4B84_000896	330.953689714734	-1.02396838381646	0.452257462655551	0.00221068352480639	0.0147369423910888	Bacteria	AFLA_085520
897	G4B84_000897	2241.79932663191	0.205913266270525	0.313674496442439	0.335886617437934	0.577030274504743	Bacteria	AFLA_085510
898	G4B84_000898	18.5734636601737	0.108239049740799	0.481503445476496	0.693516938562175	0.849261262272357	Bacteria	AFLA_085500
899	G4B84_000899	75.5056559224956	0.384100299467868	0.46482345325962	0.174202859064789	0.389775818637203	Bacteria	AFLA_085490
900	G4B84_000900	1540.69411126583	0.670306702272922	0.508012947320524	0.0372199644139095	0.137084556194131	Bacteria
901	G4B84_000901	223.344727249977	0.143843538445233	0.312499982968242	0.499205865726957	0.719717385831103	Bacteria	AFLA_085480
902	G4B84_000902	144.945934037316	-0.979502519415104	0.755327250012371	0.0222389656981332	0.0933694282814292	Bacteria
903	G4B84_000903	44.9426828239967	-0.600473459795554	0.505890749409015	0.0560399769618819	0.181989474056036	Bacteria	AFLA_085460
904	G4B84_000904	429.876709449259	0.222490842869327	0.343501796023561	0.330006115770538	0.571665006028977	Bacteria	AFLA_085450
905	G4B84_000905	94.9634632858878	1.1012343253784	0.580238762916151	0.00493245135508536	0.0285800954426019	Bacteria	AFLA_085440
906	G4B84_000906	425.661481037957	-0.337668150878468	0.367926681437866	0.16553128011713	0.377452100680637	Bacteria	AFLA_085430
907	G4B84_000907	2880.95700712749	0.748127243855043	0.510702197043971	0.0235704204729598	0.0980461390941818	Bacteria	AFLA_085420
908	G4B84_000908	280.941760008208	0.433588181470617	0.401342301757682	0.0993878487234666	0.269770735760004	Bacteria	AFLA_085410
909	G4B84_000909	12150.0067044363	1.0423461564286	0.542736594028639	0.00508508313560074	0.0293170032167059	Bacteria	AFLA_085400
910	G4B84_000910	388.40860072185	-0.156203171370364	0.337842029400412	0.487157280659776	0.711278440560619	Bacteria	AFLA_085390
911	G4B84_000911	369.5713259179	-0.0510263239725867	0.302917037940127	0.806471043289248	0.913415821178724	Bacteria	AFLA_085380
912	G4B84_000912	493.068914990574	0.432110120117736	0.362996538354435	0.0808309295645459	0.234638313040068	Bacteria	AFLA_085370
913	G4B84_000913	319.613650683348	0.0456035749109376	0.274229587010164	0.813772120629527	0.916510408783754	Bacteria	AFLA_085360
914	G4B84_000914	513.903394826519	-0.812252296466601	0.442174088677692	0.00915484446765634	0.0467023217282114	Bacteria	AFLA_085350
915	G4B84_000915	9.14834017777992	-0.314109807600782	0.621103830568526	0.324863030450943	0.567264938747105	Bacteria	AFLA_085330
916	G4B84_000916	430.710297248993	-0.120234871619021	0.317597596795842	0.576479193850638	0.77331954035299	Bacteria	AFLA_085320
917	G4B84_000917	959.767679962812	0.578840934973159	0.416108352581927	0.0391205160714495	0.142039674114412	Bacteria	AFLA_085310
918	G4B84_000918	252.53124322206	0.643995216664159	0.467932740069447	0.0350124970427326	0.131333193280767	Bacteria	AFLA_085300
919	G4B84_000919	154.141575684693	-0.0820938495094488	0.311550464134235	0.69910761925952	0.851580444329517	Bacteria	AFLA_085290
920	G4B84_000920	1746.54124614793	0.493404599822533	0.417910531259479	0.0717963579421343	0.216160629226885	Bacteria	AFLA_085280
921	G4B84_000921	1316.09022065501	-0.0142355904887818	0.296287484830006	0.94466421438192	0.977186832280509	Bacteria	AFLA_085270
922	G4B84_000922	165.000153459532	-0.204222872836316	0.342715524840745	0.369711970743497	0.611055473582578	Bacteria	AFLA_085260
923	G4B84_000923	1499.8398679304	0.0105644198684365	0.326185748314571	0.961553811433496	0.984927550328026	Bacteria	AFLA_085250
924	G4B84_000924	27.7499474828343	-0.751576213949147	0.671675333361101	0.0471270703490915	0.161541707851721	Bacteria	AFLA_085240
925	G4B84_000925	218.130347147597	1.57965823752367	0.477212047348558	5.57026797364742e-05	0.000640148534532474	Bacteria	AFLA_085220
926	G4B84_000926	302.143935086298	0.304829570002213	0.445549307072485	0.261298698845286	0.499009269018098	Bacteria	AFLA_085200
927	G4B84_000927	68.4252855040508	-0.0704890966701669	0.34022707626773	0.754446381680999	0.884844681657003	Bacteria	AFLA_085190
928	G4B84_000928	548.068269062709	-0.0980943014011547	0.321651132268549	0.651440033271256	0.823615975715312	Bacteria	AFLA_085170
929	G4B84_000929	163.265924529342	0.110245562151096	0.331228810994299	0.618738299879687	0.801953107666479	Bacteria	AFLA_085160
930	G4B84_000930	4044.99112589459	3.42884699458023	0.436721166187006	1.84161095372746e-16	1.64570165054645e-14	Bacteria	AFLA_085140
931	G4B84_000931	745.945599904742	0.0951272939999704	0.298944494485514	0.644534772780806	0.819181885071829	Bacteria	AFLA_085130
932	G4B84_000932	62.6972481621345	0.46757237018249	0.456139284948438	0.101899590379727	0.274096863715052	Bacteria	AFLA_085120
933	G4B84_000933	689.421857004207	0.114503824989367	0.295432998220404	0.575217648857334	0.772141866496448	Bacteria	AFLA_085110
934	G4B84_000934	9.89125977463836	-0.159148733169619	0.516457279333061	0.577219068672731	0.773747992131443	Bacteria	AFLA_085100
935	G4B84_000935	1469.35837037024	0.358293299064383	0.372264796489822	0.146043264831122	0.349429629841442	Bacteria	AFLA_085090
936	G4B84_000936	189.769514120864	0.351564574482311	0.382197049905736	0.159959696927626	0.368557950289348	Bacteria	AFLA_085070
937	G4B84_000937	251.489745894463	0.0948612475236012	0.298713829106633	0.645276371111928	0.819722409674784	Bacteria	AFLA_085060
938	G4B84_000938	706.620279520545	0.399532426963005	0.443056986136557	0.148081521404733	0.351825131992083	Bacteria	AFLA_085050
939	G4B84_000939	750.663112561258	-0.0862488466384479	0.377314909016796	0.719817199117494	0.864414398291466	Bacteria	AFLA_085040
940	G4B84_000940	220.004592626466	-0.0641163194188817	0.295779000451936	0.754130826004783	0.884844681657003	Bacteria	AFLA_085030
941	G4B84_000941	191.777551682165	-2.42934568891943	0.549719324944733	4.81943496618094e-07	9.23442936403541e-06	Bacteria	AFLA_085020
942	G4B84_000942	9.46333971705846	-0.0915011616102299	0.487268711586026	0.74009765155679	0.87689124860921	Bacteria	AFLA_085010
943	G4B84_000943	88.1429185165745	0.197602721885069	0.359849245348979	0.400428023153187	0.639475718380208	Bacteria	AFLA_085000
944	G4B84_000944	822.329526385887	0.438517955340551	0.420614569598538	0.105413171475601	0.280830875229011	Bacteria	AFLA_084970
945	G4B84_000945	825.299203196294	-0.923936010843444	0.603984792543853	0.014961814045181	0.0685044895725911	Bacteria	AFLA_084950
946	G4B84_000946	106.450644058902	1.02476691111129	0.549238372979502	0.0059473118351201	0.0332438587566749	Bacteria	AFLA_084940
947	G4B84_000947	422.020438192259	0.47867581127525	0.382816081723425	0.0648076017594223	0.201076204680686	Bacteria	AFLA_084930
948	G4B84_000948	219.736219773789	-0.0806623035695023	0.297208924927842	0.694489828557774	0.849458629537506	Bacteria	AFLA_084920
949	G4B84_000949	251.728588076652	1.11794345776155	0.4917927216995	0.00188628191071561	0.0128808947868762	Bacteria
950	G4B84_000950	341.872735733127	0.848871259793816	0.457161372614143	0.00815352681657097	0.0426302917921063	Bacteria	AFLA_084910
951	G4B84_000951	39.5139754072423	0.0608574500078001	0.349650306179492	0.790704493742917	0.906167869864827	Bacteria
952	G4B84_000952	301.923622066747	0.610419977663533	0.420600507414693	0.032259708396295	0.123350843687198	Bacteria	AFLA_084900
953	G4B84_000953	22.3572013231505	-0.124264155536313	0.435985897831629	0.634646153443229	0.811288941496178	Bacteria	AFLA_084890
954	G4B84_000954	223.406842822698	0.468226596244085	0.414970942113557	0.0839724131769736	0.2399277935481	Bacteria	AFLA_084880
955	G4B84_000955	521.286093721764	0.235732204115966	0.369178593266242	0.325698713433424	0.56752275398401	Bacteria	AFLA_084850
956	G4B84_000956	880.339935902012	2.25630187962177	0.553046102310464	2.24832689848792e-06	3.7773349480917e-05	Bacteria	AFLA_084840
957	G4B84_000957	735.864548205639	-0.307847156735794	0.33224269441613	0.17343537477739	0.38855221416521	Bacteria	AFLA_084820
958	G4B84_000958	125.394327772783	0.349112850936601	0.409632809738886	0.180756245650397	0.397395385453237	Bacteria	AFLA_084810
959	G4B84_000959	214.06596334077	0.178285709730911	0.319550106725332	0.410250839354402	0.647481760162566	Bacteria	AFLA_084790
960	G4B84_000960	320.094670853427	0.732051036937753	0.440495364148276	0.0159213490006885	0.0722278790989658	Bacteria	AFLA_084780
961	G4B84_000961	122.031222469169	-0.0216844731401551	0.29379656577993	0.915283884414069	0.963916767838692	Bacteria	AFLA_084770
962	G4B84_000962	1021.40476957333	0.574479848158397	0.40680088578845	0.0378420910913523	0.138611701856169	Bacteria	AFLA_084760
963	G4B84_000963	1001.05848776483	-0.0403503228238855	0.316586262884295	0.850990501708016	0.934339679798584	Bacteria	AFLA_084750
964	G4B84_000964	21368.2476955118	1.77002058090447	0.458616025202218	7.05072383859459e-06	0.000102077937585016	Bacteria	AFLA_084740
965	G4B84_000965	1005.51014361649	0.261154207734889	0.3291579444574	0.241197647445766	0.475059271196004	Bacteria	AFLA_084730
966	G4B84_000966	192.972266259947	-1.34980735763574	0.438960455036345	0.000140291804509494	0.00141327973328029	Bacteria	AFLA_084720
967	G4B84_000967	792.348486790629	-0.191856217002247	0.334898483018809	0.391528589749049	0.632375406877321	Bacteria	AFLA_084710
968	G4B84_000968	1242.77256296316	0.226435221897444	0.327556501721408	0.305807251180566	0.549104574021747	Bacteria	AFLA_084700
969	G4B84_000969	162.99016947704	-1.10757751814955	0.659665696718699	0.00811097145917396	0.0425067392041442	Bacteria	AFLA_084690
970	G4B84_000970	12.9802807834453	0.0324003348820201	0.460478482403097	0.903620804326106	0.958940751192098	Bacteria	AFLA_084680
971	G4B84_000971	501.25933432979	0.658480728578095	0.466358127662314	0.031558076099222	0.121663787875931	Bacteria	AFLA_084670
972	G4B84_000972	4799.19686503212	1.58531887492177	0.436226013329165	1.77542330233777e-05	0.000234148065547498	Bacteria	AFLA_084660
973	G4B84_000973	206.047457540971	-1.59872490140082	0.600423858291636	0.000399434981208864	0.00347117331410731	Bacteria	AFLA_084650
974	G4B84_000974	522.120720765649	0.0431213817818346	0.275988467634565	0.824592539678832	0.921786505587272	Bacteria	AFLA_084640
975	G4B84_000975	2096.0619482999	-0.1940910114563	0.308376923659929	0.358005607676097	0.599756781961936	Bacteria	AFLA_084630
976	G4B84_000976	4317.66736977878	0.545261253357738	0.402024930033003	0.0452295499240409	0.156616068396951	Bacteria	AFLA_084620
977	G4B84_000977	781.70656009792	0.141773586148937	0.33282201918655	0.523858844733959	0.739205883291137	Bacteria	AFLA_084610
978	G4B84_000978	491.708036324835	0.274435444448771	0.372733650384383	0.258023566025584	0.495952583983164	Bacteria	AFLA_084600
979	G4B84_000979	885.575858214947	-0.113753943813815	0.294585296640029	0.57691503150732	0.773448165624014	Bacteria	AFLA_084590
980	G4B84_000980	251.703793453884	0.170702785200128	0.371679226712616	0.475738994847744	0.701467278070551	Bacteria	AFLA_084580
981	G4B84_000981	473.565354097838	0.303487937308693	0.375873633889067	0.215715334189162	0.443319816456156	Bacteria	AFLA_084570
982	G4B84_000982	56.747255472134	-1.53524932749993	0.601998959047786	0.000574706682304719	0.00472435326627337	Bacteria	AFLA_084560
983	G4B84_000983	310.37550750708	0.0123910086435064	0.298767366476159	0.952110799619501	0.980499788048994	Bacteria	AFLA_084540
984	G4B84_000984	52.0163366376655	-0.00920407174367593	0.38663041280629	0.969850980891428	0.987939202600186	Bacteria	AFLA_084530
985	G4B84_000985	744.383135129059	-0.0433781064023436	0.266673909158222	0.818922021296808	0.919260705040462	Bacteria	AFLA_084520
986	G4B84_000986	129.962342719228	0.921050171630191	0.500876515324377	0.00747797665219216	0.0399159145090752	Bacteria	AFLA_084510
987	G4B84_000987	539.842733649557	0.861910607472625	0.51485481599483	0.0120870111256902	0.0579796193099977	Bacteria	AFLA_084500
988	G4B84_000988	207.928946870129	1.95439586726655	0.523241814330025	1.01831904880601e-05	0.000141880312633375	Bacteria	AFLA_084490
989	G4B84_000989	143.681107103648	0.345078347470296	0.37111286699638	0.159408014742744	0.367836138391954	Bacteria	AFLA_084470
990	G4B84_000990	16365.9759555992	2.55784653983346	0.446272744819429	5.29997025579126e-10	1.85606390782203e-08	Bacteria	AFLA_084460
991	G4B84_000991	1815.32122446178	0.0507880090240889	0.298477670021006	0.805359914245063	0.913287481792399	Bacteria	AFLA_084450
992	G4B84_000992	505.814574979828	-0.379075400503511	0.343363836991277	0.107162145554221	0.283473274180887	Bacteria	AFLA_084440
993	G4B84_000993	6.80008698877007	-0.33290136711072	0.652251515280553	0.308272432764298	NA	Bacteria
994	G4B84_000994	483.597844328434	-0.402741847976185	0.459379953776898	0.153425036179952	0.359655456493425	Bacteria	AFLA_084420
995	G4B84_000995	911.046906754179	0.959121771515504	0.424912601717796	0.00250155406641477	0.0162963786133826	Bacteria	AFLA_084410
996	G4B84_000996	584.425733001848	-0.814126864049566	0.431195875765813	0.00810504061119599	0.0425067392041442	Bacteria	AFLA_084400
997	G4B84_000997	94.7055230971589	0.157189524373514	0.339781430980481	0.486109302003363	0.710419995004493	Bacteria	AFLA_084390
998	G4B84_000998	1043.2690951635	-0.175807851064705	0.337359453324187	0.434193593128304	0.668674905120784	Bacteria	AFLA_084380
999	G4B84_000999	43.0135658302534	-0.155752470769507	0.377991937064491	0.519127481222163	0.734920662583561	Bacteria
1000	G4B84_001000	34.0986261749258	-2.99275127238729	0.752294424213972	2.19978332194376e-06	3.70177823299821e-05	Bacteria	AFLA_084370
1001	G4B84_001001	247.932820077867	-0.727612414407263	0.496212633404041	0.0244642937864349	0.100753623118865	Bacteria	AFLA_084360
1002	G4B84_001002	137.586141733563	-1.1625807160889	0.519648590137918	0.00195498803884816	0.0132540261678875	Bacteria	AFLA_084350
1003	G4B84_001003	12.2985007047098	0.200256117199173	0.517786360719146	0.486344979866714	0.710664231928159	Bacteria
1004	G4B84_001004	111.602552478011	-0.228610326835103	0.371764799857795	0.342264577966277	0.582856481774923	Bacteria	AFLA_084340
1005	G4B84_001005	3190.71180366887	0.929152953123188	0.540067186864364	0.00969748195190785	0.0489168359676286	Bacteria	AFLA_084330
1006	G4B84_001006	17.5107106969058	0.233692799129248	0.536297163439463	0.426917884869441	0.663184593819366	Bacteria	AFLA_084320
1007	G4B84_001007	5.52483933540581	0.0548652111725761	0.583332708319836	0.853177310871737	NA	Bacteria	AFLA_084290
1008	G4B84_001008	17.3753547915363	-0.0806175539852311	0.446948253983352	0.760183260673953	0.887910208894808	Bacteria	AFLA_084280
1009	G4B84_001009	257.027072797866	-0.429225895365321	0.383974399935225	0.0935238778648852	0.259579393658862	Bacteria	AFLA_084270
1010	G4B84_001010	210.520787740651	0.350886101952279	0.379967459720274	0.15918026493806	0.367735092787765	Bacteria	AFLA_084260
1011	G4B84_001011	41.3905770383561	-0.26061830849353	0.402486316116318	0.304664100164212	0.547434228168178	Bacteria	AFLA_084250
1012	G4B84_001012	382.07878210368	0.402620796173212	0.399270413323422	0.121719455800771	0.308721281827941	Bacteria	AFLA_084240
1013	G4B84_001013	98.8134600584512	-1.81083792304334	0.569658053301893	7.39918490020593e-05	0.000820320328080585	Bacteria	AFLA_084230
1014	G4B84_001014	113.319702921989	-0.737344934332037	0.487140403430578	0.0217046261471087	0.0914966061980192	Bacteria	AFLA_084220
1015	G4B84_001015	684.022917008625	0.305179948420069	0.358590988268643	0.199560676738283	0.421835052083782	Bacteria	AFLA_084200
1016	G4B84_001016	249.625699972239	-0.508901127499105	0.416554903377833	0.064043882379731	0.199672919177143	Bacteria	AFLA_084190
1017	G4B84_001017	10.487647682492	0.00167522540016661	0.481849972336381	0.995110982805936	0.998006098255074	Bacteria	AFLA_084170
1018	G4B84_001018	617.226632192685	-0.0864779545540191	0.308724711245173	0.681954530750261	0.842132809680292	Bacteria	AFLA_084160
1019	G4B84_001019	66.2664106361202	0.30585118238949	0.390853006267562	0.223596673708768	0.452602534695688	Bacteria	AFLA_084150
1020	G4B84_001020	68.9612963520671	-0.12021356323454	0.349445746979947	0.600484777613775	0.790042984529388	Bacteria	AFLA_084140
1021	G4B84_001021	23.3652764749586	-0.322822878852889	0.530515311337206	0.279320511169511	0.520294055486641	Bacteria	AFLA_084130
1022	G4B84_001022	54.8393823389686	-0.0042892349706763	0.336225513922599	0.984692725105264	0.994298333667946	Bacteria	AFLA_084090
1023	G4B84_001023	60.3835734095105	-0.0133583212836586	0.316431943762998	0.950397046418649	0.979847315196327	Bacteria	AFLA_084070
1024	G4B84_001024	133.818780816902	-0.0183792937853979	0.302203138693076	0.92958762385505	0.969646459084018	Bacteria	AFLA_084050
1025	G4B84_001025	234.173196652112	0.257869910291494	0.384519159984212	0.296122750476052	0.538622290127172	Bacteria	AFLA_084030
1026	G4B84_001026	1101.72565516396	2.93042706855393	0.397441146347209	7.91532140876998e-15	5.61987820022669e-13	Bacteria	AFLA_084020
1027	G4B84_001027	15.3764399162869	-0.122499539666405	0.496113426931491	0.660586861575442	0.829327729334334	Bacteria	AFLA_084010
1028	G4B84_001028	111.146054231693	1.12832509461714	0.537485725036717	0.00290666160209636	0.0184284123347589	Bacteria	AFLA_084000
1029	G4B84_001029	28.2230549887033	0.235722872581944	0.456555827955889	0.385579254864882	0.626966989165392	Bacteria	AFLA_083990
1030	G4B84_001030	208.736128865234	0.239730313878295	0.322335109483026	0.273506505148988	0.513338481327975	Bacteria	AFLA_083980
1031	G4B84_001031	131.004611635483	0.109077667612223	0.3514315464325	0.635757916640662	0.812009187271698	Bacteria	AFLA_083950
1032	G4B84_001032	377.755804409221	0.152854776207132	0.340499002235297	0.498736682219958	0.719199120422471	Bacteria	AFLA_083940
1033	G4B84_001033	378.267055991051	0.198093602912296	0.343077200915632	0.384354207195748	0.626113193025243	Bacteria	AFLA_083930
1034	G4B84_001034	1669.07592286997	0.277361145436184	0.324744398562568	0.210071167313801	0.436520136255905	Bacteria	AFLA_083920
1035	G4B84_001035	138.237668139316	-0.198388509252653	0.419478273559504	0.441791892825762	0.675758412429075	Bacteria	AFLA_083910
1036	G4B84_001036	528.025082125696	1.23686463533796	0.509893731769627	0.00108325499221047	0.00810174693308348	Bacteria	AFLA_083900
1037	G4B84_001037	501.215216146925	-0.222630233919069	0.336207055429966	0.322615283831696	0.565492908446587	Bacteria	AFLA_083890
1038	G4B84_001038	605.484928480662	0.0982387468774937	0.349182056279032	0.668315867959914	0.833766071401187	Bacteria	AFLA_083880
1039	G4B84_001039	187.783446334211	0.0168011254510825	0.303648336711708	0.935835842949639	0.973250541181289	Bacteria	AFLA_083870
1040	G4B84_001040	374.852383096327	0.688302437936835	0.428948062152256	0.0197498805761612	0.0853331314581713	Bacteria	AFLA_083860
1041	G4B84_001041	538.667192985578	0.18866003400903	0.392878309421264	0.446810889905437	0.680223481386365	Bacteria	AFLA_083850
1042	G4B84_001042	148.043383724311	0.399871291099772	0.385247933709743	0.116003283731418	0.298444900867944	Bacteria	AFLA_083840
1043	G4B84_001043	9.11882211892448	0.125874801765351	0.529571890548824	0.661422321002895	0.829801790792958	Bacteria	AFLA_083830
1044	G4B84_001044	61.2025852645472	-0.0507512567982983	0.38437589704099	0.83445336373715	0.927011420908723	Bacteria	AFLA_083820
1045	G4B84_001045	171.206446375372	-2.16944668686203	0.455945221376839	1.20946405281633e-07	2.63140117573219e-06	Bacteria	AFLA_083810
1046	G4B84_001046	38.4429159980506	-0.0990532627556898	0.361421495062229	0.672503354751561	0.836267661159813	Bacteria	AFLA_083800
1047	G4B84_001047	52.8425305280933	-0.181092056971931	0.409074588307713	0.475444760854069	0.701467278070551	Bacteria	AFLA_083790
1048	G4B84_001048	66.8005691037009	0.395250856750835	0.424658556584639	0.142196923475612	0.343033118163415	Bacteria	AFLA_083770
1049	G4B84_001049	276.084961414874	0.0954903962689497	0.315817608817098	0.656052031976191	0.826413423885146	Bacteria	AFLA_083760
1050	G4B84_001050	1647.62374371887	0.226702340852573	0.347702012656895	0.325108383877658	0.567314722115658	Bacteria	AFLA_083750
1051	G4B84_001051	1920.89783718026	0.338866623693029	0.384536602825065	0.176022634158307	0.392060727478516	Bacteria	AFLA_083740
1052	G4B84_001052	375.118723510777	-0.880245197284106	0.49087422926421	0.00892356385879574	0.0457439953417633	Bacteria	AFLA_083730
1053	G4B84_001053	108.08500849009	0.0150369008796671	0.313388613420748	0.94380451328421	0.976979986489327	Bacteria	AFLA_083690
1054	G4B84_001054	204.780695905315	-0.000242642214120984	0.286016434894245	0.999031623804046	0.999836351472292	Bacteria	AFLA_083680
1055	G4B84_001055	438.658248563668	0.0510521255782809	0.294475290074981	0.802493391844689	0.9123323645385	Bacteria	AFLA_083660
1056	G4B84_001056	38.8033457099756	0.182766142198424	0.389567964976615	0.458603434918448	0.689068445624675	Bacteria	AFLA_083650
1057	G4B84_001057	739.253264979976	1.63080737863654	0.616617187911057	0.000408469501424686	0.00353132614517936	Bacteria	AFLA_083640
1058	G4B84_001058	181.248857107934	0.614291258619031	0.424244137286336	0.0322083152758894	0.123245255130997	Bacteria	AFLA_083630
1059	G4B84_001059	166.608487968475	0.104467020664013	0.303332038195166	0.61608745989297	0.800682590946321	Bacteria	AFLA_083620
1060	G4B84_001060	56.1771654316501	-0.908376372212211	0.523329197015001	0.00969652177671228	0.0489168359676286	Bacteria	AFLA_083610
1061	G4B84_001061	1361.85652485218	0.625510288886776	0.377221622962358	0.0202088465227953	0.086882121109368	Bacteria	AFLA_083600
1062	G4B84_001062	7712.40388864168	0.326883948682394	0.33820043822655	0.154993897837021	0.361308077776607	Bacteria	AFLA_083590
1063	G4B84_001063	192.448720637933	0.326885271901389	0.363767492594298	0.175291784477639	0.390936884228745	Bacteria	AFLA_083580
1064	G4B84_001064	82.1732079301716	-0.228809849999516	0.3700404817687	0.34042741340786	0.581554147558648	Bacteria	AFLA_083570
1065	G4B84_001065	53.0306671319751	0.105524690349316	0.374878982336989	0.659761258174641	0.828980024513737	Bacteria	AFLA_083560
1066	G4B84_001066	638.913729532345	0.127677667961946	0.305922418064388	0.542435109894289	0.75196405264005	Bacteria	AFLA_083550
1067	G4B84_001067	1772.6550911365	0.187705780321427	0.344278196837038	0.410517105624928	0.64755203087727	Bacteria	AFLA_083540
1068	G4B84_001068	243.695329845004	0.283038106886495	0.386332460024005	0.254727903633791	0.491714981204447	Bacteria	AFLA_083530
1069	G4B84_001069	869.400789513013	-0.125626460939656	0.289601619671916	0.532478253512795	0.746005822573398	Bacteria	AFLA_083520
1070	G4B84_001070	140.686407007457	0.117318576484748	0.320121546568992	0.587816843997733	0.780193265669718	Bacteria	AFLA_083510
1071	G4B84_001071	34.425725916315	0.474987332987752	0.474224121091887	0.104560173651262	0.279492202183853	Bacteria	AFLA_083500
1072	G4B84_001072	142.169164903361	2.21382794140147	0.433271229449921	2.05782716683868e-08	5.30632746553475e-07	Bacteria
1073	G4B84_001073	3009.49459293838	2.73907230879949	0.528830538073431	1.01963905990172e-08	2.78880699074966e-07	Bacteria	AFLA_083490
1074	G4B84_001074	562.875762213702	0.653516037440131	0.481650670060475	0.0357105202521106	0.133183930343532	Bacteria	AFLA_083480
1075	G4B84_001075	2150.70731115263	-0.179152330737884	0.390743573937173	0.468191444400605	0.695669382438996	Bacteria	AFLA_083470
1076	G4B84_001076	2017.00363625263	3.19230652905147	0.484119334876182	1.84851642173272e-12	9.62900564205093e-11	Bacteria	AFLA_083460
1077	G4B84_001077	95.8137479998606	0.841848901174746	0.458397670288792	0.00865998884711896	0.0446614151190225	Bacteria	AFLA_083450
1078	G4B84_001078	283.038389230704	-0.1247799876386	0.306812520181911	0.552473514176571	0.758334275417682	Bacteria	AFLA_083440
1079	G4B84_001079	1549.55600905486	0.366549433523682	0.380404000543014	0.14311863615054	0.344535016799001	Bacteria	AFLA_083430
1080	G4B84_001080	37.477460864869	1.58663836760278	0.681648930381702	0.000981489284977347	0.00743722070765729	Bacteria	AFLA_083420
1081	G4B84_001081	52.2142834974008	0.394594047991883	0.451713652449222	0.157160867004972	0.364957406631893	Bacteria	AFLA_083410
1082	G4B84_001082	279.94910799068	0.299044789307716	0.36855721733799	0.216356665128553	0.444109542717342	Bacteria	AFLA_083400
1083	G4B84_001083	693.946460748669	0.562399638150271	0.450768214883172	0.0540403893587075	0.17777933230478	Bacteria	AFLA_083380
1084	G4B84_001084	968.622478949916	0.0829866345255304	0.31015077033449	0.695082281663178	0.849672515533078	Bacteria	AFLA_083370
1085	G4B84_001085	1373.67224058744	1.80533820692752	0.548550881487925	5.18108341360123e-05	0.0006034506816336	Bacteria	AFLA_083360
1086	G4B84_001086	233.01016542191	-0.0379352374478452	0.291988704004815	0.851687846544361	0.934484156686604	Bacteria	AFLA_083350
1087	G4B84_001087	400.471079407128	1.03003903391462	0.411385409602836	0.00114393714357325	0.00848822650700091	Bacteria	AFLA_083340
1088	G4B84_001088	405.230514524086	0.00107438864248715	0.288407631324536	0.995738250581239	0.99833859227441	Bacteria	AFLA_083330
1089	G4B84_001089	39.0866877008757	0.162110376033918	0.445867328504111	0.541637101135432	0.751319442040665	Bacteria	AFLA_083320
1090	G4B84_001090	51.6502731707219	0.1223851095979	0.350758195662641	0.5948386388996	0.78548931240667	Bacteria	AFLA_083310
1091	G4B84_001091	61.8819072676073	0.208676312723321	0.405800526654555	0.41012234929076	0.64737753506137	Bacteria	AFLA_083300
1092	G4B84_001092	36.3162642914124	-0.0755745913433595	0.374451686965151	0.752110865979289	0.883787197904927	Bacteria	AFLA_083290
1093	G4B84_001093	238.70708428045	4.53888047830177	0.537521102256834	1.17526713721582e-18	1.60300251899726e-16	Bacteria
1094	G4B84_001094	536.625017195501	4.38726297461944	0.515037986764134	6.58741411839584e-19	9.61762461285793e-17	Bacteria	AFLA_083270
1095	G4B84_001095	13.0020289372572	-0.995486721986565	0.830432284368538	0.0261654218129852	0.105578342745584	Bacteria	AFLA_083250
1096	G4B84_001096	68.2604533136889	-0.96064137737168	0.558474343058029	0.00921881223355231	0.0469593157803456	Bacteria	AFLA_083240
1097	G4B84_001097	740.445509904843	0.580241547759669	0.469837777230782	0.0532841962753527	0.176186277062299	Bacteria	AFLA_083230
1098	G4B84_001098	408.862743608741	0.317491420754889	0.380047873282379	0.199593905514538	0.421835052083782	Bacteria	AFLA_083220
1099	G4B84_001099	186.413483797388	-0.115359913634639	0.383951588828624	0.63535508299027	0.811971299624937	Bacteria	AFLA_083210
1100	G4B84_001100	44.4673790347564	0.676160808727414	0.558172117871165	0.0456731386667101	0.157500916639759	Bacteria	AFLA_083200
1101	G4B84_001101	239.645797023024	-0.708348919182351	0.485768171576872	0.0258644695363728	0.104812779989852	Bacteria	AFLA_083190
1102	G4B84_001102	532.191011730466	0.378954273020767	0.404622942927739	0.146061635811725	0.349429629841442	Bacteria	AFLA_083180
1103	G4B84_001103	466.516226991335	0.22081478685033	0.320604218442784	0.31032534692079	0.554069831260302	Bacteria	AFLA_083170
1104	G4B84_001104	123.548367404999	-0.873568428356376	0.507257832641546	0.0106234598101635	0.0525645748888567	Bacteria	AFLA_083160
1105	G4B84_001105	40.3111531352545	-0.0187127449508733	0.365433056746516	0.936679382451628	0.9736549980979	Bacteria	AFLA_083140
1106	G4B84_001106	2277.61737590285	-1.95171515069799	0.523779267184326	1.05393682567096e-05	0.000146057608755416	Bacteria	AFLA_083130
1107	G4B84_001107	597.080777932892	-1.59034637425334	0.511751585276325	0.000107241014000031	0.00112402462196595	Bacteria	AFLA_083120
1108	G4B84_001108	68.804762696463	1.04461189688637	0.781450512249121	0.0184866329645548	0.0808575684854748	Bacteria	AFLA_083110
1109	G4B84_001109	2556.69890160696	0.967351794678348	0.597441769413165	0.0114517517440499	0.0557580359693855	Bacteria	AFLA_083100
1110	G4B84_001110	557.383975972285	0.6931299066174	0.420596991903827	0.0178048056678368	0.0786963081152061	Bacteria	AFLA_083090
1111	G4B84_001111	265.600582881797	0.624818214344835	0.412077990231977	0.0273147728131025	0.109195886995997	Bacteria	AFLA_083080
1112	G4B84_001112	116.304975394543	-0.0908405016801737	0.310385062399404	0.668027206991439	0.833723268080582	Bacteria	AFLA_083070
1113	G4B84_001113	526.262878846007	0.250271009662402	0.3823626705215	0.308370895732739	0.55191577563734	Bacteria	AFLA_083060
1114	G4B84_001114	3166.85675506755	0.354039917073448	0.405640036483232	0.172626939023064	0.387708981633851	Bacteria	AFLA_083040
1115	G4B84_001115	140.020365431297	0.400564495775108	0.412842823330278	0.130999860025395	0.324987828709883	Bacteria	AFLA_083030
1116	G4B84_001116	139.275407711455	-0.0938666605643844	0.337864717310635	0.675748211694836	0.838396883594096	Bacteria	AFLA_083020
1117	G4B84_001117	77.7896083125165	0.140593921167046	0.340334619046266	0.533465479348315	0.746074360351407	Bacteria	AFLA_083000
1118	G4B84_001118	125.111428334139	-0.0791491483031023	0.340057327059849	0.725376312943623	0.868173520375661	Bacteria	AFLA_082990
1119	G4B84_001119	159.169680545686	-0.0849605860583396	0.323246628474293	0.696550661372033	0.850562532554153	Bacteria	AFLA_082980
1120	G4B84_001120	31.1736905519592	-1.2912742596547	0.674155060145362	0.00369621423596774	0.0224985066177578	Bacteria	AFLA_082970
1121	G4B84_001121	7.47491827783954	0.00332823770415539	0.540727782601367	0.990766150477772	NA	Bacteria
1122	G4B84_001122	19.0867684467709	-0.268898389576684	0.470497801728039	0.332785348507223	0.573640245736289	Bacteria	AFLA_082960
1123	G4B84_001123	68.5884771134986	-0.571072260398769	0.539111328225101	0.0760908737863426	0.225821635973182	Bacteria	AFLA_082950
1124	G4B84_001124	163.089018387957	-0.158463856373882	0.318188273896129	0.462541496307165	0.691577261029868	Bacteria	AFLA_082930
1125	G4B84_001125	67.993595134522	-0.364185146061381	0.399439222749468	0.15773924888911	0.365482534525727	Bacteria	AFLA_082910
1126	G4B84_001126	140.936075649032	-0.0776408711039006	0.309958996679019	0.713721022710661	0.860170213114248	Bacteria	AFLA_082900
1127	G4B84_001127	123.625607435511	-0.193011504243715	0.341115579860238	0.394659464075576	0.634895649014184	Bacteria	AFLA_082890
1128	G4B84_001128	49.4481337568982	0.282569362620418	0.442106870370968	0.293626660150762	0.535583627226037	Bacteria	AFLA_082870
1129	G4B84_001129	18.2565970101336	0.323634185795613	0.531180889675529	0.278497240036788	0.51969439967981	Bacteria	AFLA_082850
1130	G4B84_001130	637.581526811343	0.307051930061098	0.362414625207269	0.200079625083891	0.422494478227667	Bacteria	AFLA_082820
1131	G4B84_001131	263.769000020055	0.212376980386107	0.332676622807816	0.341419103620132	0.582431411288759	Bacteria	AFLA_082810
1132	G4B84_001132	33.7260947922879	-0.00449915156255398	0.383583304681129	0.98519184086964	0.994298333667946	Bacteria	AFLA_082790
1133	G4B84_001133	2427.99609084313	0.00777751988951656	0.311091243067787	0.970769373509482	0.987939202600186	Bacteria
1134	G4B84_001134	1.92911678549402	0.0654636588549152	0.756625423211192	0.834326789544863	NA	Bacteria	AFLA_082780
1135	G4B84_001135	1.37619499123063	0.167678777636869	0.836182818688778	0.599038196802285	NA	Bacteria	AFLA_082770
1136	G4B84_001136	71.3742717631965	-0.123178281865289	0.343806614052362	0.587634098319823	0.78015049477245	Bacteria	AFLA_082760
1137	G4B84_001137	14.2540973182691	-0.218786139837022	0.481693172586102	0.432289853118866	0.667336458841259	Bacteria	AFLA_082750
1138	G4B84_001138	19.339743035274	-0.142873074546075	0.445157787885023	0.589577747357273	0.78162973898267	Bacteria	AFLA_082740
1139	G4B84_001139	72.4632436997152	-0.776316072983349	0.547010321007871	0.0245981469924182	0.101184282429923	Bacteria	AFLA_082730
1140	G4B84_001140	541.93882708417	1.4999128019234	0.509952040416829	0.000191703361450528	0.00184700237176806	Bacteria	AFLA_082720
1141	G4B84_001141	146.603968719009	0.169196709257865	0.348822084221509	0.461557623811347	0.691265995675628	Bacteria	AFLA_082710
1142	G4B84_001142	218.36435864611	0.0210179383705036	0.317594009004956	0.922221610423433	0.965841742805328	Bacteria	AFLA_082700
1143	G4B84_001143	224.872542458952	0.445677118177649	0.407828234720097	0.0944811140982249	0.261240658506855	Bacteria	AFLA_082690
1144	G4B84_001144	202.580087114106	-0.293466220494039	0.382322607263591	0.235425897289849	0.467199784577745	Bacteria	AFLA_082680
1145	G4B84_001145	3.19818050158557	0.425577381319927	0.8163154571151	0.237022500226504	NA	Bacteria	AFLA_082670
1146	G4B84_001146	7.78456495174287	0.33441536283316	0.644001095714071	0.304060285841653	NA	Bacteria	AFLA_082650
1147	G4B84_001147	4.4961377622078	0.587896532966183	0.877777139809733	0.134192475154236	NA	Bacteria	AFLA_082640
1148	G4B84_001148	9.93900378569205	0.332039188928888	0.59175987958146	0.290875442830065	0.53256690165587	Bacteria
1149	G4B84_001149	61.473660864136	0.159528639240805	0.349875474333248	0.48816886532932	0.711624027282202	Bacteria	AFLA_082620
1150	G4B84_001150	120.895508436595	0.679753019566434	0.535817243803711	0.0404606189727459	0.144975726329583	Bacteria	AFLA_082600
1151	G4B84_001151	572.087022829618	-0.0628082894639779	0.327530646913166	0.77504780427136	0.897915450766622	Bacteria	AFLA_082590
1152	G4B84_001152	528.679792748514	0.762566362190397	0.510949840954754	0.0216178352805304	0.0912807925999313	Bacteria
1153	G4B84_001153	96.4680874699041	0.205072554395834	0.376526529897573	0.396832453874265	0.636972006327133	Bacteria	AFLA_082580
1154	G4B84_001154	660.778543633969	0.27491767416397	0.334247655548843	0.223203370722289	0.452164577077829	Bacteria	AFLA_082570
1155	G4B84_001155	544.726603211385	0.0128584921571026	0.286079392181385	0.948723684300386	0.979041285361653	Bacteria	AFLA_082560
1156	G4B84_001156	440.748161536941	0.265222369120824	0.332393082119462	0.237428172961528	0.469601305269833	Bacteria	AFLA_082550
1157	G4B84_001157	448.484166389857	-0.85566626607579	0.413010652167615	0.00482580448213671	0.02800912052734	Bacteria	AFLA_082540
1158	G4B84_001158	148.462176267393	0.184967057233841	0.339271000067936	0.412686985579206	0.649697897830282	Bacteria	AFLA_082530
1159	G4B84_001159	295.493544257514	-0.0106441573572166	0.315097467938652	0.960352371235131	0.984561036763991	Bacteria	AFLA_082520
1160	G4B84_001160	7260.81132063139	-0.500944461639321	0.450525241119083	0.0804602811454454	0.234152519470434	Bacteria	AFLA_082510
1161	G4B84_001161	1236.93848780219	0.524917840022099	0.374619995458827	0.0432443567847496	0.151776328015986	Bacteria	AFLA_082500
1162	G4B84_001162	23.8247783849238	0.134012287247501	0.416154273724265	0.599405960900804	0.78937561492953	Bacteria	AFLA_082480
1163	G4B84_001163	10.8100208651452	0.210050866795584	0.503825702890301	0.460239222214415	0.690051837804937	Bacteria	AFLA_082470
1164	G4B84_001164	4.34595017972035	-0.177625272863277	0.681697524199718	0.574598998065223	NA	Bacteria	AFLA_082460
1165	G4B84_001165	8.19286197207794	0.159611146484755	0.60848651028848	0.600722292424509	NA	Bacteria	AFLA_082450
1166	G4B84_001166	5.16760019093294	0.123549073172833	0.582946394744064	0.679033383918584	NA	Bacteria	AFLA_082440
1167	G4B84_001167	22.0063301653443	-0.0382343339276358	0.397694295887353	0.877263936781708	0.946781590307249	Bacteria	AFLA_082430
1168	G4B84_001168	61.6459433825156	-2.01249886038753	0.643669839124566	7.55624392298525e-05	0.00083416426523605	Bacteria	AFLA_082410
1169	G4B84_001169	203.535212661095	-0.377414754914842	0.455888337597066	0.17645963728132	0.392359631072107	Bacteria	AFLA_082400
1170	G4B84_001170	37.138060518719	0.51063032898845	0.520756775411404	0.100255989835817	0.271133209141164	Bacteria	AFLA_082390
1171	G4B84_001171	3.01505001779502	0.578337391595616	0.957727139624506	0.143653480536023	NA	Bacteria	AFLA_082380
1172	G4B84_001172	3.07087876483129	0.643944296412234	0.99326976185429	0.116461218521731	NA	Bacteria	AFLA_082370
1173	G4B84_001173	35.0160518637953	-1.38275588441933	0.702291818757825	0.00292305283367031	0.0185096919204804	Bacteria	AFLA_082360
1174	G4B84_001174	0.732887661642744	0.155107117001137	0.942327569536208	0.604128316091067	NA	Bacteria
1175	G4B84_001175	292.23915990929	0.114395845522658	0.324877998295702	0.600856578114572	0.79023471148259	Bacteria	AFLA_082340
1176	G4B84_001176	136.095970522357	-0.329474852512637	0.364428260056827	0.172634542672541	0.387708981633851	Bacteria	AFLA_082330
1177	G4B84_001177	25.7576443777289	-0.707288868869969	0.686541999921432	0.0605567237436554	0.192201775360298	Bacteria
1178	G4B84_001178	187.318211612493	-0.726903541037935	0.430947275844419	0.0152377872891096	0.0695530176305198	Bacteria	AFLA_082320
1179	G4B84_001179	259.137917557789	0.123351125659026	0.32809916053319	0.575305115694988	0.772141866496448	Bacteria	AFLA_082310
1180	G4B84_001180	206.706496280424	0.0987831336610152	0.299163915330673	0.632029724202684	0.809641636317971	Bacteria	AFLA_082300
1181	G4B84_001181	62.2100729907814	0.880837782585484	0.559961145500096	0.014636211844194	0.0673707690838878	Bacteria	AFLA_082290
1182	G4B84_001182	843.095616492723	0.0187169614092258	0.372274242632587	0.937365894497862	0.973899828343191	Bacteria
1183	G4B84_001183	191.945637056746	1.97412383862641	0.447225581161507	6.56668303443244e-07	1.21748985668441e-05	Bacteria	AFLA_082280
1184	G4B84_001184	19.0802171214002	0.358372442954681	0.535446361703502	0.235896221752167	0.467731490949305	Bacteria	AFLA_082270
1185	G4B84_001185	22.0781402134047	0.120168701283261	0.428600032195091	0.642698944241181	0.817449970061851	Bacteria	AFLA_082250
1186	G4B84_001186	745.354320644451	-1.61072389793885	0.446206069374039	1.9201859032998e-05	0.000251321301434415	Bacteria	AFLA_082240
1187	G4B84_001187	91.8158029359563	0.130985376326151	0.346350319292021	0.566162310365191	0.766103988573655	Bacteria	AFLA_082230
1188	G4B84_001188	184.339408213367	-0.0472457425944981	0.321970128930821	0.827851684250704	0.923736335731195	Bacteria	AFLA_082220
1189	G4B84_001189	954.132721244631	-0.362860607642007	0.479038401649858	0.204360209177356	0.428769401735922	Bacteria	AFLA_082200
1190	G4B84_001190	97.1344844410256	-0.620955948917137	0.665279968606609	0.0857721452138116	0.243326233521174	Bacteria	AFLA_082190
1191	G4B84_001191	13.2070814660995	-0.0217199973059636	0.483657771056753	0.936802236197385	0.9736549980979	Bacteria	AFLA_082170
1192	G4B84_001192	55.1231113180314	1.79437434480218	0.784363434977997	0.000888677348410952	0.00684909248596872	Bacteria	AFLA_082160
1193	G4B84_001193	50.5529920284788	-0.442977506444499	0.456309052921518	0.118821509499829	0.303002156820475	Bacteria	AFLA_082150
1194	G4B84_001194	6.36278954275566	0.806356184521988	0.918056587376034	0.0632240924357989	NA	Bacteria
1195	G4B84_001195	151.722629423821	0.626665701388587	0.565908717437836	0.06181166926573	0.195085830283561	Bacteria
1196	G4B84_001196	307.442707999414	-1.13686068296496	0.460572797806481	0.00108613003298044	0.00811739287806435	Bacteria	AFLA_082100
1197	G4B84_001197	11.2576632671824	-0.0632591116178405	0.479160985923198	0.816845856546809	0.918076997610779	Bacteria	AFLA_082090
1198	G4B84_001198	6.02197253822173	0.027892736098815	0.569165086192487	0.924275578197718	NA	Bacteria	AFLA_082080
1199	G4B84_001199	5.93238155673734	0.21686928494781	0.599363405482622	0.479908491668468	NA	Bacteria	AFLA_082070
1200	G4B84_001200	11.0734096292205	0.221929747323811	0.578551070845085	0.464093068035921	0.692777566435905	Bacteria	AFLA_082050
1201	G4B84_001201	3.09548860645737	0.642343777359584	0.96650778319435	0.116206774360415	NA	Bacteria	AFLA_082040
1202	G4B84_001202	123.87204858005	0.39888624821116	0.375583673374472	0.111163345414801	0.290925598455097	Bacteria	AFLA_082030
1203	G4B84_001203	7.30895487481	-0.66552676205502	0.861189747375805	0.0991524190865366	NA	Bacteria	AFLA_081990
1204	G4B84_001204	29.5424878839775	-1.68257814150377	0.724008199444097	0.000903546377310156	0.00694819120711949	Bacteria	AFLA_081980
1205	G4B84_001205	1.91871069237476	0.201708160293878	0.771479402665552	0.534571215015397	NA	Bacteria	AFLA_081970
1206	G4B84_001206	8.33703649263663	0.213275256680603	0.536540511727198	0.466750213038811	NA	Bacteria	AFLA_081950
1207	G4B84_001207	71.4891293852345	1.09060001448649	0.564801667987207	0.00462616815500309	0.0270472978537857	Bacteria	AFLA_081940
1208	G4B84_001208	1083.29012209262	-0.10144373491406	0.336921117098716	0.650686341850432	0.823265546151785	Bacteria	AFLA_081930
1209	G4B84_001209	52.9734541278314	-0.900684292578824	0.683057208960027	0.0242870015624969	0.100182673377176	Bacteria	AFLA_081920
1210	G4B84_001210	23.8363158610155	0.941936013979628	0.704488063137701	0.021819849249773	0.0918466041650144	Bacteria	AFLA_081910
1211	G4B84_001211	149.250879861091	-4.87926525512678	0.617199126755512	8.17557015956929e-17	8.0712343118186e-15	Bacteria	AFLA_081900
1212	G4B84_001212	42.2035390269198	0.657101292797114	0.557187161407103	0.050552480499183	0.169642930674824	Bacteria	AFLA_081890
1213	G4B84_001213	583.078533885766	-0.141077289490105	0.302198036726193	0.497063550601266	0.71805933870083	Bacteria	AFLA_081880
1214	G4B84_001214	283.788185913138	0.792674945912077	0.523665644056973	0.0195089200119703	0.0844381899140224	Bacteria	AFLA_081870
1215	G4B84_001215	1288.75488286873	-0.0366823382365053	0.288352853558211	0.855230415325464	0.936285793790558	Bacteria	AFLA_081860
1216	G4B84_001216	202.817791423181	0.301610687600407	0.36424922953637	0.209193749131812	0.435354829050465	Bacteria	AFLA_081850
1217	G4B84_001217	18.6215772356368	-0.268114048540229	0.48301402577471	0.340752595108943	0.581822006407396	Bacteria	AFLA_081840
1218	G4B84_001218	4.11893319702917	-0.00883515163329689	0.643530680054898	0.976876509787694	NA	Bacteria	AFLA_081830
1219	G4B84_001219	16.0064155805183	-1.47407999738162	0.986345196474972	0.00729951328989905	0.0391307734991109	Bacteria	AFLA_081820
1220	G4B84_001220	11.3179592790404	0.673284875768368	0.721044175865271	0.0767838965844686	0.227087552637547	Bacteria	AFLA_081810
1221	G4B84_001221	0.757376080058756	0.232380982436625	0.976677821593221	0.449444789594567	NA	Bacteria	AFLA_081800
1222	G4B84_001222	23.1324381747218	-0.279390960144602	0.490345369796785	0.325635578336257	0.567508138035246	Bacteria	AFLA_081790
1223	G4B84_001223	9.68585878131691	-0.84488098984801	0.844879572292521	0.0487281273585621	0.165340676988169	Bacteria
1224	G4B84_001224	103.543546144413	-4.02228476584513	0.637681702058955	1.02373834456402e-11	4.9129961480327e-10	Bacteria	AFLA_081770
1225	G4B84_001225	959.943312791467	-0.10197336800931	0.296565095635852	0.61881189134777	0.801953107666479	Bacteria	AFLA_081750
1226	G4B84_001226	154.538241844842	0.376023527981897	0.41440856291291	0.154740848798753	0.360864710606945	Bacteria	AFLA_081740
1227	G4B84_001227	396.150433977099	0.122124776954966	0.316239592798963	0.569346800350998	0.768369864918428	Bacteria	AFLA_081730
1228	G4B84_001228	12.0534130807152	0.379854251216758	0.557047379564159	0.220234910624907	0.448782206317631	Bacteria	AFLA_081720
1229	G4B84_001229	7.21187378644651	-0.233217738159066	0.620936151597465	0.455025750906642	NA	Bacteria	AFLA_081710
1230	G4B84_001230	15.6765064095264	-0.802468184316309	0.776698383852915	0.0499901484970353	0.168082348141508	Bacteria	AFLA_081700
1231	G4B84_001231	146.135608154603	0.111722871155448	0.333931088760849	0.61598029693704	0.800682590946321	Bacteria	AFLA_081690
1232	G4B84_001232	6.3695849818056	0.344998525194998	0.675067245144256	0.298644414691088	NA	Bacteria	AFLA_081680
1233	G4B84_001233	32.4110673029799	-0.205398063437562	0.403527589769819	0.415799394710637	0.652780992412266	Bacteria	AFLA_081670
1234	G4B84_001234	4.01523261655194	0.0955938966372929	0.645208653455739	0.755601912659851	NA	Bacteria	AFLA_081650
1235	G4B84_001235	17.9734400397183	-1.4744645686812	0.8911206328406	0.00527959265318584	0.0301699324382163	Bacteria	AFLA_081640
1236	G4B84_001236	21.3867329748211	0.0794931866713103	0.463546523416847	0.767611209797365	0.893148254659275	Bacteria	AFLA_081630
1237	G4B84_001237	153.733226465803	-2.03188964302274	0.555820320145602	1.29497795238853e-05	0.000176628177032362	Bacteria	AFLA_081620
1238	G4B84_001238	4.50576971704676	0.256285766561674	0.670455865878347	0.426216752204637	NA	Bacteria	AFLA_081610
1239	G4B84_001239	96.6417979913904	-0.192516143219274	0.345968644805407	0.400336982238026	0.639475718380208	Bacteria	AFLA_081600
1240	G4B84_001240	88.516198184526	-0.261352176415726	0.387642418389285	0.292312513909677	0.53412859495641	Bacteria	AFLA_081580
1241	G4B84_001241	15.0846474766612	0.33782672687084	0.577207338248909	0.278083710464218	0.51920312368013	Bacteria	AFLA_081570
1242	G4B84_001242	374.434379725739	0.216670897663807	0.318857166191203	0.317412272575239	0.560527362438659	Bacteria	AFLA_081560
1243	G4B84_001243	6.85846207632325	0.0409640583176611	0.577863166819154	0.889646418906778	NA	Bacteria	AFLA_081550
1244	G4B84_001244	131.323745971153	-0.796544023862164	0.537726613000799	0.0207624384090817	0.0888985694128629	Bacteria	AFLA_081540
1245	G4B84_001245	3.88308459091282	0.390163614955851	0.753591019034887	0.262948267302103	NA	Bacteria	AFLA_081520
1246	G4B84_001246	146.071765657567	1.63234866907913	0.530424133008867	0.000114676225904414	0.00118754621151364	Bacteria	AFLA_081510
1247	G4B84_001247	13.4300639332446	-0.0568232099547777	0.483769384260391	0.835881197183896	0.928100309555298	Bacteria	AFLA_081500
1248	G4B84_001248	169.589797815175	0.660610719645552	0.431702283478708	0.0245428150011389	0.100996752799447	Bacteria	AFLA_081490
1249	G4B84_001249	300.197972611758	-0.812078755567341	0.595262050270546	0.0258332072706574	0.104768007264333	Bacteria	AFLA_081480
1250	G4B84_001250	250.778592939804	0.330460724317985	0.382833789017664	0.184992579333376	0.403383603076728	Bacteria	AFLA_081470
1251	G4B84_001251	57.9872046948459	-0.372052814902826	0.439393424062586	0.173138568444397	0.38822288567913	Bacteria	AFLA_081460
1252	G4B84_001252	431.002980792352	-0.168784049405068	0.326484719011254	0.442379147367219	0.676257519777112	Bacteria	AFLA_081450
1253	G4B84_001253	74.2532839214247	0.297995225924452	0.37535497022583	0.22327117412159	0.452213558215007	Bacteria	AFLA_081440
1254	G4B84_001254	1934.88995712962	0.478329041451457	0.431950105630563	0.0853898181491884	0.242573542048366	Bacteria	AFLA_081430
1255	G4B84_001255	230.139287475651	-0.581134264532975	0.470299240018479	0.0531093467628919	0.175744214412487	Bacteria	AFLA_081420
1256	G4B84_001256	384.400866061849	0.173052994467724	0.353389884117494	0.455367662827734	0.686595082599606	Bacteria	AFLA_081410
1257	G4B84_001257	1171.92397719238	0.714952142300212	0.481164561045752	0.0240756252951288	0.0995484370998423	Bacteria	AFLA_081390
1258	G4B84_001258	381.185887945876	-0.463728510175479	0.361766043732517	0.0629777075363549	0.197407594896237	Bacteria	AFLA_081370
1259	G4B84_001259	2225.88835265853	1.08979110690986	0.412634040835454	0.000706724878861991	0.00567020905130294	Bacteria	AFLA_081360
1260	G4B84_001260	319.292291842922	0.0387975310592688	0.293817137443225	0.849031996977502	0.933601960397665	Bacteria	AFLA_081350
1261	G4B84_001261	1918.76209664558	-0.515412913352954	0.384548101932145	0.0499381990191244	0.167962158024738	Bacteria	AFLA_081340
1262	G4B84_001262	538.514942329115	0.0513805988011096	0.305912722654596	0.806475937024002	0.913415821178724	Bacteria	AFLA_081330
1263	G4B84_001263	107.16435385219	0.287616190815903	0.392019567302945	0.25176152645657	0.488444690856973	Bacteria	AFLA_081320
1264	G4B84_001264	391.163274050101	-0.110841756907086	0.33591687589696	0.620143694208738	0.802575902889505	Bacteria	AFLA_081310
1265	G4B84_001265	332.660771472815	-0.219526354816474	0.331488984211877	0.324522982736784	0.567190227457344	Bacteria	AFLA_081300
1266	G4B84_001266	665.936940838367	0.234578935062927	0.330226113605651	0.291908620751652	0.533672797656372	Bacteria	AFLA_081280
1267	G4B84_001267	443.067709529031	0.109856663946105	0.358248857882572	0.637473453627246	0.813301588870165	Bacteria	AFLA_081260
1268	G4B84_001268	156.311989741508	-0.991510367916206	0.498971415231017	0.00467845790220003	0.0273068100305211	Bacteria	AFLA_081250
1269	G4B84_001269	2.50094968637321	0.516915571411753	0.987210171659262	0.175516962285936	NA	Bacteria	AFLA_081240
1270	G4B84_001270	3.38340718601616	-0.0193358047819335	0.660340569384543	0.949739423485028	NA	Bacteria	AFLA_081230
1271	G4B84_001271	4.00123139368083	0.114982655959365	0.639935559698566	0.708313070299075	NA	Bacteria	AFLA_081220
1272	G4B84_001272	287.332769819768	-0.156025868594196	0.329038336169337	0.47978406899402	0.705152652657311	Bacteria	AFLA_081210
1273	G4B84_001273	422.46925880316	-0.369230265439069	0.347869222142654	0.118714481233977	0.302878245747332	Bacteria	AFLA_081200
1274	G4B84_001274	776.864232422214	-2.00581167735588	0.417947817707633	1.10444372825929e-07	2.45679478264716e-06	Bacteria	AFLA_081190
1275	G4B84_001275	0.351088998015119	-0.0695784323873812	1.01417484874033	0.785422670969273	NA	Bacteria	AFLA_081180
1276	G4B84_001276	4.97854888611975	0.383222606471308	0.740789579129583	0.268116145343424	NA	Bacteria	AFLA_081170
1277	G4B84_001277	6.5265461042439	0.688097984454707	0.835267695547163	0.0881276701147198	NA	Bacteria	AFLA_081160
1278	G4B84_001278	17.1069282767804	0.0479983363617419	0.432815799739368	0.853172895916343	0.934981524375602	Bacteria	AFLA_081150
1279	G4B84_001279	235.442378660824	0.0227149264802768	0.304657731530776	0.913526852967943	0.963142733712947	Bacteria	AFLA_081140
1280	G4B84_001280	164.476449352219	-0.286419161188586	0.364732515349161	0.232198996507928	0.463682295858443	Bacteria	AFLA_081130
1281	G4B84_001281	50.0402868420452	-0.0438301939453105	0.346446067206594	0.847509452962989	0.933016460218176	Bacteria	AFLA_081110
1282	G4B84_001282	2.11894062440119	0.540448598765746	0.964666408789283	0.163052663085743	NA	Bacteria	AFLA_081100
1283	G4B84_001283	42.6810697007248	-0.55507688328318	0.506509875955545	0.0735621329051523	0.220643828036692	Bacteria	AFLA_081090
1284	G4B84_001284	22.1439520890729	-0.397322058441322	0.518801843324627	0.186223608930594	0.404665404591983	Bacteria	AFLA_081070
1285	G4B84_001285	76.1929268426443	0.0986313480988077	0.370579271094337	0.678515281373137	0.839619124592807	Bacteria	AFLA_081060
1286	G4B84_001286	583.719479738427	-0.486830728638812	0.41954109207051	0.0757546265825952	0.225135452739444	Bacteria	AFLA_081050
1287	G4B84_001287	643.986827201932	0.072035291322895	0.281272945006196	0.714871419690405	0.860718819109146	Bacteria	AFLA_081040
1288	G4B84_001288	377.63114549674	-0.137675813387944	0.284853472103862	0.488306008739643	0.711653990579395	Bacteria	AFLA_081030
1289	G4B84_001289	317.90681344382	-0.117711145272925	0.297149388838959	0.566210154282998	0.766103988573655	Bacteria	AFLA_081020
1290	G4B84_001290	24.6369206461581	0.203018478101947	0.447310181563522	0.447734671582811	0.681029729365726	Bacteria	AFLA_081010
1291	G4B84_001291	787.52855825934	0.285810862367628	0.344423097656179	0.21558174196875	0.443133122595292	Bacteria	AFLA_081000
1292	G4B84_001292	53.6282454897873	-0.0658563901923549	0.336872997223034	0.768658997548202	0.893650269092257	Bacteria	AFLA_080990
1293	G4B84_001293	12.312604093309	0.206928988471637	0.526525970946091	0.475855479393412	0.701467278070551	Bacteria	AFLA_080980
1294	G4B84_001294	1201.20506878697	-0.0509055197913172	0.272785552695908	0.791731500038804	0.906655904303055	Bacteria	AFLA_080970
1295	G4B84_001295	108.325893025654	-0.00991651098083703	0.299436339585485	0.961727210151483	0.984937493747423	Bacteria	AFLA_080960
1296	G4B84_001296	204.031493472026	0.00646904198843234	0.283535805963233	0.974020199483961	0.989968956549735	Bacteria	AFLA_080950
1297	G4B84_001297	17.3118579857461	0.630867368115615	0.645032356627939	0.077717167341853	0.22917637657665	Bacteria	AFLA_080940
1298	G4B84_001298	869.500428309356	0.0945218819519918	0.308585629807655	0.654091150028127	0.824955452146437	Bacteria	AFLA_080930
1299	G4B84_001299	2082.22403675678	0.420553213243501	0.400622395832978	0.108345854464953	0.285779421726134	Bacteria	AFLA_080920
1300	G4B84_001300	75.1844594185327	-0.0331705904784656	0.342338401373109	0.8834068980397	0.948679203710748	Bacteria	AFLA_080910
1301	G4B84_001301	2034.51556750989	-0.428035287722242	0.414353065503546	0.109858592721316	0.28881414459781	Bacteria	AFLA_080900
1302	G4B84_001302	353.654665618602	-0.123738410697927	0.34189595918935	0.58457125117242	0.778577102615098	Bacteria	AFLA_080890
1303	G4B84_001303	10.2743030308017	0.199927889959008	0.555909570020264	0.500638720298241	0.720728941809628	Bacteria	AFLA_080880
1304	G4B84_001304	441.611030453225	-0.0044602927834152	0.280661266729136	0.98194977039652	0.993292618166579	Bacteria	AFLA_080870
1305	G4B84_001305	1199.02193306948	0.104280801645369	0.321225928213518	0.630748990195597	0.808800597769366	Bacteria	AFLA_080860
1306	G4B84_001306	418.203634784952	0.119326073575569	0.34708077735441	0.601572893710057	0.790783709316532	Bacteria	AFLA_080850
1307	G4B84_001307	500.341564336283	0.0993584534449857	0.351958887652066	0.666361636230083	0.832443902596736	Bacteria	AFLA_080840
1308	G4B84_001308	164.289383023496	0.831793311744093	0.456017220229619	0.00908319653010012	0.0464282126385689	Bacteria	AFLA_080830
1309	G4B84_001309	2552.04550887053	1.20833682045425	0.611950825282605	0.00355961193924917	0.0217950013953083	Bacteria	AFLA_080810
1310	G4B84_001310	34.8117283642798	1.77317657773853	0.73233102838653	0.000650383494075536	0.00527533278527935	Bacteria	AFLA_080800
1311	G4B84_001311	2365.23088190443	3.01427220514293	0.447576422674175	7.45505087585421e-13	4.2228993103336e-11	Bacteria	AFLA_080790
1312	G4B84_001312	47.9652211937137	0.0795652155752558	0.352763998959949	0.730149391418663	0.871684558905925	Bacteria	AFLA_080780
1313	G4B84_001313	58.1763514428298	1.06457219027127	0.525397662540622	0.0038077941483009	0.023082803591396	Bacteria	AFLA_080770
1314	G4B84_001314	19.4002747927051	0.332946568380976	0.513951284043208	0.258199332485294	0.496106446810483	Bacteria	AFLA_080760
1315	G4B84_001315	395.690572879906	0.125926820196542	0.306051359927412	0.548108492867589	0.755259351789318	Bacteria	AFLA_080750
1316	G4B84_001316	592.400152794086	0.746897063407745	0.48943569525875	0.0207412477049811	0.0888445345908405	Bacteria	AFLA_080740
1317	G4B84_001317	169.848474681956	0.694383992498997	0.468005323871943	0.0252199765271747	0.10303849564936	Bacteria	AFLA_080730
1318	G4B84_001318	476.038422202901	0.2429647703532	0.333441007209957	0.278717154757951	0.519824042141223	Bacteria	AFLA_080720
1319	G4B84_001319	192.051711610179	0.0275754054774988	0.330139427828651	0.900664107281515	0.957089233887447	Bacteria	AFLA_080710
1320	G4B84_001320	331.549255840892	0.592297586473743	0.501820336833458	0.0577693467816875	0.185804530988567	Bacteria	AFLA_080700
1321	G4B84_001321	23.5616831638032	-0.0323600777340812	0.409862782573085	0.897719062347842	0.955710773369388	Bacteria	AFLA_080670
1322	G4B84_001322	18.4868771998409	0.130065063862471	0.444893537969623	0.62283595561363	0.804242384033878	Bacteria	AFLA_080660
1323	G4B84_001323	98.0983353383857	-0.127177322983768	0.340767664244292	0.573379981891426	0.771202399414366	Bacteria	AFLA_080650
1324	G4B84_001324	103.412206949714	-0.0826176957929558	0.31868203128015	0.70176954103291	0.853207842410766	Bacteria	AFLA_080640
1325	G4B84_001325	282.742450371854	0.5519056609815	0.477724215415901	0.0661698373080613	0.20405054219772	Bacteria	AFLA_080630
1326	G4B84_001326	506.173355082088	0.051791712705753	0.316054336721056	0.809239607799739	0.915307920687761	Bacteria	AFLA_080620
1327	G4B84_001327	463.607183892875	-0.446385078089768	0.434293662397833	0.106377380659699	0.282094634924133	Bacteria	AFLA_080610
1328	G4B84_001328	381.033392530736	-0.346599940643344	0.396436455764397	0.175094523155274	0.390665051017557	Bacteria	AFLA_080600
1329	G4B84_001329	416.951778429554	0.26452081598923	0.34303406790157	0.248833877072218	0.485216698594923	Bacteria	AFLA_080590
1330	G4B84_001330	80.0243387564138	-0.332868321534654	0.398104111094177	0.192653710422964	0.413296432583702	Bacteria	AFLA_080580
1331	G4B84_001331	420.257643878884	-0.537131853060574	0.409736069526182	0.0504336789111001	0.169299065930202	Bacteria	AFLA_080570
1332	G4B84_001332	111.508227063735	-1.62165202432131	0.593159997154853	0.000320963834242975	0.00288061567598501	Bacteria	AFLA_080560
1333	G4B84_001333	61.5583741198857	0.558857674547396	0.519800474130535	0.0758531307121655	0.225299012310117	Bacteria	AFLA_080550
1334	G4B84_001334	861.034186247376	1.02045159073416	0.415387396100959	0.00132443683655939	0.00958067847018465	Bacteria	AFLA_080540
1335	G4B84_001335	4367.38561586183	1.54662046066004	0.493684074522143	0.000101821636884138	0.00107046966322615	Bacteria	AFLA_080530
1336	G4B84_001336	1367.6549054518	3.1263562544391	0.526845013621059	1.24057594539865e-10	4.87114024621305e-09	Bacteria	AFLA_080520
1337	G4B84_001337	52.6799423684002	-0.221712963226189	0.379844978875452	0.363133054375828	0.605382384913492	Bacteria	AFLA_080510
1338	G4B84_001338	127.191057627036	2.68156654730893	0.849504952231405	NA	NA	Bacteria	AFLA_080500
1339	G4B84_001339	63.0228500419444	0.27935262816356	0.439755274079603	0.297434518691643	0.539776906410886	Bacteria	AFLA_080490
1340	G4B84_001340	220.267025879199	-0.651244788261663	0.473415302254997	0.0345268134816211	0.12976974204151	Bacteria	AFLA_080480
1341	G4B84_001341	1462.97956008695	0.0345477480528131	0.341028191914646	0.878307601006647	0.946895575515096	Bacteria	AFLA_080470
1342	G4B84_001342	232.119399469793	0.387053108395056	0.366439287690486	0.115346603270814	0.297211754786294	Bacteria	AFLA_080460
1343	G4B84_001343	505.705816112273	0.290128311273312	0.37460774361303	0.234492175602871	0.466285419585529	Bacteria	AFLA_080450
1344	G4B84_001344	91.2177711258221	0.0158655162766797	0.332623038161152	0.943027107804085	0.976610351990767	Bacteria	AFLA_080440
1345	G4B84_001345	5.13477986029159	0.0840470822616122	0.613194795648934	0.780926841398886	NA	Bacteria	AFLA_080430
1346	G4B84_001346	680.525358290511	-0.0581889257306659	0.280032065718043	0.767269239573784	0.892850576720009	Bacteria	AFLA_080410
1347	G4B84_001347	122.718253579755	0.727501317967502	0.452861431753642	0.018131477309622	0.0796402092337043	Bacteria	AFLA_080400
1348	G4B84_001348	716.615070695113	0.266072832670146	0.358993478560431	0.260585374754528	0.497945762742213	Bacteria	AFLA_080390
1349	G4B84_001349	84.9524624315099	1.00412908096248	0.499347070238661	0.00432826400023438	0.0256821892538234	Bacteria	AFLA_080360
1350	G4B84_001350	138.739723180132	0.331883112857222	0.378440694359654	0.180082834583576	0.396705573606652	Bacteria	AFLA_080350
1351	G4B84_001351	141.26805087604	-0.0957126548196054	0.324870465396788	0.661521387738388	0.829801790792958	Bacteria	AFLA_080340
1352	G4B84_001352	118.668835526635	0.462778526444941	0.422907076695933	0.0906444493590803	0.253458778773127	Bacteria	AFLA_080330
1353	G4B84_001353	1152.99480640955	1.52617290630876	0.591587961287682	0.000534545212402076	0.00446944754996797	Bacteria	AFLA_080320
1354	G4B84_001354	300.591553155818	0.949400048054044	0.479789372193989	0.00511106124963041	0.029401365656864	Bacteria	AFLA_080300
1355	G4B84_001355	320.871745495782	0.40366759976789	0.370322291012724	0.104348758863949	0.279143028228049	Bacteria	AFLA_080290
1356	G4B84_001356	132.118726823688	-0.982861019312329	0.505221241765189	0.00524679675391762	0.030048781851442	Bacteria	AFLA_080280
1357	G4B84_001357	341.622008635212	0.0208824389715346	0.315677623367824	0.922403643480546	0.965841742805328	Bacteria
1358	G4B84_001358	13.8179638297575	-0.0518369015925381	0.437224469147755	0.842429523812936	0.930904256515897	Bacteria	AFLA_080270
1359	G4B84_001359	166.335588704243	0.00938748154940986	0.308859860270753	0.964546263804061	0.986530495371771	Bacteria	AFLA_080260
1360	G4B84_001360	141.925753541903	0.0633054026160789	0.338182278602716	0.777920958646163	0.899088934923194	Bacteria	AFLA_080250
1361	G4B84_001361	1059.215975439	0.652861267147895	0.43858102531189	0.0272347349914841	0.108917925509924	Bacteria	AFLA_080240
1362	G4B84_001362	5953.12764321173	-0.011409241657189	0.381210708018483	0.962325118053855	0.985328148335269	Bacteria	AFLA_080230
1363	G4B84_001363	110.705223569266	-0.560396903859914	0.428237153417584	0.0481068005646113	0.163768503991054	Bacteria
1364	G4B84_001364	234.523005839922	0.321268635868704	0.345306136518356	0.167570299293958	0.380449800048721	Bacteria	AFLA_080220
1365	G4B84_001365	14.4092454696802	0.246922744601607	0.51924280408008	0.395366438826041	0.635504497576484	Bacteria	AFLA_080210
1366	G4B84_001366	60.2078918792313	-1.06636324406485	0.586579264083853	0.00625909662237685	0.034640574259241	Bacteria	AFLA_080200
1367	G4B84_001367	19.4429590288832	0.780531262126087	0.678398849509216	0.0420021965051938	0.149152350981833	Bacteria	AFLA_080170
1368	G4B84_001368	1887.97574455596	-0.0020661273896811	0.312281557158538	0.992253571498713	0.996984372484457	Bacteria	AFLA_080160
1369	G4B84_001369	5100.33544937314	0.872793804818454	0.460904079270555	0.00715789520653654	0.0385247880119199	Bacteria	AFLA_080140
1370	G4B84_001370	1100.25053867881	0.0789650862835596	0.298486625156525	0.701499124882931	0.85309009016148	Bacteria	AFLA_080130
1371	G4B84_001371	334.93446067139	0.424595152469799	0.416760167453603	0.113635436572061	0.294717649484595	Bacteria	AFLA_080120
1372	G4B84_001372	112.358593002596	1.20412820605946	0.525366208341524	0.00160964431906002	0.0112512292726745	Bacteria	AFLA_080110
1373	G4B84_001373	142.669565469894	0.225474785619003	0.342572524015082	0.322820273244269	0.565630570766668	Bacteria	AFLA_080100
1374	G4B84_001374	258.60544641022	-0.274722529460705	0.363595321842316	0.249962382101103	0.486395992207408	Bacteria	AFLA_080090
1375	G4B84_001375	188.74531687018	-0.0492624653142398	0.286125592929714	0.80530626951314	0.913287481792399	Bacteria	AFLA_080080
1376	G4B84_001376	199.045064351599	-0.10139556813377	0.313578459584879	0.634593142912429	0.811288941496178	Bacteria	AFLA_080070
1377	G4B84_001377	115.985802323676	-0.174532362074741	0.336109622477611	0.436345327652551	0.670593871971289	Bacteria	AFLA_080050
1378	G4B84_001378	333.874496040077	0.158239648953824	0.305837678797787	0.450294121895627	0.682918634611569	Bacteria	AFLA_080040
1379	G4B84_001379	1621.66248607453	0.515818444471697	0.367566226140162	0.0439476502390259	0.153491018321342	Bacteria	AFLA_080030
1380	G4B84_001380	1930.159099014	0.390024229700142	0.420166430120192	0.144529570874955	0.347205916961711	Bacteria	AFLA_080020
1381	G4B84_001381	29.4535639634976	0.100883826758461	0.40282692873916	0.686497030224767	0.845358543039907	Bacteria	AFLA_080000
1382	G4B84_001382	325.923449747148	-0.0974325042282557	0.314499926685404	0.648565292928024	0.821685141345869	Bacteria	AFLA_079970
1383	G4B84_001383	36.0332994501386	-0.434941238388234	0.517287894698779	0.15132644909358	0.356592400842022	Bacteria	AFLA_079960
1384	G4B84_001384	24.0109512455053	-0.0283969890356324	0.388573650652156	0.907453045895202	0.960353065211809	Bacteria	AFLA_079950
1385	G4B84_001385	22.3475066292532	0.400868277529196	0.495594953744814	0.172448693807473	0.387708981633851	Bacteria	AFLA_079930
1386	G4B84_001386	2060.8820106	0.0977660626387377	0.28177960449318	0.620165250062217	0.802575902889505	Bacteria	AFLA_079910
1387	G4B84_001387	402.746987363469	-0.343582265327756	0.37349359354856	0.162782654142713	0.373072074473439	Bacteria	AFLA_079900
1388	G4B84_001388	106.079328865004	1.36509582652392	0.627295251395682	0.00180337425450277	0.0123881892128401	Bacteria	AFLA_079890
1389	G4B84_001389	1801.14505005789	0.878846959429974	0.428022372623553	0.00482982727132099	0.0280167820338631	Bacteria	AFLA_079880
1390	G4B84_001390	184.703906049184	-0.158751114366558	0.318145835149996	0.461691904094509	0.691296797801842	Bacteria	AFLA_079870
1391	G4B84_001391	213.103559658816	-0.600991593564196	0.402247051000597	0.0301508295140655	0.11727711022244	Bacteria	AFLA_079860
1392	G4B84_001392	500.133437080158	-1.14943128966834	0.476631830601837	0.00124977283826742	0.00916122306065636	Bacteria	AFLA_079850
1393	G4B84_001393	52.1851508391865	-0.624378149489224	0.554697903268777	0.0599849598721126	0.190831677107957	Bacteria	AFLA_079840
1394	G4B84_001394	211.760348127459	-0.287973454717394	0.360822458370391	0.226536719085463	0.455888105230035	Bacteria	AFLA_079820
1395	G4B84_001395	1117.53375305771	-0.142871323230636	0.301154541086775	0.490501635114606	0.713010567607322	Bacteria	AFLA_079810
1396	G4B84_001396	918.63551221339	0.263190180452539	0.373193575852163	0.277597660953609	0.518575843114995	Bacteria	AFLA_079800
1397	G4B84_001397	385.920156457269	0.377986228590781	0.370490584641695	0.125833033871446	0.316752119745363	Bacteria	AFLA_079780
1398	G4B84_001398	574.655484538245	0.1385312454064	0.321917773876355	0.52391711166656	0.739205883291137	Bacteria	AFLA_079770
1399	G4B84_001399	456.275336924706	0.301958796456674	0.358341858915097	0.20386654478389	0.428136264835861	Bacteria	AFLA_079750
1400	G4B84_001400	702.180518726912	-0.0461286797220483	0.293891891376054	0.820963197651676	0.920472653852592	Bacteria	AFLA_079740
1401	G4B84_001401	75.326085199235	2.05561126440285	0.524824101444725	4.84344457997688e-06	7.2869588557388e-05	Bacteria	AFLA_079730
1402	G4B84_001402	279.688089088516	0.0992614920021615	0.299268733295308	0.630465494212046	0.808637133506813	Bacteria	AFLA_079720
1403	G4B84_001403	196.922110211596	0.0905059665015985	0.319562644120287	0.675438114724066	0.838308864895383	Bacteria	AFLA_079710
1404	G4B84_001404	228.622865286297	-0.0688113717034574	0.340436201361115	0.760197096656514	0.887910208894808	Bacteria	AFLA_079700
1405	G4B84_001405	218.241369179404	-0.407060907234808	0.400529347868412	0.118778158108284	0.302966138521278	Bacteria	AFLA_079690
1406	G4B84_001406	935.7896692239	-0.326815589131914	0.32795597621856	0.146540357849608	0.34948625641928	Bacteria	AFLA_079680
1407	G4B84_001407	4.75171540794655	0.214075278415692	0.61876513523982	0.490321820140069	NA	Bacteria	AFLA_079670
1408	G4B84_001408	463.016713066209	0.256373127037869	0.339648220937173	0.259926894522567	0.497762252418849	Bacteria	AFLA_079660
1409	G4B84_001409	3773.49141818411	0.101591547676884	0.272398316567599	0.596923274973216	0.787240034144066	Bacteria	AFLA_079650
1410	G4B84_001410	2385.62560753441	0.124541963583469	0.286695348680625	0.53289074144738	0.746074360351407	Bacteria	AFLA_079640
1411	G4B84_001411	17.2106550755532	0.0382738676235216	0.47709324321395	0.888211007281502	0.951746464903871	Bacteria	AFLA_079630
1412	G4B84_001412	6.35533884747125	0.287990218057831	0.699807660789688	0.381815571721502	NA	Bacteria	AFLA_079610
1413	G4B84_001413	62.1109184319398	-1.60008845247091	0.666645900304367	0.000805157691026568	0.00631336204627943	Bacteria	AFLA_079600
1414	G4B84_001414	54.2775953730385	-0.318405678986847	0.410238795116683	0.219664974488241	0.4482376231388	Bacteria	AFLA_079580
1415	G4B84_001415	217.81341442726	1.14135689019736	0.499017509715701	0.00176278407465354	0.0121334792283258	Bacteria	AFLA_079570
1416	G4B84_001416	168.139951171831	-0.125448077559655	0.323649202182772	0.565209839698111	0.765970929328041	Bacteria	AFLA_079560
1417	G4B84_001417	18.8586525549634	-0.0405251702614445	0.469235156997149	0.880746595977265	0.947863290479685	Bacteria	AFLA_079550
1418	G4B84_001418	119.606873701218	-0.937105090055628	0.502188589027058	0.00682908845334844	0.037277688734813	Bacteria	AFLA_079540
1419	G4B84_001419	4.14571512008731	0.194642900816069	0.678957313359882	0.539929367006558	NA	Bacteria	AFLA_079530
1420	G4B84_001420	26.4753151203942	-0.103013260026257	0.441940849101469	0.695237825281612	0.849762445097181	Bacteria	AFLA_079520
1421	G4B84_001421	82.8041699615243	-1.41752477795195	0.520579096214697	0.000392481869817594	0.00342752069294792	Bacteria	AFLA_079510
1422	G4B84_001422	19.1028080176155	-0.0610982507623119	0.471496413779504	0.821618945147017	0.92084571147086	Bacteria	AFLA_079500
1423	G4B84_001423	11.5838912564364	0.609809754959316	0.732835771228773	0.103601367871901	0.277717036296904	Bacteria	AFLA_079490
1424	G4B84_001424	757.566588506072	-0.0678969531477402	0.320052376328952	0.753688888415695	0.884794905698426	Bacteria	AFLA_079480
1425	G4B84_001425	2726.30926385699	0.229056582623181	0.317454579781513	0.289574177724714	0.53118490997954	Bacteria	AFLA_079470
1426	G4B84_001426	128.263690972448	0.0418791528227429	0.300805805346843	0.839881465170158	0.929753445958336	Bacteria	AFLA_079460
1427	G4B84_001427	116.608478502138	-0.452857711970911	0.44594231447477	0.107205129646425	0.283491932121132	Bacteria	AFLA_079450
1428	G4B84_001428	21.4964819333083	-0.391461606162252	0.52777640008622	0.195985407996533	0.417334580791303	Bacteria	AFLA_079440
1429	G4B84_001429	23.0292806994185	-0.233236461289754	0.453782930426733	0.388874075977007	0.630166601059946	Bacteria	AFLA_079430
1430	G4B84_001430	120.822380356884	-3.21288102560382	0.53266445750223	6.71205203810023e-11	2.77199726800586e-09	Bacteria	AFLA_079420
1431	G4B84_001431	182.002746678904	0.3704823680246	0.385371885234445	0.142438917161051	0.3434570400771	Bacteria	AFLA_079410
1432	G4B84_001432	446.184838866215	0.20182266844597	0.336636394080897	0.36944641874127	0.611055473582578	Bacteria	AFLA_079400
1433	G4B84_001433	15.2053135019877	0.363795549034946	0.611609638658874	0.257989936107033	0.495952583983164	Bacteria	AFLA_079390
1434	G4B84_001434	83.0763886330572	-0.272522319303445	0.392019202795349	0.276313144515472	0.516921504430137	Bacteria	AFLA_079380
1435	G4B84_001435	83.9657715344855	0.150377750650069	0.339038191431192	0.504450752958406	0.723956320803937	Bacteria	AFLA_079350
1436	G4B84_001436	11.2175545596006	-0.478166771081937	0.690208849866535	0.171755164992545	0.387000463056229	Bacteria	AFLA_079340
1437	G4B84_001437	17.2096599218154	0.306065361483776	0.562402940252667	0.31626059463043	0.559351189888933	Bacteria	AFLA_079330
1438	G4B84_001438	63.781344407056	-0.159879372240306	0.351603408455983	0.488620485076761	0.711653990579395	Bacteria	AFLA_079320
1439	G4B84_001439	51.5034710840488	1.38265886208231	0.702165463665794	0.0029218938718946	0.0185096919204804	Bacteria	AFLA_079310
1440	G4B84_001440	16.1102076451944	-0.0601464570200656	0.464677199651203	0.82310702073034	0.921231140705539	Bacteria	AFLA_079300
1441	G4B84_001441	16.3098375183457	-0.101244599754529	0.470508271597205	0.709137166782993	0.857620587061119	Bacteria	AFLA_079290
1442	G4B84_001442	8.76002150729727	-0.0669698903132273	0.513060227306544	0.812229164147312	0.916274238765963	Bacteria	AFLA_079280
1443	G4B84_001443	10.6929155649354	0.255876756014627	0.572124748910762	0.400011124025396	0.63939904390059	Bacteria	AFLA_079270
1444	G4B84_001444	10.7983422603552	-0.0688306862639736	0.537109514063653	0.81080171100911	0.915337570878462	Bacteria	AFLA_079260
1445	G4B84_001445	49.9018421308448	-0.460332819537291	0.553712284950499	0.14503557107696	0.348228743817483	Bacteria	AFLA_079240
1446	G4B84_001446	12.9854932741242	0.305464291776729	0.548481084055477	0.311622018306967	0.555269539467251	Bacteria	AFLA_079230
1447	G4B84_001447	12.9690890596653	-0.0917197835574797	0.47866190462663	0.737358260082253	0.875550439258323	Bacteria	AFLA_079220
1448	G4B84_001448	13.3640695269128	0.28480915775714	0.591577399037939	0.3589445223054	0.600713419150432	Bacteria
1449	G4B84_001449	22.1257395284522	-0.541445199740776	0.667066506424057	0.124582225043534	0.314520054749457	Bacteria	AFLA_079200
1450	G4B84_001450	22.7755001098617	0.0894975545875333	0.482503483917611	0.744401691920634	0.879169185194177	Bacteria	AFLA_079190
1451	G4B84_001451	222.604149075351	-0.549411039417467	0.389706035460967	0.0402191985574654	0.144610548819524	Bacteria	AFLA_079180
1452	G4B84_001452	188.834459804016	0.287932346481109	0.356128017824549	0.222617286922609	0.451330099010319	Bacteria	AFLA_079170
1453	G4B84_001453	497.473589841367	0.458746381702164	0.419933236515955	0.0917931948970953	0.255855944690317	Bacteria	AFLA_079160
1454	G4B84_001454	3537.45791867718	0.214463305336398	0.354581919351584	0.357574623386945	0.599582424139286	Bacteria	AFLA_079150
1455	G4B84_001455	588.576492079767	0.0752970006550985	0.308283687644985	0.720987128454244	0.865418315604063	Bacteria	AFLA_079140
1456	G4B84_001456	83.6875585028406	0.150531464982196	0.323411220197912	0.490135441091804	0.712830613893076	Bacteria	AFLA_079130
1457	G4B84_001457	208.167205889814	0.326761058528632	0.369778751510522	0.180004331561028	0.396705573606652	Bacteria	AFLA_079120
1458	G4B84_001458	153.013705377378	-0.31546125897077	0.366677361820913	0.192106844245511	0.412635629392658	Bacteria	AFLA_079110
1459	G4B84_001459	16.1769908683885	0.0308077168479045	0.526496140831801	0.913790865742533	0.963225148900458	Bacteria	AFLA_079100
1460	G4B84_001460	30.5470271122401	0.195221695635776	0.413370344670518	0.445139130904671	0.678517199733266	Bacteria	AFLA_020270
1461	G4B84_001461	323.304472750933	0.164458467208205	0.335312374939139	0.462330751628394	0.691577261029868	Bacteria	AFLA_079070
1462	G4B84_001462	13.0135454334474	-0.160364164238137	0.466732459549984	0.55538723996399	0.760788801274678	Bacteria	AFLA_079060
1463	G4B84_001463	226.189808851002	-0.388323870601613	0.388830688169593	0.127934621626059	0.32025363143582	Bacteria	AFLA_079050
1464	G4B84_001464	491.450494068503	0.0302920103435344	0.277336244567754	0.876759831366543	0.94660480797641	Bacteria	AFLA_079040
1465	G4B84_001465	22.7759304004964	1.15969662605706	0.813948337295169	0.0129851161307531	0.0613508267143969	Bacteria	AFLA_079030
1466	G4B84_001466	1322.18513016829	0.227816516142724	0.348791106539711	0.323807735979949	0.566513247454541	Bacteria	AFLA_079020
1467	G4B84_001467	619.432229236166	1.47308074329562	0.408997399543517	2.09268045597591e-05	0.000270482862925764	Bacteria	AFLA_079000
1468	G4B84_001468	111.678161338168	-0.361702635860119	0.445639527526636	0.187885032263148	0.407011637370595	Bacteria	AFLA_078990
1469	G4B84_001469	235.301687304899	0.253004047438244	0.343886061029625	0.270067035706536	0.509187866885039	Bacteria	AFLA_078980
1470	G4B84_001470	871.636873184253	-0.0683196360240983	0.290119811609445	0.734977866476477	0.874314960281749	Bacteria	AFLA_078970
1471	G4B84_001471	669.589071897041	-0.938407268785456	0.582470804230643	0.0122167354051682	0.0584396304614551	Bacteria	AFLA_078960
1472	G4B84_001472	200.866845795466	0.11787742799979	0.313400291653327	0.5804407484282	0.775875477093776	Bacteria	AFLA_078950
1473	G4B84_001473	133.83028157552	-0.0466784135759899	0.309744502804006	0.825389846900009	0.922379382596539	Bacteria
1474	G4B84_001474	13.4175055310387	0.0852473920498581	0.460092591063831	0.750515280895804	0.882960077724628	Bacteria	AFLA_078930
1475	G4B84_001475	189.826902549826	-0.0108269093397835	0.292486448830548	0.95750808352899	0.983606264366599	Bacteria
1476	G4B84_001476	325.722582020491	-0.449115797677831	0.385774595263084	0.0818727605965092	0.236273117022109	Bacteria	AFLA_078920
1477	G4B84_001477	538.539133192812	-0.0881150106686586	0.292048675501858	0.663794159174068	0.8307666386328	Bacteria	AFLA_078900
1478	G4B84_001478	38.142234425607	0.0193450970500061	0.347296627852677	0.93245610822672	0.97114839926436	Bacteria	AFLA_078890
1479	G4B84_001479	143.286095764743	0.437556234412484	0.41425327628593	0.10301064544477	0.276420821436852	Bacteria	AFLA_078880
1480	G4B84_001480	27.1706129106492	-0.0610134949662242	0.416680265768447	0.810337988976576	0.915307920687761	Bacteria	AFLA_078850
1481	G4B84_001481	142.017027316446	-0.923713515197465	0.462695422880651	0.00511621279950538	0.0294039036284285	Bacteria	AFLA_078840
1482	G4B84_001482	188.754898615572	-0.276416141719489	0.383084893952723	0.262984520831943	0.501111701453353	Bacteria	AFLA_078830
1483	G4B84_001483	54.1639466014253	0.110880603002863	0.405053784031505	0.658512647157827	0.828113805706422	Bacteria
1484	G4B84_001484	816.394728226624	0.0921753257119722	0.36111449475742	0.693834233238671	0.849449115596086	Bacteria	AFLA_078820
1485	G4B84_001485	3646.73105956429	0.940572576185348	0.534232487134112	0.00868000209559436	0.0447423678383546	Bacteria	AFLA_078810
1486	G4B84_001486	725.516703676373	0.582893496137177	0.375539528507129	0.0278282798909331	0.110736256947951	Bacteria	AFLA_078800
1487	G4B84_001487	261.32365394324	-0.571049001112636	0.417346568168695	0.0416824762708979	0.148379309417626	Bacteria	AFLA_078780
1488	G4B84_001488	91.9864521879622	0.415148567943968	0.44258891264169	0.134163122187557	0.33049784329758	Bacteria	AFLA_078770
1489	G4B84_001489	93.9662462174979	0.273812137674885	0.357408744594541	0.24615701749952	0.481445970452835	Bacteria	AFLA_078760
1490	G4B84_001490	161.979150735087	0.622600397396199	0.464426101062783	0.0393986631581674	0.142600049684903	Bacteria	AFLA_078750
1491	G4B84_001491	311.041434481004	-0.343723175244159	0.397974478531283	0.179455298550256	0.396384748513096	Bacteria	AFLA_078740
1492	G4B84_001492	579.607488906972	-0.164912033474223	0.305846330340006	0.431495949746561	0.666898317440413	Bacteria	AFLA_078720
1493	G4B84_001493	371.470170129323	0.35800520398478	0.384428376037501	0.154534595353087	0.360545940902566	Bacteria	AFLA_078710
1494	G4B84_001494	999.637599263552	-0.0341664973054135	0.309274203665864	0.871588647918815	0.944380466638072	Bacteria	AFLA_078700
1495	G4B84_001495	1336.59600816046	-1.49990501316418	0.505039299383817	0.000175583647470557	0.00171222962340526	Bacteria	AFLA_078690
1496	G4B84_001496	143.474309952496	0.96261767727237	0.566953438621092	0.00966681070640386	0.0488208969031071	Bacteria	AFLA_078680
1497	G4B84_001497	382.563922731858	-0.0372274193708616	0.286488736961221	0.852407609569865	0.934958806670196	Bacteria	AFLA_078670
1498	G4B84_001498	454.995713935177	-0.134215382248952	0.315291452519203	0.530920250900148	0.744624451472187	Bacteria	AFLA_078660
1499	G4B84_001499	7177.84544521921	0.26083917779906	0.379191781782398	0.28660215956012	0.528220380024318	Bacteria	AFLA_078650
1500	G4B84_001500	731.552899225347	0.181493047105525	0.350188264511873	0.431200870294536	0.666740486496593	Bacteria	AFLA_078640
1501	G4B84_001501	174.351233073089	-0.547698865987654	0.443528435844712	0.0572399913788211	0.18444194921755	Bacteria	AFLA_078630
1502	G4B84_001502	107.814499713118	-0.0720466484200983	0.315942784671673	0.73693018671404	0.875549760745499	Bacteria	AFLA_078620
1503	G4B84_001503	543.841909069972	-0.652606273276578	0.44769936574589	0.0290625868743843	0.1143516518647	Bacteria	AFLA_078610
1504	G4B84_001504	411.052107967449	-0.0319538327297164	0.311262636838194	0.880368789749739	0.947653465684922	Bacteria	AFLA_078600
1505	G4B84_001505	3.85015746664584	0.263804914280406	0.698949384045969	0.419199212954157	NA	Bacteria	AFLA_078590
1506	G4B84_001506	430.383900157595	-0.189946523801215	0.316756984319084	0.377599208852071	0.619163323516209	Bacteria	AFLA_078580
1507	G4B84_001507	54.3084215626249	0.0709263622566233	0.335816797043749	0.750933440596211	0.882960077724628	Bacteria	AFLA_078570
1508	G4B84_001508	30.744178964692	-0.161354418709458	0.424500502619913	0.532663090030615	0.746059396197453	Bacteria	AFLA_078560
1509	G4B84_001509	214.876009358795	0.226188795281972	0.354039675676358	0.331994441573001	0.573302084166695	Bacteria	AFLA_078530
1510	G4B84_001510	1717.97505518124	0.241998715892533	0.334992663642178	0.282126150108753	0.524013558865317	Bacteria	AFLA_078520
1511	G4B84_001511	264.732277646709	-0.438449899291355	0.382204213998717	0.0866359097622979	0.245239716164932	Bacteria	AFLA_078510
1512	G4B84_001512	1638.69581288279	-0.52227246537596	0.402920048847301	0.0536864623822561	0.177008228070759	Bacteria	AFLA_078500
1513	G4B84_001513	465.641675000967	-2.12425672692493	0.425946954877268	4.07901833400036e-08	9.92561127940088e-07	Bacteria	AFLA_078480
1514	G4B84_001514	623.531953067506	0.0798241033080924	0.289751420727106	0.692100707024421	0.848490243165112	Bacteria	AFLA_078470
1515	G4B84_001515	436.749104974616	0.19903841965925	0.32806615456362	0.367438712672039	0.609321659823765	Bacteria	AFLA_078460
1516	G4B84_001516	231.442457220572	-0.0388555053794228	0.306864872574987	0.853358768222253	0.935066677065922	Bacteria	AFLA_078450
1517	G4B84_001517	7.68345905878888	0.138421544357189	0.586078244186624	0.644335016207639	NA	Bacteria	AFLA_078440
1518	G4B84_001518	29.2737253615666	-0.261958505310562	0.557481715472501	0.384257710655719	0.626094848892987	Bacteria	AFLA_078430
1519	G4B84_001519	2307.60428867295	0.447070028655064	0.406605627429303	0.0930055300378078	0.258600118356594	Bacteria	AFLA_078420
1520	G4B84_001520	87.8758324910422	0.119368379704581	0.355626235140795	0.607086631644818	0.794678624021996	Bacteria	AFLA_078410
1521	G4B84_001521	2511.10788787055	-0.320844000045772	0.366894233336304	0.18527311921428	0.403644630890127	Bacteria	AFLA_078400
1522	G4B84_001522	2399.50617788797	0.171650342961687	0.292637937215239	0.397384739832016	0.637494680571679	Bacteria	AFLA_078390
1523	G4B84_001523	2696.39149706826	-0.173540587127326	0.694344317838259	0.584549389845531	0.778577102615098	Bacteria	AFLA_078380
1524	G4B84_001524	50.1606882230075	-1.99941557219022	0.617158357596839	5.36561106413374e-05	0.000621451668053747	Bacteria	AFLA_078370
1525	G4B84_001525	7.5567351853419	-0.0032340648163068	0.5412122586955	0.991030647510965	NA	Bacteria	AFLA_078360
1526	G4B84_001526	16.6019412653789	0.180140382381608	0.466919295074938	0.508836133231842	0.725928345318095	Bacteria	AFLA_078350
1527	G4B84_001527	42731.5186621102	0.435685077155338	0.505281936584586	0.145768604762791	0.349130627765963	Bacteria	AFLA_078330
1528	G4B84_001528	4328.34604235693	2.43435145558349	0.53618976561102	2.7977894505048e-07	5.60964902203729e-06	Bacteria	AFLA_078320
1529	G4B84_001529	87.1987498583388	-0.102343502537325	0.327540551553158	0.641556073643634	0.81619664450048	Bacteria	AFLA_078310
1530	G4B84_001530	606.1839645069	-0.10147020433622	0.284824769964501	0.60986884554094	0.79620912504753	Bacteria	AFLA_078300
1531	G4B84_001531	1325.58690908211	0.325087160705677	0.366054928150806	0.179266840487589	0.396137298762385	Bacteria	AFLA_078290
1532	G4B84_001532	488.85547663674	0.349789851148547	0.396386413458814	0.171424060784381	0.386474360007187	Bacteria	AFLA_078280
1533	G4B84_001533	1606.20231725502	-0.23611477728945	0.320314088249576	0.278440400962085	0.519681886275292	Bacteria
1534	G4B84_001534	1889.00777458603	-0.00683149567769505	0.273601615744474	0.971821976786975	0.988704152652251	Bacteria	AFLA_078270
1535	G4B84_001535	626.176547539576	0.633197260498521	0.468962374306844	0.0377753228297258	0.138513971154205	Bacteria	AFLA_078260
1536	G4B84_001536	234.400803512958	0.0816535045013759	0.30443313733813	0.695958418277593	0.850141994327778	Bacteria	AFLA_078250
1537	G4B84_001537	37.3998416888702	-2.48218575898009	0.712412147605596	1.74994044844458e-05	0.000231671554132523	Bacteria	AFLA_078240
1538	G4B84_001538	220.3586091254	-0.158063742045686	0.340924603608942	0.484687905921802	0.709442930356594	Bacteria	AFLA_078230
1539	G4B84_001539	26.8548493977485	-0.431291670955338	0.522932262794084	0.156679602894198	0.364238789773774	Bacteria	AFLA_078220
1540	G4B84_001540	30.3853505910142	0.225541832089778	0.46110019011374	0.40815234863499	0.64603866940759	Bacteria	AFLA_078210
1541	G4B84_001541	84.5392469196781	0.0990788431312882	0.343491568057472	0.662316990792971	0.829985348011727	Bacteria	AFLA_078200
1542	G4B84_001542	187.975068115237	-0.698123554143294	0.473170361539126	0.0254682309164493	0.103692478292963	Bacteria	AFLA_078190
1543	G4B84_001543	14.7603700148523	-0.0794363601402686	0.497665745252206	0.775321373027086	0.897915450766622	Bacteria	AFLA_078180
1544	G4B84_001544	362.691101559373	1.71415328109322	0.746986876629434	0.000942617721539319	0.00720057133491273	Bacteria	AFLA_078140
1545	G4B84_001545	14.5628485441748	-0.324335790547102	0.54458905406727	0.283256351234753	0.525265713219937	Bacteria	AFLA_078130
1546	G4B84_001546	16.4044066006358	-0.288106214923208	0.532380751758147	0.331258293727705	0.57297237990679	Bacteria	AFLA_078120
1547	G4B84_001547	17.6489389048409	-0.367783180676033	0.568092028085274	0.238035008025321	0.47044249631849	Bacteria	AFLA_078110
1548	G4B84_001548	123.284344801563	0.0305498690909739	0.295206646385751	0.881267130247839	0.948051407877135	Bacteria	AFLA_078090
1549	G4B84_001549	20.4940995204323	0.165349908876458	0.474540293201124	0.546772683891664	0.754897925506471	Bacteria	AFLA_078080
1550	G4B84_001550	3.4736891166219	0.161277418200069	0.698311400396549	0.610649689643125	NA	Bacteria	AFLA_078070
1551	G4B84_001551	18.9905560919515	0.257436691455896	0.559663665103547	0.392848500434553	0.633327252118443	Bacteria	AFLA_078060
1552	G4B84_001552	14.1993174768034	0.291464590867952	0.510556509083928	0.316202252431234	0.559351189888933	Bacteria	AFLA_078050
1553	G4B84_001553	8.75781520428535	0.114595580654674	0.577460803348662	0.699786402576654	0.851906735068655	Bacteria
1554	G4B84_001554	108.53023752188	-3.48029866768171	0.635332061632273	1.57387243910526e-09	5.0983630324266e-08	Bacteria	AFLA_078040
1555	G4B84_001555	14.9524947413298	0.175068268595247	0.49728465141399	0.5334621518503	0.746074360351407	Bacteria	AFLA_078030
1556	G4B84_001556	7.29554354615603	0.159335455942315	0.553565021540935	0.588142012669214	NA	Bacteria	AFLA_078020
1557	G4B84_001557	6.52002745458478	0.345041044859147	0.66977683437158	0.297302380431358	NA	Bacteria	AFLA_078010
1558	G4B84_001558	40.9940917157666	0.386793584541328	0.503075605475508	0.18991818285939	0.409546886523909	Bacteria	AFLA_078000
1559	G4B84_001559	31.9602682835836	0.0885947927279757	0.385043093414133	0.715837868803936	0.861209139401948	Bacteria	AFLA_077990
1560	G4B84_001560	18.8724606198013	0.473692025437339	0.574614534870881	0.142304754609626	0.343213375124099	Bacteria	AFLA_077980
1561	G4B84_001561	8.74204310689999	0.564076847026524	0.753368340705459	0.129773020598066	0.323449658937137	Bacteria	AFLA_077970
1562	G4B84_001562	2.63244598570214	0.935911153804792	1.17141892095401	0.0501302345209922	NA	Bacteria	AFLA_077960
1563	G4B84_001563	55.2308901186693	-0.962226477562946	0.551791476402339	0.00870984281623383	0.0448515800462394	Bacteria	AFLA_077950
1564	G4B84_001564	0.701547333022487	0.176713146482319	0.956758823031344	0.555130879134199	NA	Bacteria	AFLA_077930
1565	G4B84_001565	12.055327913049	0.201809794171565	0.549373299378156	0.494597872782708	0.716361820492601	Bacteria	AFLA_077920
1566	G4B84_001566	8.93814878361802	0.331443876081747	0.625618554388627	0.302636363885477	0.545328203309157	Bacteria	AFLA_077910
1567	G4B84_001567	5.81869131115474	0.302034322872059	0.659127776258127	0.352474552324663	NA	Bacteria	AFLA_077900
1568	G4B84_001568	12.8597835051718	0.204929837009331	0.489093680848834	0.464429737225434	0.692917023614928	Bacteria	AFLA_077890
1569	G4B84_001569	517.175769295572	1.17644207146773	0.511229997727965	0.00162500921977882	0.0113433303516682	Bacteria	AFLA_077880
1570	G4B84_001570	338.760922337061	0.209286204923097	0.645025468235538	0.505424078751486	0.724510189432444	Bacteria	AFLA_077870
1571	G4B84_001571	141.162519427463	-2.40784063281945	0.552957499464691	6.48307263962218e-07	1.2086966004015e-05	Bacteria	AFLA_077860
1572	G4B84_001572	112.620269615537	-0.351247678678767	0.447018483964208	0.200696250411231	0.423173446189659	Bacteria	AFLA_077850
1573	G4B84_001573	11.6085046854971	0.0713171155082608	0.475184155545642	0.793294350820712	0.906986923850156	Bacteria	AFLA_077840
1574	G4B84_001574	36.0644626719221	-0.623560523488563	0.580576941058883	0.0662426949955053	0.20405781055409	Bacteria	AFLA_077830
1575	G4B84_001575	5.05524539581582	0.283948465209697	0.656237176838442	0.378752793825446	NA	Bacteria	AFLA_077820
1576	G4B84_001576	14.4017186515432	-0.337479023193104	0.539574774334521	0.263634937091727	0.501898945434865	Bacteria	AFLA_077810
1577	G4B84_001577	74.2988279821985	0.10370754361253	0.347235670315047	0.649919526595493	0.822797485672799	Bacteria	AFLA_077800
1578	G4B84_001578	65.1644562219167	-1.78619025316885	0.549230083204414	5.95148628420771e-05	0.000680939368897319	Bacteria	AFLA_077770
1579	G4B84_001579	22.0297179246486	0.182672860933098	0.444608673807285	0.49199090209223	0.714182564219024	Bacteria	AFLA_077750
1580	G4B84_001580	7.5074506139691	0.168607555767537	0.615972240209654	0.582586010521219	NA	Bacteria	AFLA_077740
1581	G4B84_001581	6.67590607592513	0.216274494484096	0.599181622124899	0.481005000400701	NA	Bacteria	AFLA_077730
1582	G4B84_001582	24.2672695232053	-1.06110984910809	0.75430683948451	0.0156298946230772	0.0711235678941257	Bacteria	AFLA_077720
1583	G4B84_001583	15.1854938902782	0.309276464732147	0.57932169672965	0.317910577562254	0.560826196406759	Bacteria	AFLA_077710
1584	G4B84_001584	27.6551976373285	-0.131639211884229	0.461864286373643	0.625418916002913	0.80594492665587	Bacteria
1585	G4B84_001585	12.9483206064425	-0.0534315564935121	0.480026292456511	0.844962620820894	0.932192691297296	Bacteria	AFLA_077680
1586	G4B84_001586	19.3131201620508	0.510842161541292	0.554214659479728	0.111148867216907	0.290925598455097	Bacteria	AFLA_077670
1587	G4B84_001587	18.5621827766772	0.142766971751345	0.429784414217848	0.582796912818922	0.777312506212165	Bacteria	AFLA_077650
1588	G4B84_001588	3.80110952907507	0.0131366195480249	0.641373243094375	0.965597757763375	NA	Bacteria	AFLA_077640
1589	G4B84_001589	4.57902601294109	0.206776407100374	0.727588142670827	0.522404851367069	NA	Bacteria
1590	G4B84_001590	17.7112741787919	0.284451276092123	0.54400841314988	0.341902335505977	0.582729301192857	Bacteria	AFLA_077610
1591	G4B84_001591	10.9986169541777	0.222494160216519	0.52445010836604	0.443774758511495	0.677591566759487	Bacteria	AFLA_077600
1592	G4B84_001592	236.506547138731	-2.9997486236487	0.507765192114134	1.51105165077137e-10	5.84461246712539e-09	Bacteria	AFLA_077590
1593	G4B84_001593	7.61837954449573	0.174697025756928	0.539522506204434	0.549351477340031	NA	Bacteria	AFLA_077580
1594	G4B84_001594	642.870902177142	0.0378449639237241	0.310769562937725	0.85837013196142	0.937391596208943	Bacteria	AFLA_077560
1595	G4B84_001595	200.010215540339	-0.433710181587174	0.417228165703415	0.107170727524107	0.283473274180887	Bacteria
1596	G4B84_001596	173.254647181498	2.71525340450566	0.502118983500024	3.03068030403144e-09	9.15919301212534e-08	Bacteria	AFLA_077520
1597	G4B84_001597	415.743020475429	4.10439403328369	0.564776432098508	1.45190944720452e-14	1.01692522498122e-12	Bacteria	AFLA_077510
1598	G4B84_001598	96.2928073926924	0.325547602173376	0.382847177047422	0.191171498616194	0.411223024414914	Bacteria	AFLA_077490
1599	G4B84_001599	14.9141789180007	-0.0477960994851114	0.48413536427697	0.861658824149342	0.938925136731819	Bacteria	AFLA_077480
1600	G4B84_001600	39.7385719052366	-0.054523142823008	0.372854164311032	0.819193870574735	0.919260705040462	Bacteria	AFLA_077470
1601	G4B84_001601	35.3618802996704	-0.262271739570536	0.421943217374805	0.31516722552929	0.55837010080954	Bacteria	AFLA_077460
1602	G4B84_001602	13.311582255119	-0.14706926072372	0.460960531198885	0.585696641200095	0.779223490557717	Bacteria	AFLA_077450
1603	G4B84_001603	1287.04714374086	1.51972128556052	0.467536014452048	7.04111473649993e-05	0.000786446358677588	Bacteria	AFLA_077440
1604	G4B84_001604	141.655680068784	0.848658515517965	0.596151254231977	0.0213680267591315	0.0905797480647689	Bacteria	AFLA_077430
1605	G4B84_001605	49.8860747639554	1.6847079919879	0.779295885549189	0.00133869495737647	0.00966358769370785	Bacteria	AFLA_077420
1606	G4B84_001606	123.213796308319	0.832629510598612	0.653740015908563	0.0299676721820043	0.116827713365422	Bacteria	AFLA_077410
1607	G4B84_001607	50.1645892942345	0.389024448324688	0.553017059711198	0.208836396461273	0.435101059256526	Bacteria	AFLA_077400
1608	G4B84_001608	152.599205707793	-0.859133885188763	0.522129809859164	0.0129503221214254	0.0612143361197881	Bacteria	AFLA_077390
1609	G4B84_001609	11.8795091141967	0.67008372689932	0.685240699349627	0.0716655028959835	0.21614332354372	Bacteria	AFLA_077380
1610	G4B84_001610	4.5566141513876	1.61313624215472	1.28210993397904	0.00888688316373284	NA	Bacteria	AFLA_077370
1611	G4B84_001611	32.6378129005202	-0.522691695912398	0.566309768737052	0.108033558703545	0.28524601872668	Bacteria	AFLA_077360
1612	G4B84_001612	5.79895450230862	0.572664571126194	0.872832814653692	0.141415228842848	NA	Bacteria	AFLA_077350
1613	G4B84_001613	10.612107034081	0.207545107903082	0.551087669582879	0.483475709180216	0.708669287522925	Bacteria	AFLA_077340
1614	G4B84_001614	16.5254550276838	-0.0928025729088458	0.456095380681248	0.728224022644048	0.870476270609801	Bacteria	AFLA_077330
1615	G4B84_001615	24.8550232333399	1.31101463206951	0.656053460489358	0.00296458740942275	0.0187269427703085	Bacteria	AFLA_077320
1616	G4B84_001616	82.1601473944577	-0.785429473018628	0.561023536747087	0.0251778823426376	0.103033451578057	Bacteria	AFLA_077300
1617	G4B84_001617	597.02388424692	-2.12248160046037	0.45800549783844	2.23119372133987e-07	4.53501061086452e-06	Bacteria	AFLA_077290
1618	G4B84_001618	28.112263951195	-0.212748270055599	0.417046092709596	0.408732154525044	0.646212625576748	Bacteria	AFLA_077280
1619	G4B84_001619	269.101817955572	0.131270287376041	0.33549606543545	0.557073497188857	0.761747056933552	Bacteria	AFLA_077270
1620	G4B84_001620	109.790824562798	-0.16813716229352	0.36402637950359	0.476567682811267	0.702023874281169	Bacteria	AFLA_077260
1621	G4B84_001621	177.408902290625	0.166563207719448	0.36660749346162	0.482612891053129	0.707804927653755	Bacteria	AFLA_077250
1622	G4B84_001622	6.89446837821724	0.351141157015797	0.667324505860295	0.289180905893709	NA	Bacteria
1623	G4B84_001623	528.710410450766	0.848330678587968	0.478540654908761	0.00990690521719296	0.0497553195161929	Bacteria	AFLA_077240
1624	G4B84_001624	25.3900606977098	0.398341941949085	0.534417277727713	0.191794340761681	0.412220637846897	Bacteria	AFLA_077220
1625	G4B84_001625	5.34296374391276	-0.231956169775809	0.657158039870637	0.465667980546111	NA	Bacteria	AFLA_077200
1626	G4B84_001626	14.2001006345145	0.814898591479366	0.781834617574821	0.0480410830046266	0.163598510652418	Bacteria	AFLA_077190
1627	G4B84_001627	3.28382941963221	0.287980912029417	0.745736402461312	0.388765473650572	NA	Bacteria	AFLA_077180
1628	G4B84_001628	5.16116710640138	0.170834700459668	0.600915086533926	0.574524083626029	NA	Bacteria	AFLA_077170
1629	G4B84_001629	12.0223281672579	-0.111608459248471	0.533974617771575	0.698322014105418	0.8513843427189	Bacteria	AFLA_077160
1630	G4B84_001630	17.6607403180417	0.686235035311272	0.657365613977695	0.0616162400395792	0.194908130683637	Bacteria	AFLA_077150
1631	G4B84_001631	8.54196280455735	-0.0197799822134092	0.532829677940376	0.944845736905625	NA	Bacteria	AFLA_077140
1632	G4B84_001632	24.6748812732944	0.919908579842532	0.677308847167891	0.0216774145246134	0.0914190719943623	Bacteria
1633	G4B84_001633	8.10555661379859	-0.498568027389701	0.711476382283398	0.161800258011576	NA	Bacteria
1634	G4B84_001634	110.450209029607	-0.687414711123335	0.506460033909284	0.03327552928371	0.126303235648091	Bacteria	AFLA_077090
1635	G4B84_001635	138.20403829658	-0.198738743391192	0.333551612758062	0.373669143420646	0.61558830112333	Bacteria	AFLA_077080
1636	G4B84_001636	25.153991284306	0.433841407785019	0.534124916438013	0.1589685657268	0.367499587940235	Bacteria	AFLA_077060
1637	G4B84_001637	59.7289344825814	0.183749354407088	0.363342263401615	0.436592421746952	0.670874154140069	Bacteria	AFLA_077050
1638	G4B84_001638	13.8410670411845	-0.355415346925292	0.565077440992361	0.251472314209349	0.488157679605639	Bacteria	AFLA_077040
1639	G4B84_001639	2175.07467098554	2.99718292621652	0.576235944398794	8.09827581803746e-09	2.26883046296693e-07	Bacteria	AFLA_077030
1640	G4B84_001640	1091.93628600643	0.141182165882609	0.311723637114651	0.5064053764841	0.724940077230003	Bacteria	AFLA_077020
1641	G4B84_001641	192.546762548511	0.471227892356927	0.396514123098443	0.0743516015857543	0.222176045557201	Bacteria	AFLA_077010
1642	G4B84_001642	1523.63970045481	2.3856920756487	0.517698781106097	2.1126649671554e-07	4.33661090089761e-06	Bacteria	AFLA_076990
1643	G4B84_001643	645.816141250916	0.189561126373089	0.331918529919561	0.394235929435943	0.63456397426103	Bacteria	AFLA_076980
1644	G4B84_001644	244.100130831201	1.59460080488596	0.580075493043274	0.000314383460052363	0.00283136311633605	Bacteria	AFLA_076970
1645	G4B84_001645	210.57989384784	0.240707427130275	0.371092733617754	0.317488802211788	0.560567011365593	Bacteria	AFLA_076960
1646	G4B84_001646	231.765536811187	0.315463789702058	0.362105788924468	0.188511627123731	0.407561964459984	Bacteria	AFLA_076950
1647	G4B84_001647	701.001481799325	-0.470794062415216	0.458228925457932	0.100725722826798	0.27194523715836	Bacteria	AFLA_076940
1648	G4B84_001648	965.320883020763	-0.119003827294682	0.325255299743147	0.586595797819929	0.77946034677395	Bacteria	AFLA_076930
1649	G4B84_001649	981.641361094965	0.53412706074819	0.425914726337939	0.0568136292943833	0.183696219983025	Bacteria	AFLA_076920
1650	G4B84_001650	450.542101941143	0.10120152212614	0.293753007954743	0.619014600502395	0.801953107666479	Bacteria	AFLA_076910
1651	G4B84_001651	75.6912331187307	-0.171732783559953	0.348827049953675	0.454943877126179	0.686583007436777	Bacteria	AFLA_076900
1652	G4B84_001652	1119.4725317586	-0.35697220256258	0.381278052639201	0.15352370057357	0.359655456493425	Bacteria	AFLA_076890
1653	G4B84_001653	4045.96615290108	0.602879566237535	0.403621479346274	0.0300502367549925	0.117017563562078	Bacteria	AFLA_076880
1654	G4B84_001654	772.993058110015	-0.802942552751565	0.566699044455141	0.0235271908581278	0.0979056043498005	Bacteria	AFLA_076870
1655	G4B84_001655	22.8139629813621	0.358505284304294	0.481366410605675	0.210564692424365	0.436557855928086	Bacteria	AFLA_076860
1656	G4B84_001656	67.8839822843627	-0.198546823673843	0.391268858264533	0.422682301547423	0.659470911776126	Bacteria	AFLA_076850
1657	G4B84_001657	31.175573430267	-0.780995478173073	0.585553156555243	0.0291297323630008	0.114551898966186	Bacteria
1658	G4B84_001658	1261.32627377441	-0.274225411943588	0.316691659647612	0.206868802749313	0.432164854756021	Bacteria	AFLA_076840
1659	G4B84_001659	433.87708815948	0.210671194505188	0.313796643826562	0.325150825047315	0.567314722115658	Bacteria	AFLA_076830
1660	G4B84_001660	18.5782984795365	0.212678258664097	0.45335451844572	0.430375780948908	0.665961389060514	Bacteria	AFLA_076820
1661	G4B84_001661	19.1189251019551	0.696180278530552	0.656901282867806	0.0586643591223451	0.187458306615977	Bacteria	AFLA_076810
1662	G4B84_001662	346.901158278642	-2.42530401146141	0.512510912804563	1.15214601377105e-07	2.53569969824856e-06	Bacteria	AFLA_076800
1663	G4B84_001663	30.1573791277427	0.558043858393834	0.573543387233566	0.091574892627676	0.255453535247172	Bacteria	AFLA_076790
1664	G4B84_001664	222.082935674691	0.43695267124794	0.442971206187681	0.117146583625164	0.300059670338139	Bacteria	AFLA_076780
1665	G4B84_001665	235.06311293384	0.118540573735156	0.302928948359843	0.568964988394183	0.768054573472341	Bacteria	AFLA_076770
1666	G4B84_001666	511.179537449064	0.306810433972046	0.354208227384768	0.193700258468659	0.41442660047185	Bacteria	AFLA_076760
1667	G4B84_001667	257.673665423472	0.019312310382365	0.301371423298166	0.92587910656784	0.96777723581422	Bacteria	AFLA_076750
1668	G4B84_001668	314.249969688046	-0.0299814956184501	0.284287462206034	0.880233475042634	0.947629613465588	Bacteria	AFLA_076740
1669	G4B84_001669	35.9782235360196	-0.630073443883551	0.547191053958192	0.0564090359768977	0.182901491065537	Bacteria	AFLA_076730
1670	G4B84_001670	2452.14221644822	-2.20656732473937	0.483825013039028	2.95746033615055e-07	5.89558343164166e-06	Bacteria	AFLA_076720
1671	G4B84_001671	2374.927991017	0.66748807375289	0.510407295337282	0.0383345982336761	0.139921283552918	Bacteria	AFLA_076710
1672	G4B84_001672	122.248599459957	-0.370449964385666	0.370959039987259	0.133129976756098	0.328670589401036	Bacteria	AFLA_076700
1673	G4B84_001673	2622.08289901407	0.913218430906602	0.565880764075383	0.0126596399762447	0.060114442507445	Bacteria	AFLA_076690
1674	G4B84_001674	1948.9416039779	1.52031693924683	0.539835659608805	0.000274576292587153	0.00252551716855229	Bacteria	AFLA_076680
1675	G4B84_001675	2272.10542290534	-0.0657838164476444	0.287208726649848	0.742633566293473	0.878267714201591	Bacteria	AFLA_076670
1676	G4B84_001676	212.504070705824	-0.00038805332676595	0.297178030520733	0.998493658830748	0.999836351472292	Bacteria	AFLA_076650
1677	G4B84_001677	39.5931702867474	-0.277760395499272	0.43648991293844	0.298033722838262	0.540151026626476	Bacteria
1678	G4B84_001678	2163.38398197929	-0.179016060288763	0.318509478601025	0.407259968775532	0.644823100095795	Bacteria	AFLA_076640
1679	G4B84_001679	1125.25011089669	-0.28171002819763	0.376049377421074	0.248831922822077	0.485216698594923	Bacteria	AFLA_076630
1680	G4B84_001680	148.852152017826	-0.322269916470378	0.37633605896659	0.190588169559109	0.410394051859103	Bacteria	AFLA_076620
1681	G4B84_001681	566.804767041579	-0.11865643707963	0.319645540942851	0.583181522742091	0.777525358809584	Bacteria	AFLA_076610
1682	G4B84_001682	13913.4896636332	0.453504159788545	0.401723272436675	0.0867187957842092	0.245407326535384	Bacteria	AFLA_076600
1683	G4B84_001683	323.138948630653	-1.47841155282507	0.423033725822043	3.08459551081625e-05	0.000379749608849422	Bacteria	AFLA_076590
1684	G4B84_001684	27.6566283934089	0.220026735954976	0.435211832115575	0.40469448896068	0.643315913597057	Bacteria	AFLA_076580
1685	G4B84_001685	461.794825259947	0.430053229160619	0.393962688077566	0.0980913410995559	0.267794269643929	Bacteria	AFLA_076570
1686	G4B84_001686	333.476768262204	0.301291783011016	0.361300094894949	0.207246616841395	0.432605402774446	Bacteria	AFLA_076560
1687	G4B84_001687	42.9767938861821	0.165596320565974	0.414650150454311	0.516623164787449	0.732701563303693	Bacteria	AFLA_076550
1688	G4B84_001688	34.9262093294987	0.0559053560281154	0.373528539360568	0.814894533649534	0.917127447590586	Bacteria	AFLA_076540
1689	G4B84_001689	102.674994764853	-2.19974049487242	0.580052262055993	7.0756285411989e-06	0.00010229562825393	Bacteria	AFLA_076530
1690	G4B84_001690	596.0049134374	0.225886164498848	0.373231914343568	0.349097326903419	0.589563846640737	Bacteria	AFLA_076520
1691	G4B84_001691	119.704884548029	0.354021143966438	0.371572050383504	0.150023181694174	0.354650011731313	Bacteria	AFLA_076510
1692	G4B84_001692	159.204984483466	0.309806070709309	0.379445931013354	0.209562826073645	0.435860404309673	Bacteria	AFLA_076500
1693	G4B84_001693	667.308107828693	0.291342461728653	0.341973885740299	0.205084400059911	0.429388990309237	Bacteria	AFLA_076490
1694	G4B84_001694	694.909127670804	1.66414591959868	0.463581696806812	2.01541659676215e-05	0.000261474448586189	Bacteria	AFLA_076480
1695	G4B84_001695	203.529084034596	0.561327822537673	0.431974085352784	0.0488919943473073	0.165718765672516	Bacteria	AFLA_076460
1696	G4B84_001696	630.676318833052	0.444809361141236	0.375521098365643	0.0794887847368881	0.232434624141772	Bacteria	AFLA_076450
1697	G4B84_001697	478.666494998565	0.524828588579073	0.424033657769994	0.0598969392109725	0.190691545411837	Bacteria	AFLA_076440
1698	G4B84_001698	1937.30376249465	1.3509560849288	0.467455302017533	0.000251920515226251	0.00236112844560155	Bacteria	AFLA_076430
1699	G4B84_001699	169.223788302638	0.40206763164885	0.414062480567018	0.130373315971557	0.324088679463107	Bacteria
1700	G4B84_001700	68.9226398738667	0.235995549766862	0.412690409409937	0.358025754078763	0.599756781961936	Bacteria	AFLA_076410
1701	G4B84_001701	2493.71358993216	0.939524580422135	0.525352759192863	0.00815510984215191	0.0426302917921063	Bacteria	AFLA_076400
1702	G4B84_001702	235.904911946655	1.25256912082737	0.546389663877565	0.00151878650110244	0.0107246191215449	Bacteria	AFLA_076380
1703	G4B84_001703	5.50016407363368	0.306296067638826	0.72446673417088	0.359602253073013	NA	Bacteria	AFLA_076370
1704	G4B84_001704	5.38858089279467	-0.173524371853658	0.59636346024919	0.567659616099857	NA	Bacteria	AFLA_076360
1705	G4B84_001705	8.0365036406871	0.0189133260234337	0.511024894126032	0.946310817945465	NA	Bacteria	AFLA_076350
1706	G4B84_001706	88.110487081694	0.736046751160531	0.488948111136418	0.0221467965864085	0.0930955772160219	Bacteria	AFLA_076340
1707	G4B84_001707	220.672270755931	-2.03598802959107	0.437617242680523	2.16529087652276e-07	4.41838685551868e-06	Bacteria	AFLA_076320
1708	G4B84_001708	6.47132839590361	0.226533920296515	0.669538530562122	0.477887695743492	NA	Bacteria	AFLA_076310
1709	G4B84_001709	6.10158765489249	0.591244358857588	0.780297719706124	0.120300331299467	NA	Bacteria	AFLA_076300
1710	G4B84_001710	16.2144220187264	-0.337136269559827	0.520335046774297	0.255645865339087	0.492579894571692	Bacteria	AFLA_076290
1711	G4B84_001711	9.20726288499101	-0.0025308334802351	0.581289599044311	0.993167508620545	0.997594418058194	Bacteria	AFLA_076270
1712	G4B84_001712	2.13416604141025	0.162053734235706	0.773279078323384	0.612978673362483	NA	Bacteria	AFLA_076260
1713	G4B84_001713	29.564618216324	-0.376523649030915	0.491882469668362	0.195527307224002	0.416787182127082	Bacteria	AFLA_076240
1714	G4B84_001714	43.7240565256548	-0.260227473629872	0.409488725224853	0.310327354091446	0.554069831260302	Bacteria	AFLA_076230
1715	G4B84_001715	5.99654072752986	0.337174510350865	0.69666218545098	0.313336766608107	NA	Bacteria	AFLA_076200
1716	G4B84_001716	4.0469544737717	1.0430953542774	1.17535246585856	0.0373354176014205	NA	Bacteria	AFLA_076190
1717	G4B84_001717	2.76574583094541	-0.177595574297251	0.766880708536118	0.581208869576895	NA	Bacteria	AFLA_076180
1718	G4B84_001718	7.60786730549348	0.042752037686502	0.564036288681317	0.883854555075358	NA	Bacteria	AFLA_076170
1719	G4B84_001719	10.2056659235868	0.448779625564497	0.692967003661579	0.195785612118423	0.417166218955718	Bacteria	AFLA_076160
1720	G4B84_001720	82.0280363437964	-0.355276685028165	0.42070795173895	0.180591605290696	0.397117645405888	Bacteria	AFLA_076150
1721	G4B84_001721	21.1766976585177	0.23061873365827	0.470463598984453	0.403031244741782	0.641754513516638	Bacteria	AFLA_076130
1722	G4B84_001722	11.0755457384589	-0.0672920265635809	0.53687155381543	0.814900299710835	0.917127447590586	Bacteria	AFLA_076120
1723	G4B84_001723	110.396049888674	-0.311066385477211	0.399474452383203	0.222398575333984	0.451063125007255	Bacteria	AFLA_076110
1724	G4B84_001724	676.478823763647	0.725561438520586	0.404616000767184	0.0120716431754408	0.0579327097947311	Bacteria	AFLA_076100
1725	G4B84_001725	224.977407094937	0.122005007364636	0.341480890128821	0.589528153419565	0.78162973898267	Bacteria	AFLA_076090
1726	G4B84_001726	285.464395667328	0.412374972258712	0.399697271363776	0.114094515699202	0.295510293100848	Bacteria	AFLA_076080
1727	G4B84_001727	1406.22265517792	0.259082651173624	0.393754999635154	0.300999454408229	0.543203402575853	Bacteria	AFLA_076070
1728	G4B84_001728	748.585618497082	0.207272425968123	0.332357309946302	0.352621816310595	0.593678373863184	Bacteria	AFLA_076060
1729	G4B84_001729	3135.43111956138	-0.0204393190800415	0.283613648882397	0.918053485638716	0.964602510487806	Bacteria	AFLA_076050
1730	G4B84_001730	212.541542464944	-0.13202747562385	0.379902405754451	0.585299295657829	0.778946270225838	Bacteria	AFLA_076040
1731	G4B84_001731	113.279119363542	-0.361227238270002	0.493556534051689	0.213442960632535	0.440133226559947	Bacteria	AFLA_076020
1732	G4B84_001732	309.273196472237	-0.14348633534905	0.339039661969767	0.524070138466008	0.73921772422624	Bacteria	AFLA_076010
1733	G4B84_001733	38.11870270144	-1.75373303081052	0.782488627952863	0.0010339788252584	0.00777810196126896	Bacteria	AFLA_076000
1734	G4B84_001734	5.13968974403628	0.444443733799803	0.77065888734909	0.214681293035974	NA	Bacteria	AFLA_075980
1735	G4B84_001735	73.9168990517826	0.0679261177527559	0.328669759806271	0.757821649762376	0.887034690767479	Bacteria	AFLA_075970
1736	G4B84_001736	7.15443582326516	0.235753986756048	0.608261823799986	0.447027189644079	NA	Bacteria	AFLA_075960
1737	G4B84_001737	639.670308689338	3.25838224332294	1.89272751860521	NA	NA	Bacteria	AFLA_075950
1738	G4B84_001738	519.008049125855	0.117805506545033	0.287615719622315	0.556314878962922	0.761388966903836	Bacteria	AFLA_075940
1739	G4B84_001739	107.168595977625	-0.255524953814951	0.429492038027728	0.332167887083269	0.573302084166695	Bacteria	AFLA_075930
1740	G4B84_001740	17.7526149331362	0.0855512054617863	0.4537405322037	0.747957075542332	0.881359900542437	Bacteria	AFLA_075910
1741	G4B84_001741	188.725206979486	-0.331289586028748	0.38266603827183	0.183848770377774	0.401554225397389	Bacteria	AFLA_075900
1742	G4B84_001742	180.462568422869	0.153111927380245	0.311450666664475	0.470962956469461	0.698407546207704	Bacteria	AFLA_075890
1743	G4B84_001743	504.849936470609	-1.56348229751648	0.530401082595299	0.000179424422618728	0.00173800293275369	Bacteria	AFLA_075880
1744	G4B84_001744	199.852722181211	-1.1838385959846	0.477761149395772	0.000998001268501947	0.00754579223143047	Bacteria	AFLA_075860
1745	G4B84_001745	983.148542897735	0.660271732914725	0.373007246501774	0.014668726265003	0.0674007165172968	Bacteria	AFLA_075850
1746	G4B84_001746	336.567801720938	1.57201358633926	0.49784584433795	9.24949016783694e-05	0.000990498089667332	Bacteria	AFLA_075840
1747	G4B84_001747	223.549650749086	0.549769922216227	0.428450394900351	0.0518094984451157	0.172745923262855	Bacteria	AFLA_075830
1748	G4B84_001748	6.61245367583868	-0.0789728096600264	0.556693163610198	0.786756586053167	NA	Bacteria	AFLA_075820
1749	G4B84_001749	15.0696002045108	-0.087854192852873	0.486545251817262	0.749866227330568	0.882570207187263	Bacteria	AFLA_075810
1750	G4B84_001750	7.82879322218197	-0.145522913428662	0.559432641042555	0.62163754236721	NA	Bacteria
1751	G4B84_001751	15.2053211714881	-0.335276666057629	0.530264038516012	0.262494027858306	0.500395402996885	Bacteria	AFLA_075800
1752	G4B84_001752	13.0386801655319	0.191215575294461	0.498602249863986	0.497979601396633	0.718733572331455	Bacteria	AFLA_075780
1753	G4B84_001753	6.28029998717025	0.25501693535472	0.640619385168867	0.421672216780963	NA	Bacteria	AFLA_075770
1754	G4B84_001754	77.5042464893976	-0.261548217693851	0.406851866257683	0.306124661220053	0.549332323444028	Bacteria	AFLA_075760
1755	G4B84_001755	10.558745767607	0.115066573926123	0.532460179983648	0.689213702808699	0.846862316086108	Bacteria	AFLA_075740
1756	G4B84_001756	9.79172950452646	-0.0675309853629375	0.53029101227275	0.813318396073305	0.916281687657496	Bacteria	AFLA_075730
1757	G4B84_001757	10.5062966293014	0.511659414487828	0.649248381203842	0.138259759187026	0.337065066729235	Bacteria	AFLA_075720
1758	G4B84_001758	12.2823293219443	0.0237656407031375	0.471121086910642	0.929998026531869	0.969855084811807	Bacteria
1759	G4B84_001759	84.2281945949263	-0.933004577593222	0.524549208152033	0.00843039141583122	0.0437603592471239	Bacteria	AFLA_075690
1760	G4B84_001760	9.0464053959132	0.0431941426869682	0.512933229594111	0.87806157417405	0.946895575515096	Bacteria	AFLA_075670
1761	G4B84_001761	15.0647748849013	-0.141075873851982	0.461053764744933	0.600871116718674	0.79023471148259	Bacteria	AFLA_075660
1762	G4B84_001762	2.423463876787	0.836412150628735	1.13176439088964	0.0659434354673497	NA	Bacteria	AFLA_075650
1763	G4B84_001763	9.3533252751129	0.146819833818261	0.532901224291679	0.611424493199188	0.7975872128282	Bacteria	AFLA_075640
1764	G4B84_001764	6.88114752539893	1.05711148063719	1.03733523945813	0.031622219472102	NA	Bacteria	AFLA_075630
1765	G4B84_001765	341.972303788072	-1.82678874461616	0.431367317416732	1.52336580875515e-06	2.63186832892598e-05	Bacteria	AFLA_075620
1766	G4B84_001766	112.195559493067	-0.634454972115414	0.469851550088555	0.0376654746122285	0.138257900081572	Bacteria	AFLA_075590
1767	G4B84_001767	9.44559794823875	-0.117098834533909	0.555883003923994	0.689362976314939	0.846862316086108	Bacteria	AFLA_075580
1768	G4B84_001768	7.58524907102864	-0.35858363285629	0.667308590016827	0.280231514330049	NA	Bacteria
1769	G4B84_001769	8.73663086508181	-0.233073407995542	0.604286712927903	0.450811499073056	0.683203508682939	Bacteria	AFLA_075570
1770	G4B84_001770	17.1662925000113	0.333879841949558	0.534748555422665	0.266276826675495	0.504888528501587	Bacteria	AFLA_075560
1771	G4B84_001771	15.6158272886861	0.257687227731991	0.478943739083884	0.356827311497294	0.598819251256997	Bacteria	AFLA_075550
1772	G4B84_001772	22.2118183904198	-0.458872190836359	0.562450398372074	0.149239660099873	0.353765908208388	Bacteria	AFLA_075540
1773	G4B84_001773	2.98231078957931	1.13087697062162	1.24264175385131	0.0302337746151145	NA	Bacteria	AFLA_075530
1774	G4B84_001774	14.5420183061129	0.0749410205701116	0.433609483929812	0.773073081276257	0.896481163143072	Bacteria	AFLA_075520
1775	G4B84_001775	7.33900615348802	0.212034107096976	0.56769675859768	0.479963257346432	NA	Bacteria	AFLA_075510
1776	G4B84_001776	24.0876321986468	-0.595702947573328	0.578348458275489	0.0761997310061091	0.226069379395915	Bacteria	AFLA_075500
1777	G4B84_001777	6.59231295593934	-0.275638038463645	0.648497305888529	0.389836221643543	NA	Bacteria	AFLA_075490
1778	G4B84_001778	15.9746903089803	-0.0354166569560518	0.450373830313655	0.893536012937725	0.953972852622019	Bacteria	AFLA_075480
1779	G4B84_001779	13.5262280645264	0.124102623427522	0.46995357129481	0.647977425932384	0.821111630417455	Bacteria
1780	G4B84_001780	35.073299052944	-1.91513948801473	0.681077095474058	0.000203904806563264	0.00195349096565139	Bacteria	AFLA_075470
1781	G4B84_001781	20.9323073572579	0.109102782267068	0.445073773207897	0.679459624806958	0.840386406246144	Bacteria	AFLA_075460
1782	G4B84_001782	212.987036966112	-2.00601609502346	0.502470196776647	3.7198985378811e-06	5.82484414557031e-05	Bacteria	AFLA_075450
1783	G4B84_001783	5.87630129932421	0.331906146341226	0.67945657228912	0.316316197052175	NA	Bacteria	AFLA_075440
1784	G4B84_001784	48.2564743323874	0.332663138033133	0.415921124683092	0.204685873017525	0.429161359162553	Bacteria	AFLA_075430
1785	G4B84_001785	145.478327875609	3.28666279294211	0.588245001268685	8.98652654796295e-10	3.04425928745699e-08	Bacteria	AFLA_075420
1786	G4B84_001786	227.82114365544	1.97710374044251	0.530071481384017	1.02419136605079e-05	0.000142506948999765	Bacteria	AFLA_075410
1787	G4B84_001787	57.6444817475937	-0.694419278499625	0.524726400108859	0.0351658466441171	0.131699758125704	Bacteria	AFLA_075400
1788	G4B84_001788	81.5004925949869	1.2280636264448	0.533440568130379	0.00152323535817547	0.010742880407802	Bacteria	AFLA_075390
1789	G4B84_001789	5.14799186506733	0.717566754361209	0.951088957604803	0.0892683552964644	NA	Bacteria	AFLA_075380
1790	G4B84_001790	6.93889793281335	0.285454177110662	0.615338228578852	0.365437662472328	NA	Bacteria	AFLA_075370
1791	G4B84_001791	153.517177329488	-1.32544175361799	0.498892259208626	0.000516803211041275	0.0043448354303762	Bacteria	AFLA_075340
1792	G4B84_001792	71.5564474852022	-0.0924526010389588	0.355082448691278	0.68987914521377	0.84730891223767	Bacteria	AFLA_075320
1793	G4B84_001793	6.97087829785138	-0.369636002310507	0.71764382949508	0.278749096202867	NA	Bacteria	AFLA_075310
1794	G4B84_001794	16.7402807147039	0.00409412992650506	0.449150111872548	0.987633902650296	0.994671512863881	Bacteria	AFLA_075300
1795	G4B84_001795	13.9339278822774	-0.0541738599318605	0.507429434539919	0.846764970424862	0.932822182331047	Bacteria	AFLA_075290
1796	G4B84_001796	10.5177125057429	-0.0697272372245597	0.478052372264862	0.798355588184839	0.909942624342671	Bacteria	AFLA_075280
1797	G4B84_001797	8.64922481460584	-0.313925514672821	0.633394208056574	0.328727538921077	0.570506028036663	Bacteria	AFLA_075270
1798	G4B84_001798	6.84087762111247	0.177868813215896	0.611400176701354	0.56180189697338	NA	Bacteria	AFLA_075260
1799	G4B84_001799	3.88146210237922	0.422999196644694	0.822458400491889	0.239922041028403	NA	Bacteria	AFLA_075250
1800	G4B84_001800	13.7337690021296	1.17498562009223	0.940022091112399	0.0177805513127358	0.0786319090903665	Bacteria	AFLA_075240
1801	G4B84_001801	529.261581278019	-1.05204396830466	0.519849939002878	0.00390144781152595	0.0235267062328552	Bacteria	AFLA_075230
1802	G4B84_001802	18.9919239817643	-0.157172079220334	0.457261896594935	0.559022935532769	0.762678566692904	Bacteria	AFLA_075210
1803	G4B84_001803	243.605108677852	-2.66905890431432	0.515436588480026	1.06541308758798e-08	2.89111834186831e-07	Bacteria	AFLA_075200
1804	G4B84_001804	1191.27105505687	-3.28983262873367	0.616025894169526	3.50285587921785e-09	1.04641510213177e-07	Bacteria	AFLA_075190
1805	G4B84_001805	337.454526077916	-1.52812635545281	0.422322281850864	1.9253057808242e-05	0.000251673640908243	Bacteria	AFLA_075180
1806	G4B84_001806	19.2566028290112	-0.034102004554435	0.448611133418609	0.89725901907499	0.95551540905397	Bacteria	AFLA_075170
1807	G4B84_001807	230.917448368816	-0.167787145971042	0.343623537524566	0.460814004332225	0.690675171138883	Bacteria	AFLA_075150
1808	G4B84_001808	346.192589526088	0.270136849742829	0.383720113208096	0.274004038667426	0.513807139078607	Bacteria	AFLA_075140
1809	G4B84_001809	147.431697520227	0.45907600467446	0.398445439320443	0.0819251005951733	0.236328549512724	Bacteria	AFLA_075130
1810	G4B84_001810	1639.4497089222	0.5704055256865	0.442619972395129	0.0489575431141896	0.165793496217474	Bacteria	AFLA_075120
1811	G4B84_001811	31.5567622149617	-1.88305023069462	0.701134258610405	0.000296064433780623	0.00268739397598068	Bacteria	AFLA_075110
1812	G4B84_001812	3091.74132264513	-1.12542548584125	0.433055442651343	0.000761817432278721	0.00600989307686547	Bacteria	AFLA_075090
1813	G4B84_001813	53.9667235614412	0.253438759081834	0.406792638177433	0.320727387168953	0.563979659947984	Bacteria	AFLA_075080
1814	G4B84_001814	449.568128715831	0.331412664065925	0.374551977346123	0.177826425398524	0.39404632870481	Bacteria	AFLA_075070
1815	G4B84_001815	629.570097529418	0.363723045700014	0.376250576652727	0.143206807273444	0.344587224743853	Bacteria	AFLA_075060
1816	G4B84_001816	145.105747320666	-0.0816118476824848	0.321258907086003	0.706775175743209	0.856091548463906	Bacteria	AFLA_075050
1817	G4B84_001817	214.47714638927	0.0567421248028207	0.303322629771174	0.78548151723392	0.903830767445719	Bacteria	AFLA_075040
1818	G4B84_001818	2092.24855882773	0.749803495234476	0.469934416458116	0.0177505618899805	0.0785327889677926	Bacteria	AFLA_075030
1819	G4B84_001819	77.3439166717999	-0.0305067364016441	0.393092991067313	0.901268367431173	0.957390906173047	Bacteria	AFLA_075000
1820	G4B84_001820	65.9083361295459	0.316861483287091	0.404119297096454	0.217620875059169	0.445557572755945	Bacteria	AFLA_074990
1821	G4B84_001821	783.955303763424	0.285703025087124	0.354944058638682	0.225022716406563	0.454029458031617	Bacteria	AFLA_074980
1822	G4B84_001822	95.7267486715734	-2.41622546960232	0.633609612929681	5.69766219606075e-06	8.43742376062368e-05	Bacteria	AFLA_074970
1823	G4B84_001823	10.2899607110676	0.551325275902119	0.675341571645076	0.120955519790297	0.307159460594369	Bacteria	AFLA_074940
1824	G4B84_001824	185.434765854719	3.30387084227454	0.509246860021525	3.6589249265308e-12	1.85016662382528e-10	Bacteria
1825	G4B84_001825	127.785733140636	3.90601390615087	0.575897982661121	4.63642712755865e-13	2.74635449167274e-11	Bacteria	AFLA_074930
1826	G4B84_001826	2.53465214092076	-0.0324765136606249	0.761266509181479	0.91704927894308	NA	Bacteria	AFLA_074920
1827	G4B84_001827	13.2210594700699	0.184370054209136	0.526761925109185	0.523743926187111	0.739205883291137	Bacteria	AFLA_074910
1828	G4B84_001828	5.54115250746278	0.594055266787489	0.812777920445481	0.123699906776156	NA	Bacteria	AFLA_074900
1829	G4B84_001829	142.64012379365	-1.33670088284866	0.605322795473766	0.00171638044564452	0.0118534308458035	Bacteria	AFLA_074890
1830	G4B84_001830	3.80338276166281	0.320952717060638	0.790298945260809	0.34772755734438	NA	Bacteria	AFLA_074880
1831	G4B84_001831	152.363660032206	-1.49882869310491	0.581931550578645	0.000554054877644265	0.00460720801302361	Bacteria	AFLA_074870
1832	G4B84_001832	43.8846828488581	-1.21954311606684	0.684952283733541	0.00553179361722116	0.0313005309149097	Bacteria	AFLA_074860
1833	G4B84_001833	75.4377977983946	-1.23905375813275	0.586386869296224	0.00244043598888838	0.0160314065024189	Bacteria	AFLA_074840
1834	G4B84_001834	4.86582129029498	0.00408739136176638	0.578511533591521	0.988946948059768	NA	Bacteria	AFLA_074830
1835	G4B84_001835	33.6335271917361	-0.557870583582423	0.587489188441774	0.0954779509967703	0.263014732934499	Bacteria	AFLA_074820
1836	G4B84_001836	2.42486277638245	0.469616297984689	0.920250629770088	0.20708566542587	NA	Bacteria	AFLA_074810
1837	G4B84_001837	21.447902333247	-0.557786060066102	0.596780253162809	0.0980186037731326	0.267666187226631	Bacteria	AFLA_074800
1838	G4B84_001838	5.62242422083347	0.415517159749599	0.694853981101641	0.226122311228213	NA	Bacteria	AFLA_074780
1839	G4B84_001839	21.001008768786	-0.021511686820328	0.420244824390511	0.932811726503807	0.97142117309006	Bacteria	AFLA_074760
1840	G4B84_001840	13.1103628563733	0.191211523647213	0.492712435343838	0.495508267044617	0.716679042302847	Bacteria	AFLA_074740
1841	G4B84_001841	30.8860104630755	-0.598542263846916	0.537495874463721	0.0647994552730697	0.201076204680686	Bacteria	AFLA_074730
1842	G4B84_001842	7.07437302670536	0.640966817370926	0.756360737868784	0.0944908096362731	NA	Bacteria	AFLA_074720
1843	G4B84_001843	38.3187138138443	-0.360749269375986	0.46267610043063	0.198265976586746	0.420205502616686	Bacteria	AFLA_074710
1844	G4B84_001844	52.4809076505704	0.00561752470632301	0.333923310894865	0.97986363052653	0.99290962540924	Bacteria	AFLA_074700
1845	G4B84_001845	11.4393157214628	1.58648223581432	1.00126608899117	0.00529636727651986	0.0302491147043553	Bacteria	AFLA_074690
1846	G4B84_001846	8.0436678443855	0.251028407207105	0.63305648415539	0.426597414368915	NA	Bacteria	AFLA_074670
1847	G4B84_001847	9.22874797425569	-0.232341193391155	0.556811415689956	0.437107517737532	0.671208785392982	Bacteria	AFLA_074660
1848	G4B84_001848	34.1094600191216	-2.55376897306657	0.683176856138846	6.90351536567105e-06	0.000100226667059588	Bacteria	AFLA_074650
1849	G4B84_001849	12.1766855352395	0.43871191937526	0.58755303153107	0.174282357648412	0.389775818637203	Bacteria	AFLA_074630
1850	G4B84_001850	1154.0781469231	4.23666248158376	0.623658718157274	3.97776107306731e-13	2.36973972893194e-11	Bacteria	AFLA_074620
1851	G4B84_001851	130.566221119131	4.24090565524122	0.553553975123671	7.31204581181817e-16	5.83051283733132e-14	Bacteria	AFLA_074610
1852	G4B84_001852	5.94997265541035	0.0570311252759233	0.562539199098753	0.845463399412144	NA	Bacteria
1853	G4B84_001853	2.98611648287118	0.304232198761504	0.80691635856523	0.370832949874136	NA	Bacteria	AFLA_074600
1854	G4B84_001854	68.5963251538466	0.290264064389807	0.4170330041978	0.265295333706824	0.50381721776702	Bacteria	AFLA_074590
1855	G4B84_001855	11.1594597835792	0.0984290258767988	0.552562516808455	0.735722186480231	0.874798828292507	Bacteria	AFLA_074570
1856	G4B84_001856	13.1934728757676	0.0891646952362936	0.477586893305241	0.744100620246724	0.879013906493167	Bacteria	AFLA_074560
1857	G4B84_001857	10.4602737189972	-0.0185196327953072	0.462983724621589	0.944952393071541	0.97738739838152	Bacteria	AFLA_074540
1858	G4B84_001858	46.1434225606692	-0.81582189200677	0.559921027877761	0.0211067516236277	0.0897885625161922	Bacteria	AFLA_074530
1859	G4B84_001859	14.4146219201675	-1.42857142399977	0.925784384867212	0.0070404259703417	0.038090321298832	Bacteria	AFLA_074520
1860	G4B84_001860	38.6701321792335	-2.77796749424096	0.8129929144144	1.81411888829829e-05	0.000238761025201892	Bacteria	AFLA_074510
1861	G4B84_001861	11.1041313509368	-0.145450509048046	0.508751764248314	0.60729774959975	0.794711941521506	Bacteria	AFLA_074500
1862	G4B84_001862	10.9467966365428	-0.840549013446669	0.860060891936844	0.050974957009563	0.170729048258847	Bacteria
1863	G4B84_001863	176.221272564757	-5.81958908524896	0.685059859509392	2.43326894256516e-19	3.76466654606425e-17	Bacteria	AFLA_074490
1864	G4B84_001864	1.86846425186603	-0.0708333476765728	0.790188876155745	0.82070347187081	NA	Bacteria	AFLA_074480
1865	G4B84_001865	8.59762567528847	-0.214678159269611	0.563298461957371	0.473314917060888	NA	Bacteria	AFLA_074470
1866	G4B84_001866	8.73178558014322	-1.47490845454791	1.22831813930987	0.0119523731328322	0.0575145370310148	Bacteria	AFLA_074460
1867	G4B84_001867	1.47706788729565	0.067783986929281	0.793522109422441	0.828126425459329	NA	Bacteria	AFLA_074450
1868	G4B84_001868	8.57246805531283	0.867362236877842	0.828761808652386	0.0431764025633974	NA	Bacteria	AFLA_074430
1869	G4B84_001869	11.7864362554981	-0.717071105533016	0.740597002112021	0.0661993028565437	0.20405054219772	Bacteria	AFLA_074420
1870	G4B84_001870	6.70618002372543	0.0584288359269741	0.546660958834314	0.839988682517136	NA	Bacteria	AFLA_074410
1871	G4B84_001871	23.3200379503645	-0.499058014890935	0.607797944616821	0.13506104981717	0.332078473056162	Bacteria	AFLA_074400
1872	G4B84_001872	15.9650370833192	0.230047781595447	0.464583761791816	0.401057507872769	0.640086547591859	Bacteria	AFLA_074390
1873	G4B84_001873	48.0955733186544	-0.681330534978751	0.509139707791248	0.0350314759233379	0.131333193280767	Bacteria	AFLA_074380
1874	G4B84_001874	67.6611223487476	-0.074656200254959	0.340600305269652	0.74062982055514	0.877112843582153	Bacteria	AFLA_074370
1875	G4B84_001875	35.4571634694352	-0.550738930210065	0.557072915456316	0.0904710843908581	0.253192025052817	Bacteria	AFLA_074360
1876	G4B84_001876	20.3157905606783	0.0818727526736369	0.426717081694405	0.750774504542169	0.882960077724628	Bacteria	AFLA_074350
1877	G4B84_001877	28.8828597451486	-0.466679958502675	0.505871912912702	0.122562612859141	0.31019071044923	Bacteria	AFLA_074330
1878	G4B84_001878	8.21543099920679	-0.149503598877196	0.545209455571164	0.60856992078698	NA	Bacteria	AFLA_074320
1879	G4B84_001879	138.754279716274	-3.20575511682439	0.509275969076326	1.30120527743003e-11	6.07580806569354e-10	Bacteria	AFLA_074280
1880	G4B84_001880	34.0362653921741	1.02699344707053	0.66570222235218	0.0123464230358904	0.0589046367884715	Bacteria	AFLA_074270
1881	G4B84_001881	104.54162913768	-0.558324781054789	0.460338698214601	0.0583706318166813	0.187038630420933	Bacteria	AFLA_074260
1882	G4B84_001882	12.2126942972325	-0.281363022085414	0.534949979449346	0.34307335298134	0.583861168445997	Bacteria	AFLA_074250
1883	G4B84_001883	8.60537482153035	-0.5853532838896	0.855603292457818	0.133231122579892	0.328670589401036	Bacteria	AFLA_074240
1884	G4B84_001884	79.2097554423977	0.0714258411302666	0.320725071796881	0.741690429609312	0.878168245954326	Bacteria	AFLA_074230
1885	G4B84_001885	160.658078552496	-0.919005894539485	0.498919873944656	0.00744950524428024	0.0398254622806648	Bacteria	AFLA_074220
1886	G4B84_001886	16.1188309318464	-0.415924233541498	0.562193233907095	0.185689857719729	0.404043044736085	Bacteria	AFLA_074210
1887	G4B84_001887	401.257848031094	1.50390783652436	0.535302651717201	0.000283795345817525	0.00259878317556932	Bacteria	AFLA_074200
1888	G4B84_001888	4.60901945041828	0.41620537646752	0.768326504841278	0.239541891897577	NA	Bacteria	AFLA_074190
1889	G4B84_001889	87.6283332621981	0.138345891809133	0.339990055862982	0.539723986160723	0.750171472317251	Bacteria	AFLA_074180
1890	G4B84_001890	67.3490073264176	-0.265685713378516	0.390736297825783	0.287057349187126	0.52854139375657	Bacteria	AFLA_074170
1891	G4B84_001891	77.5599610657245	-0.242715621415466	0.377059558336241	0.318481172648991	0.561458475455687	Bacteria	AFLA_074160
1892	G4B84_001892	12.9866845463997	-0.254346631672036	0.530429004353044	0.386789651644816	0.628006852744047	Bacteria	AFLA_074150
1893	G4B84_001893	1018.42151150103	0.434955101573842	0.405175360396428	0.100355067310665	0.271259616099701	Bacteria	AFLA_074130
1894	G4B84_001894	166.473071826571	0.398253764757505	0.42048253428432	0.137214556535879	0.335305538201536	Bacteria	AFLA_074110
1895	G4B84_001895	266.999115549213	-0.356515493596949	0.357275734100527	0.137417255408951	0.335597910990725	Bacteria	AFLA_074100
1896	G4B84_001896	117.358131387652	-1.76905040993604	0.570328098503412	9.68333010289999e-05	0.00102530541212116	Bacteria	AFLA_074080
1897	G4B84_001897	704.625831188696	0.293288093418964	0.421836291464671	0.263798282394652	0.501933369181894	Bacteria	AFLA_074070
1898	G4B84_001898	1076.72454572649	1.63095308295584	0.481747881378241	4.19485966929718e-05	0.000503286057082576	Bacteria	AFLA_074060
1899	G4B84_001899	1392.30385879953	1.42020309023995	0.573737396110051	0.000783157922432509	0.00615987295271121	Bacteria
1900	G4B84_001900	1037.15679280032	-0.0947028494390883	0.300108447245576	0.646945438978545	0.820886050746376	Bacteria	AFLA_074050
1901	G4B84_001901	43.2977655610281	0.96689538547882	0.582034647244621	0.0104300400298028	0.0518458149461608	Bacteria
1902	G4B84_001902	25.2093981001635	0.125612724835744	0.432022561173237	0.629337591455492	0.807897981267725	Bacteria	AFLA_074020
1903	G4B84_001903	155.002658635773	0.249117099891342	0.351515411287886	0.284346020419522	0.525781456951259	Bacteria	AFLA_074010
1904	G4B84_001904	129.250476962834	0.125877489499543	0.362196361017945	0.592023631801598	0.783365288113013	Bacteria	AFLA_074000
1905	G4B84_001905	757.483099504816	-0.330251496973691	0.348099653437221	0.159047299712295	0.367599622924784	Bacteria	AFLA_073990
1906	G4B84_001906	450.928334000928	0.143844180652201	0.321216783677376	0.507525872055823	0.725514946070891	Bacteria	AFLA_073980
1907	G4B84_001907	7.60209508734998	0.0323704232056019	0.534402012896556	0.909999666577465	NA	Bacteria	AFLA_073970
1908	G4B84_001908	19.0878775049574	-0.00179068653187174	0.408824750007182	0.994314971844286	0.997780154708409	Bacteria	AFLA_073960
1909	G4B84_001909	1952.5218898464	0.132274792919722	0.301926369691621	0.524019746932258	0.73921772422624	Bacteria	AFLA_073950
1910	G4B84_001910	222.522149376667	0.307870070152664	0.359222047073328	0.196370940307368	0.417726486194577	Bacteria	AFLA_073940
1911	G4B84_001911	19.9653429656556	-0.219720078934921	0.441440463009319	0.409005646309304	0.646303739274733	Bacteria	AFLA_073930
1912	G4B84_001912	55.4427258119639	-1.0080301774125	0.631498047232215	0.0113045165112955	0.0553160117099248	Bacteria
1913	G4B84_001913	4.78578979508875	-0.310887220783773	0.752650065636634	0.357268952223863	NA	Bacteria	AFLA_073920
1914	G4B84_001914	7.34059215788669	0.217265208186164	0.600526657212683	0.479465603886115	NA	Bacteria	AFLA_073910
1915	G4B84_001915	9.42479077841777	-0.174452912714207	0.542838850577177	0.550946706581015	0.757035943425529	Bacteria	AFLA_073900
1916	G4B84_001916	2.00728313032866	0.383965617363387	0.899136238027822	0.278868658152165	NA	Bacteria	AFLA_073890
1917	G4B84_001917	12.3361444463847	-0.714523559599273	0.759711344409493	0.0697100807342969	0.212346369935857	Bacteria	AFLA_073880
1918	G4B84_001918	23.7037530115808	-0.110244464698391	0.416561725949943	0.665298984518223	0.831610810488577	Bacteria	AFLA_073870
1919	G4B84_001919	172.908277672161	-0.0472855203239251	0.300452949496769	0.81938740659358	0.919338657511533	Bacteria	AFLA_073860
1920	G4B84_001920	2100.74531275626	0.178708415496051	0.317181298495001	0.406656450572143	0.644556692145388	Bacteria	AFLA_073850
1921	G4B84_001921	606.491816624617	1.92531975885531	0.442238509132031	8.77119837970777e-07	1.58125638963566e-05	Bacteria	AFLA_073840
1922	G4B84_001922	39.9264052879061	0.0642646778730455	0.371140966057389	0.787076735710783	0.9042266920512	Bacteria	AFLA_073810
1923	G4B84_001923	583.171589573304	-0.571396362862121	0.556231653951758	0.0806627060015253	0.234510877243685	Bacteria	AFLA_073790
1924	G4B84_001924	672.050554853825	-0.745423287874435	0.629629037768423	0.0420863554903829	0.149266966966671	Bacteria	AFLA_073780
1925	G4B84_001925	606.223176445054	-0.133207336508485	0.354633580283333	0.565594737870921	0.765970929328041	Bacteria	AFLA_073770
1926	G4B84_001926	444.687221287848	1.58077068637657	0.441054635746023	2.13615867393955e-05	0.000274813215697558	Bacteria
1927	G4B84_001927	362.939757047935	0.159692627931201	0.326957466750362	0.467631268864057	0.695211613344853	Bacteria	AFLA_073760
1928	G4B84_001928	1000.55346983282	0.0620548815827901	0.356855486539214	0.789335312494649	0.90521626831724	Bacteria	AFLA_073750
1929	G4B84_001929	206.694543771024	1.09995030660247	0.48478800238175	0.00195466455068103	0.0132540261678875	Bacteria	AFLA_073730
1930	G4B84_001930	158.301480435573	1.17748729261961	0.538882301391777	0.00219464478264864	0.0146583040057576	Bacteria	AFLA_073720
1931	G4B84_001931	554.023176725567	0.58256498057513	0.404823271163795	0.0351825250398826	0.131708939892894	Bacteria	AFLA_073710
1932	G4B84_001932	902.551480491055	-0.57867723024981	0.407860437979379	0.0369876551391232	0.136663858772516	Bacteria	AFLA_073700
1933	G4B84_001933	17.5078835488305	-0.444452392067802	0.596748857426005	0.17246821597699	0.387708981633851	Bacteria	AFLA_073690
1934	G4B84_001934	156.347220659009	-2.70119867192712	0.51605162488475	7.78459610445814e-09	2.19280226138079e-07	Bacteria	AFLA_073680
1935	G4B84_001935	119.486349654654	-0.81644013582296	0.475636421125481	0.0119415574187076	0.0574947441720032	Bacteria	AFLA_073670
1936	G4B84_001936	14.5956120763027	-0.0918916256577242	0.481556660193522	0.737621260471053	0.875550439258323	Bacteria	AFLA_073660
1937	G4B84_001937	25.4418458545152	0.128996967504238	0.407976594066305	0.609022973543049	0.795713217016869	Bacteria	AFLA_073650
1938	G4B84_001938	44.4807362983908	-0.916664746221604	0.574966931343443	0.0131433403068196	0.0619008930579247	Bacteria	AFLA_073640
1939	G4B84_001939	233.951442411984	-0.175220173043578	0.329620902617716	0.428387617798176	0.664571392711148	Bacteria	AFLA_073630
1940	G4B84_001940	5.740924073654	-0.0870684750314884	0.588094044864069	0.770265450117566	NA	Bacteria	AFLA_073620
1941	G4B84_001941	54.0441917914263	-1.44261694926421	0.655526818113985	0.00156064566820368	0.0109604695098911	Bacteria	AFLA_073610
1942	G4B84_001942	344.503602160962	-5.58407097034483	0.548749279577426	4.96424968387508e-26	2.23736574882822e-23	Bacteria	AFLA_073600
1943	G4B84_001943	443.223432345466	0.0276478800878683	0.292517610515686	0.891768549943292	0.953193729502182	Bacteria	AFLA_073590
1944	G4B84_001944	163.833583868973	0.288079389168171	0.38709381265361	0.247342244390031	0.483126004399296	Bacteria	AFLA_073580
1945	G4B84_001945	784.87351901174	0.00464984440437785	0.314621617755134	0.982656568771164	0.993512207413011	Bacteria	AFLA_073570
1946	G4B84_001946	1202.67800213176	-1.48071457054612	0.543228665584088	0.000368957799872728	0.00324946181264291	Bacteria	AFLA_073560
1947	G4B84_001947	143.215446996348	0.11634638835324	0.328661469403966	0.597574762919796	0.787698371366557	Bacteria	AFLA_073550
1948	G4B84_001948	115.446607902447	-0.455390278821588	0.446074225928634	0.1055536855668	0.281085513845954	Bacteria	AFLA_073540
1949	G4B84_001949	90.7725082976806	0.436541601067163	0.410410016411673	0.101838789356995	0.274055267516773	Bacteria	AFLA_073530
1950	G4B84_001950	364.397320187129	0.0283501038504265	0.313551359150136	0.894308301109305	0.954235702449723	Bacteria	AFLA_073520
1951	G4B84_001951	278.148966640756	-0.233997301554235	0.343677941579673	0.306371601715981	0.54954975313858	Bacteria	AFLA_073510
1952	G4B84_001952	344.82580760042	0.0499910974003769	0.303632320524822	0.810634363757262	0.915307920687761	Bacteria	AFLA_073500
1953	G4B84_001953	218.816529708924	0.0368432257013566	0.314242041220072	0.863123262667277	0.939913074822197	Bacteria	AFLA_073490
1954	G4B84_001954	5987.83339182789	-0.522925375775741	0.407835977097003	0.0551161852279547	0.18017482689151	Bacteria	AFLA_073480
1955	G4B84_001955	174.715373709148	-0.0706350675226874	0.326612015800588	0.747464252366301	0.880915733099232	Bacteria	AFLA_073470
1956	G4B84_001956	610.371376338414	1.01122874069464	0.521638762138017	0.00510311044538611	0.0293882460427069	Bacteria	AFLA_073460
1957	G4B84_001957	215.932254810549	2.66288053030457	0.678494106476285	3.2259941037615e-06	5.1368133455594e-05	Bacteria	AFLA_073450
1958	G4B84_001958	202.862022242934	0.655471281763001	0.445016494372683	0.0279842548666893	0.11122882896783	Bacteria	AFLA_073440
1959	G4B84_001959	514.480609815525	0.0794884089367927	0.283637178064886	0.688654403437355	0.846734107658817	Bacteria	AFLA_073430
1960	G4B84_001960	299.076370987661	1.12105259069113	0.444737318836259	0.000957544475105267	0.00728774304621233	Bacteria	AFLA_073420
1961	G4B84_001961	191.623515164769	-0.176522670158613	0.317449835897342	0.41265864843157	0.649697897830282	Bacteria	AFLA_073410
1962	G4B84_001962	339.69895681579	0.298318762029289	0.353202890427723	0.204745416854557	0.429178169778919	Bacteria	AFLA_073400
1963	G4B84_001963	67.5694446593547	-0.348276696532048	0.438431164323587	0.199283172785504	0.421619272053919	Bacteria
1964	G4B84_001964	5.48656472036061	0.00649838755782895	0.595289251505612	0.9825991838935	NA	Bacteria	AFLA_073390
1965	G4B84_001965	17.8428202563665	-0.767897338471792	0.676907574843031	0.0443612769948477	0.154410339655964	Bacteria	AFLA_073380
1966	G4B84_001966	5.98573336578213	0.0851100419360786	0.58123195450433	0.774336707084337	NA	Bacteria	AFLA_073370
1967	G4B84_001967	1.29376269804758	0.0784102701586572	0.839239093013274	0.799812872538854	NA	Bacteria	AFLA_073360
1968	G4B84_001968	396.079055158101	-0.0242944181218838	0.292246431208275	0.904769014961866	0.959471673564675	Bacteria	AFLA_073350
1969	G4B84_001969	174.927500008913	0.102348310790972	0.298612514618585	0.61929247333828	0.801953107666479	Bacteria	AFLA_073340
1970	G4B84_001970	557.907262217405	0.502993969887733	0.41204143165345	0.0650202953473929	0.20161542972512	Bacteria	AFLA_073330
1971	G4B84_001971	33.6509577965425	-0.152308518864211	0.385711073382796	0.533335019506189	0.746074360351407	Bacteria	AFLA_073320
1972	G4B84_001972	132.617371384651	0.00124702032443682	0.293656806575368	0.99511779197033	0.998006098255074	Bacteria	AFLA_073310
1973	G4B84_001973	770.284504096469	0.671567885439331	0.437652878840494	0.0237630023629818	0.098688815102031	Bacteria	AFLA_073290
1974	G4B84_001974	1384.34144374942	0.7005166298588	0.404454963780399	0.0145902264069629	0.0672187941931453	Bacteria	AFLA_073280
1975	G4B84_001975	75.1853946486372	-0.0222587114311832	0.319175910348283	0.917921511203555	0.964602510487806	Bacteria	AFLA_073270
1976	G4B84_001976	198.329170441541	0.676264457632383	0.468961336158355	0.0285693091088508	0.113015482560904	Bacteria	AFLA_073260
1977	G4B84_001977	14.455513178066	-0.803277875898003	0.720390225032565	0.0430417160209643	0.151346820988235	Bacteria
1978	G4B84_001978	270.539070816792	0.425071807916014	0.427360102071052	0.118591929405664	0.302640064061819	Bacteria	AFLA_073240
1979	G4B84_001979	43.0278073167538	0.011543986845965	0.43416071602897	0.96452867942179	0.986530495371771	Bacteria	AFLA_073230
1980	G4B84_001980	38.0346563460685	-1.76904314646793	0.667656352482907	0.000358808513778429	0.00316815081245928	Bacteria	AFLA_073210
1981	G4B84_001981	155.098377105981	-0.526328118720728	0.409084356101773	0.054223007375208	0.178185392902385	Bacteria	AFLA_073190
1982	G4B84_001982	406.203074227646	0.852906838675152	0.622636411726957	0.0237394319040922	0.0986699884193344	Bacteria	AFLA_073180
1983	G4B84_001983	215.789521042975	0.0953150186991103	0.335656276319668	0.669703085900183	0.834879565618578	Bacteria	AFLA_073170
1984	G4B84_001984	732.410960094949	-0.0741839980824424	0.304322693764991	0.722519837210067	0.866708967272268	Bacteria	AFLA_073160
1985	G4B84_001985	424.043370865416	0.46841358340716	0.409007526055121	0.0812840987034605	0.235558000324314	Bacteria	AFLA_073150
1986	G4B84_001986	21.2741879787735	0.0330530191830542	0.399594838090269	0.894063849406581	0.954171302681831	Bacteria	AFLA_073140
1987	G4B84_001987	14.2006564952378	0.301245617179866	0.516956877321799	0.304231335004101	0.546941036880421	Bacteria	AFLA_073130
1988	G4B84_001988	13.146770127436	-0.485143926953428	0.640823092658458	0.154056225787888	0.360240657910499	Bacteria
1989	G4B84_001989	3.90439368153843	0.0099406407320623	0.629783995323811	0.973836281267578	NA	Bacteria	AFLA_073080
1990	G4B84_001990	4.37370567181464	0.334351107441686	0.699281657919543	0.317480930071479	NA	Bacteria
1991	G4B84_001991	49.6895316840769	-3.16695150758213	0.693844589520951	1.72770751430513e-07	3.58906134134007e-06	Bacteria	AFLA_073070
1992	G4B84_001992	381.638825286758	-0.51410751003599	0.52592583025612	0.100024611900711	0.270790056663037	Bacteria	AFLA_073060
1993	G4B84_001993	22.8953045000975	-0.728845309263687	0.64093147090759	0.0475639659325809	0.1624005503482	Bacteria	AFLA_073050
1994	G4B84_001994	9.9257785134576	-0.502110931011165	0.678928313881983	0.151977448192774	0.357454915277989	Bacteria	AFLA_073040
1995	G4B84_001995	96.7997153428298	-4.82422321028904	0.708024219273863	2.61984784177802e-13	1.60678347064302e-11	Bacteria	AFLA_073030
1996	G4B84_001996	1.25598626118453	-0.444791036571646	1.03743457283741	0.212861273606564	NA	Bacteria	AFLA_073020
1997	G4B84_001997	24.3454054656516	-1.28956017413397	0.792763005785007	0.00709757125614759	0.0383394599485284	Bacteria
1998	G4B84_001998	30.0977862734868	-2.10243343249865	0.775310931094918	0.000230990101788831	0.00218670629693426	Bacteria	AFLA_073010
1999	G4B84_001999	2.52754893501369	0.0319156772960719	0.719474658763162	0.918308604271645	NA	Bacteria
[truncated: 34,970 more rows]
