# Supplementary material for: An environmental isolate of Pseudomonas, 20EI1, reduces Aspergillus flavus growth in an iron-dependent manner and alters secondary metabolism
Source: Front Microbiol. 2025 Jan 20;15:1514950. doi: 10.3389/fmicb.2024.1514950 (PMC11788345; doi:10.3389/fmicb.2024.1514950)
Supplement: Supplementary file 2 [file Data_Sheet_2.XLSX]

## Sheet: Homologous Iron homeostasis gen
Gene	Common_name	Type	baseMean	log2FoldChange	lfcSE	pvalue	padj	RefID	Condition
G4B84_000401	cccA/ccc1	Hom	3696.14	0.590436	0.612701	0.0446355	0.206849	AFLA_050180	Iron+Bacteria
G4B84_001169	abc3	Hom	357.994	1.21665	0.809465	0.00655382	0.0519747	AFLA_082400	Iron+Bacteria
G4B84_001639	sit1	Hom	1220.76	-2.16155	0.81456	0.000258508	0.00374449	AFLA_077030	Iron+Bacteria
G4B84_001897	sit2	Hom	398.407	-0.448971	0.621113	0.102239	0.353454	AFLA_074070	Iron+Bacteria
G4B84_002749	mirC	Hom	1607.7	1.74637	0.395497	1.74775714235304e-06	5.24970792645024e-05	AFLA_129900	Iron+Bacteria
G4B84_003591	sidL	Sid	1002.95	-0.199982	0.300014	0.227116	0.541756	AFLA_029140	Iron+Bacteria
G4B84_003776	smf3	Hom	115.874	0.227801	0.403418	0.243061	0.561	AFLA_026980	Iron+Bacteria
G4B84_004659	sidC	Sid	2332.89	-0.745938	0.577306	0.0159152	0.100266	AFLA_109430	Iron+Bacteria
G4B84_004660	sidI	Sid	298.969	-4.64921	0.936359	7.54237628076954e-09	4.12225854149481e-07	AFLA_109440	Iron+Bacteria
G4B84_005198	sreA	Hom	865.873	-0.13225	0.279804	0.396353	0.711931	AFLA_132440	Iron+Bacteria
G4B84_005439	acuM	Hom	1067.42	-0.150103	0.340798	0.38547	0.705937	AFLA_135130	Iron+Bacteria
G4B84_006007	freB/fre2	Hom	183.106	-0.950885	0.741238	0.0135996	0.0897725	AFLA_014250	Iron+Bacteria
G4B84_006824	hapX	Hom	475.434	-0.0616653	0.267877	0.680683	0.877281	AFLA_006720	Iron+Bacteria
G4B84_006832	ftrA	Hom	1391.28	-0.393154	0.532923	0.110217	0.367262	AFLA_006630	Iron+Bacteria
G4B84_006833	fetC	Hom	1547.12	-0.303701	0.471004	0.167477	0.461434	AFLA_006620	Iron+Bacteria
G4B84_007294	atrA	Hom	38.0985	-0.543774	0.624703	0.0605157	0.255535	AFLA_001550	Iron+Bacteria
G4B84_007876	srbA	Hom	2291.56	-0.264857	0.387523	0.172272	0.467999	AFLA_058610	Iron+Bacteria
G4B84_007940	mirB	Hom	453.023	-5.15321	0.934478	4.19636131622838e-10	2.83401395133564e-08	AFLA_057840	Iron+Bacteria
G4B84_007941	Afu3g03670	Hom	158.884	-4.77818	0.997566	1.72401042934855e-08	8.50217794529427e-07	AFLA_057830	Iron+Bacteria
G4B84_007942	estB	Sid	78.111	-3.62927	1.31103	4.4046702505967e-05	0.000852239	AFLA_057820	Iron+Bacteria
G4B84_008138	sidJ	Sid	104.929	0.918677	0.768812	0.0171913	0.10573	AFLA_055680	Iron+Bacteria
G4B84_008291	ftr1	Hom	5.02025	-0.0543741	0.610511	0.813355	NA	AFLA_089650	Iron+Bacteria
G4B84_008521	leuB	Hom	605.508	0.121811	0.237786	0.400674	0.714328	AFLA_092280	Iron+Bacteria
G4B84_010452	fetD/Fet4	Hom	190.153	0.0501698	0.378555	0.781474	0.923813	AFLA_040230	Iron+Bacteria
G4B84_011066	sidA	Sid	2023.43	-2.2373	0.839217	0.000231851	0.00340959	AFLA_047190	Iron+Bacteria
G4B84_011525	sidF	Sid	168.514	-2.53438	1.01942	0.000245718	0.0035837	AFLA_010600	Iron+Bacteria
G4B84_011526	sidH	Sid	60.2604	-2.14626	1.17833	0.00131028	0.0147171	AFLA_010610	Iron+Bacteria
G4B84_011527	sidD	Sid	1614.7	-2.83457	0.978686	6.98797104423117e-05	0.00123695	AFLA_010620	Iron+Bacteria
G4B84_011529	mirD	Hom	775.009	-4.09309	0.848212	1.71633615999572e-08	8.50217794529427e-07	AFLA_010640	Iron+Bacteria
G4B84_000401	cccA/ccc1	Hom	184.339	-0.41851	0.451607	0.135789	0.33292	AFLA_050180	Bacteria
G4B84_001169	abc3	Hom	203.535	-0.377415	0.455888	0.17646	0.39236	AFLA_082400	Bacteria
G4B84_001639	sit1	Hom	2175.07	2.99718	0.576236	8.09827581803746e-09	2.26883046296693e-07	AFLA_077030	Bacteria
G4B84_001897	sit2	Hom	704.626	0.293288	0.421836	0.263798	0.501933	AFLA_074070	Bacteria
G4B84_002749	mirC	Hom	2125.8	-0.941819	0.411945	0.00239047	0.0157431	AFLA_129900	Bacteria
G4B84_003591	sidL	Sid	992.424	0.17604	0.319311	0.415876	0.652781	AFLA_029140	Bacteria
G4B84_003776	smf3	Hom	95.7442	-2.15946	0.554485	4.94232775466377e-06	7.41420687479661e-05	AFLA_026980	Bacteria
G4B84_004659	sidC	Sid	3631.26	0.0606213	0.318976	0.778866	0.89978	AFLA_109430	Bacteria
G4B84_004660	sidI	Sid	530.48	4.21468	0.580968	1.55002143257538e-14	1.07835719262257e-12	AFLA_109440	Bacteria
G4B84_005198	sreA	Hom	920.212	0.120869	0.309897	0.567785	0.767261	AFLA_132440	Bacteria
G4B84_005439	acuM	Hom	1164.23	0.179228	0.358353	0.443767	0.677592	AFLA_135130	Bacteria
G4B84_006007	freB/fre2	Hom	307.223	0.252072	0.380215	0.303323	0.545601	AFLA_014250	Bacteria
G4B84_006824	hapX	Hom	570.568	0.0848535	0.310553	0.688843	0.846734	AFLA_006720	Bacteria
G4B84_006832	ftrA	Hom	2133.94	-0.0692141	0.352166	0.763845	0.890337	AFLA_006630	Bacteria
G4B84_006833	fetC	Hom	2253.91	0.121197	0.367174	0.608844	0.795713	AFLA_006620	Bacteria
G4B84_007294	atrA	Hom	35.3058	0.749493	0.608791	0.0380489	0.139173	AFLA_001550	Bacteria
G4B84_007876	srbA	Hom	2629.57	0.818362	0.487229	0.0129239	0.0611171	AFLA_058610	Bacteria
G4B84_007940	mirB	Hom	804.425	5.50099	0.627129	3.39821623324655e-20	6.17998411821645e-18	AFLA_057840	Bacteria
G4B84_007941	Afu3g03670	Hom	273.829	4.3369	0.660976	1.81128158153718e-12	9.48269943142143e-11	AFLA_057830	Bacteria
G4B84_007942	estB	Sid	136.826	3.56727	0.725914	2.87744106355618e-08	7.18736242525864e-07	AFLA_057820	Bacteria
G4B84_008138	sidJ	Sid	163.344	-0.122518	0.363337	0.602604	0.791472	AFLA_055680	Bacteria
G4B84_008291	ftr1	Hom	4.3099	-0.0460826	0.660901	0.880776	NA	AFLA_089650	Bacteria
G4B84_008521	leuB	Hom	566.885	0.0582666	0.282375	0.768383	0.89362	AFLA_092280	Bacteria
G4B84_010452	fetD/Fet4	Hom	240.936	-3.87349	0.558949	1.68629332259054e-13	1.05940100496809e-11	AFLA_040230	Bacteria
G4B84_011066	sidA	Sid	3573.62	1.88756	0.622282	0.000109664	0.00114363	AFLA_047190	Bacteria
G4B84_011525	sidF	Sid	294.989	3.63396	0.595408	3.97669916703671e-11	1.71047566661836e-09	AFLA_010600	Bacteria
G4B84_011526	sidH	Sid	106.565	4.16474	0.54575	9.38460242393645e-16	7.42601440660498e-14	AFLA_010610	Bacteria
G4B84_011527	sidD	Sid	2895.63	3.22523	0.647103	2.27741472609874e-08	5.81469976619201e-07	AFLA_010620	Bacteria
G4B84_011529	mirD	Hom	1382.71	3.02651	0.570673	4.65412886156932e-09	1.34761731226334e-07	AFLA_010640	Bacteria
G4B84_000401	cccA/ccc1	Hom	5687.81	4.39532	0.38002	7.86098186405815e-32	1.39086972448069e-28	AFLA_050180	Iron
G4B84_001169	abc3	Hom	532.434	0.00736715	0.100002	0.804825	0.984996	AFLA_082400	Iron
G4B84_001639	sit1	Hom	427.742	-4.3716	0.45077	3.58328432480803e-23	3.17001219934684e-20	AFLA_077030	Iron
G4B84_001897	sit2	Hom	576.443	-4.95223	0.431063	1.17676812900063e-31	1.78465292249581e-28	AFLA_074070	Iron
G4B84_002749	mirC	Hom	3554.06	-2.19351	0.329574	3.93304884417594e-14	1.07059606486594e-11	AFLA_129900	Iron
G4B84_003591	sidL	Sid	1742.25	-0.00436859	0.112814	0.899773	0.994999	AFLA_029140	Iron
G4B84_003776	smf3	Hom	335.392	0.00833801	0.129874	0.836536	0.988497	AFLA_026980	Iron
G4B84_004659	sidC	Sid	4279.78	-1.82339	0.444836	5.02080866227364e-07	3.83459746465446e-05	AFLA_109430	Iron
G4B84_004660	sidI	Sid	53.9639	-1.77215	0.578127	1.96945643626031e-05	0.000913002	AFLA_109440	Iron
G4B84_005198	sreA	Hom	1515.66	-0.0493233	0.166832	0.288387	0.768394	AFLA_132440	Iron
G4B84_005439	acuM	Hom	1800.73	-0.069014	0.177972	0.153425	0.615787	AFLA_135130	Iron
G4B84_006007	freB/fre2	Hom	286.599	-2.82485	0.4969	1.48875353922181e-11	2.82225135221048e-09	AFLA_014250	Iron
G4B84_006824	hapX	Hom	828.057	-0.425106	0.456481	0.0175962	0.187363	AFLA_006720	Iron
G4B84_006832	ftrA	Hom	2774.21	-1.85793	0.391102	2.16912222326928e-08	2.27994074477492e-06	AFLA_006630	Iron
G4B84_006833	fetC	Hom	2690.07	-1.45689	0.327518	7.13534450765997e-07	5.22405636505643e-05	AFLA_006620	Iron
G4B84_007294	atrA	Hom	53.3461	0.109751	0.289454	0.195494	0.683363	AFLA_001550	Iron
G4B84_007876	srbA	Hom	2886.8	-0.0511567	0.184926	0.337147	0.805029	AFLA_058610	Iron
G4B84_007940	mirB	Hom	36.092	-0.641821	0.623122	0.00944893	0.121588	AFLA_057840	Iron
G4B84_007941	Afu3g03670	Hom	35.5162	-0.0476603	0.22306	0.478367	0.893132	AFLA_057830	Iron
G4B84_007942	estB	Sid	20.4354	-0.84914	0.727707	0.00438058	0.070248	AFLA_057820	Iron
G4B84_008138	sidJ	Sid	193.943	-3.54672	0.456886	2.22828876752557e-16	9.46220542242058e-14	AFLA_055680	Iron
G4B84_008291	ftr1	Hom	10.1853	0.012874	0.279747	0.870167	NA	AFLA_089650	Iron
G4B84_008521	leuB	Hom	997.859	-0.0362919	0.138281	0.336829	0.804496	AFLA_092280	Iron
G4B84_010452	fetD/Fet4	Hom	650.697	-0.595368	0.573879	0.0106414	0.131692	AFLA_040230	Iron
G4B84_011066	sidA	Sid	1336.94	-3.55796	0.624546	1.25669975668515e-10	2.05248071030301e-08	AFLA_047190	Iron
G4B84_011525	sidF	Sid	43.5322	-1.60457	0.765184	0.000208171	0.0066166	AFLA_010600	Iron
G4B84_011526	sidH	Sid	10.7208	-1.29472	1.07343	0.00119024	NA	AFLA_010610	Iron
G4B84_011527	sidD	Sid	463.941	-4.85472	0.620567	3.54760756001387e-16	1.44851545604259e-13	AFLA_010620	Iron
G4B84_011529	mirD	Hom	276.216	-3.47439	0.593527	4.27826188782964e-11	7.44557839363926e-09	AFLA_010640	Iron

## Sheet: Iron Functional Annotations
	GeneID	RefID	GO_accession	CC_name	CC_GO_reduced	MF_name	MF_GO_reduced	BP_name	BP_GO_reduced	Interpro_Signature_description	Analysis	baseMean	log2FoldChange	lfcSE	pvalue	padj	Condition
1	G4B84_000051	AFLA_054010	GO:0055085					transmembrane transport	GO:0055085	Siderochrome-iron transporter MirC	FunFam	592.612	-0.373272	0.345449	0.113485	0.294464	Bacteria
2	G4B84_000051	AFLA_054010	GO:0055085					transmembrane transport	GO:0055085	Siderochrome-iron transporter MirC	FunFam	608.364	-0.211482	0.28018	0.189802	0.492621	Iron+Bacteria
3	G4B84_000051	AFLA_054010	GO:0055085					transmembrane transport	GO:0055085	Siderochrome-iron transporter MirC	FunFam	1404.82	-0.00760367	0.0897194	0.770461	0.978712	Iron
4	G4B84_000051	AFLA_054010	GO:0022857			transmembrane transporter activity	GO:0022857			Siderochrome-iron transporter MirC	FunFam	592.612	-0.373272	0.345449	0.113485	0.294464	Bacteria
5	G4B84_000051	AFLA_054010	GO:0022857			transmembrane transporter activity	GO:0022857			Siderochrome-iron transporter MirC	FunFam	608.364	-0.211482	0.28018	0.189802	0.492621	Iron+Bacteria
6	G4B84_000051	AFLA_054010	GO:0022857			transmembrane transporter activity	GO:0022857			Siderochrome-iron transporter MirC	FunFam	1404.82	-0.00760367	0.0897194	0.770461	0.978712	Iron
7	G4B84_000113	AFLA_053300	GO:0005506			iron ion binding	GO:0005506			CYP60B-like	CDD	9.2646	0.0368164	0.489216	0.893694	0.953973	Bacteria
8	G4B84_000113	AFLA_053300	GO:0005506			iron ion binding	GO:0005506			CYP60B-like	CDD	10.2967	-0.0831611	0.437624	0.674247	0.873538	Iron+Bacteria
9	G4B84_000113	AFLA_053300	GO:0005506			iron ion binding	GO:0005506			CYP60B-like	CDD	19.3971	0.025372	0.201077	0.684453	0.960008	Iron
10	G4B84_000113	AFLA_053300	GO:0005506			iron ion binding	GO:0005506			Cytochrome P450	Gene3D	9.2646	0.0368164	0.489216	0.893694	0.953973	Bacteria
11	G4B84_000113	AFLA_053300	GO:0005506			iron ion binding	GO:0005506			Cytochrome P450	Gene3D	10.2967	-0.0831611	0.437624	0.674247	0.873538	Iron+Bacteria
12	G4B84_000113	AFLA_053300	GO:0005506			iron ion binding	GO:0005506			Cytochrome P450	Gene3D	19.3971	0.025372	0.201077	0.684453	0.960008	Iron
13	G4B84_000113	AFLA_053300	GO:0005506			iron ion binding	GO:0005506			CYTOCHROME P450	PANTHER	9.2646	0.0368164	0.489216	0.893694	0.953973	Bacteria
14	G4B84_000113	AFLA_053300	GO:0005506			iron ion binding	GO:0005506			CYTOCHROME P450	PANTHER	10.2967	-0.0831611	0.437624	0.674247	0.873538	Iron+Bacteria
15	G4B84_000113	AFLA_053300	GO:0005506			iron ion binding	GO:0005506			CYTOCHROME P450	PANTHER	19.3971	0.025372	0.201077	0.684453	0.960008	Iron
16	G4B84_000113	AFLA_053300	GO:0005506			iron ion binding	GO:0005506			E-class P450 group I signature	PRINTS	9.2646	0.0368164	0.489216	0.893694	0.953973	Bacteria
17	G4B84_000113	AFLA_053300	GO:0005506			iron ion binding	GO:0005506			E-class P450 group I signature	PRINTS	10.2967	-0.0831611	0.437624	0.674247	0.873538	Iron+Bacteria
18	G4B84_000113	AFLA_053300	GO:0005506			iron ion binding	GO:0005506			E-class P450 group I signature	PRINTS	19.3971	0.025372	0.201077	0.684453	0.960008	Iron
19	G4B84_000113	AFLA_053300	GO:0005506			iron ion binding	GO:0005506			Cytochrome P450	Pfam	9.2646	0.0368164	0.489216	0.893694	0.953973	Bacteria
20	G4B84_000113	AFLA_053300	GO:0005506			iron ion binding	GO:0005506			Cytochrome P450	Pfam	10.2967	-0.0831611	0.437624	0.674247	0.873538	Iron+Bacteria
21	G4B84_000113	AFLA_053300	GO:0005506			iron ion binding	GO:0005506			Cytochrome P450	Pfam	19.3971	0.025372	0.201077	0.684453	0.960008	Iron
22	G4B84_000113	AFLA_053300	GO:0005506			iron ion binding	GO:0005506			Cytochrome P450	SUPERFAMILY	9.2646	0.0368164	0.489216	0.893694	0.953973	Bacteria
23	G4B84_000113	AFLA_053300	GO:0005506			iron ion binding	GO:0005506			Cytochrome P450	SUPERFAMILY	10.2967	-0.0831611	0.437624	0.674247	0.873538	Iron+Bacteria
24	G4B84_000113	AFLA_053300	GO:0005506			iron ion binding	GO:0005506			Cytochrome P450	SUPERFAMILY	19.3971	0.025372	0.201077	0.684453	0.960008	Iron
25	G4B84_000137		GO:0097428					protein maturation by iron-sulfur cluster transfer	GO:0097428	BOLA-LIKE PROTEIN-RELATED	PANTHER	247.708	-0.15671	0.306296	0.455169	0.686588	Bacteria
26	G4B84_000137		GO:0097428					protein maturation by iron-sulfur cluster transfer	GO:0097428	BOLA-LIKE PROTEIN-RELATED	PANTHER	479.224	-0.777102	0.653163	0.0201219	0.119514	Iron+Bacteria
27	G4B84_000137		GO:0097428					protein maturation by iron-sulfur cluster transfer	GO:0097428	BOLA-LIKE PROTEIN-RELATED	PANTHER	1212.93	1.27615	0.529524	0.000321185	0.00924037	Iron
28	G4B84_000137		GO:0097428					protein maturation by iron-sulfur cluster transfer	GO:0097428	BolA-like protein	Pfam	247.708	-0.15671	0.306296	0.455169	0.686588	Bacteria
29	G4B84_000137		GO:0097428					protein maturation by iron-sulfur cluster transfer	GO:0097428	BolA-like protein	Pfam	479.224	-0.777102	0.653163	0.0201219	0.119514	Iron+Bacteria
30	G4B84_000137		GO:0097428					protein maturation by iron-sulfur cluster transfer	GO:0097428	BolA-like protein	Pfam	1212.93	1.27615	0.529524	0.000321185	0.00924037	Iron
31	G4B84_000137		GO:0097428					protein maturation by iron-sulfur cluster transfer	GO:0097428	BolA-like	SUPERFAMILY	247.708	-0.15671	0.306296	0.455169	0.686588	Bacteria
32	G4B84_000137		GO:0097428					protein maturation by iron-sulfur cluster transfer	GO:0097428	BolA-like	SUPERFAMILY	479.224	-0.777102	0.653163	0.0201219	0.119514	Iron+Bacteria
33	G4B84_000137		GO:0097428					protein maturation by iron-sulfur cluster transfer	GO:0097428	BolA-like	SUPERFAMILY	1212.93	1.27615	0.529524	0.000321185	0.00924037	Iron
34	G4B84_000137		GO:0051537			iron-sulfur cluster binding	GO:0051536			BOLA-LIKE PROTEIN-RELATED	PANTHER	247.708	-0.15671	0.306296	0.455169	0.686588	Bacteria
35	G4B84_000137		GO:0051537			iron-sulfur cluster binding	GO:0051536			BOLA-LIKE PROTEIN-RELATED	PANTHER	479.224	-0.777102	0.653163	0.0201219	0.119514	Iron+Bacteria
36	G4B84_000137		GO:0051537			iron-sulfur cluster binding	GO:0051536			BOLA-LIKE PROTEIN-RELATED	PANTHER	1212.93	1.27615	0.529524	0.000321185	0.00924037	Iron
37	G4B84_000137		GO:0051537			iron-sulfur cluster binding	GO:0051536			BolA-like protein	Pfam	247.708	-0.15671	0.306296	0.455169	0.686588	Bacteria
38	G4B84_000137		GO:0051537			iron-sulfur cluster binding	GO:0051536			BolA-like protein	Pfam	479.224	-0.777102	0.653163	0.0201219	0.119514	Iron+Bacteria
39	G4B84_000137		GO:0051537			iron-sulfur cluster binding	GO:0051536			BolA-like protein	Pfam	1212.93	1.27615	0.529524	0.000321185	0.00924037	Iron
40	G4B84_000137		GO:0051537			iron-sulfur cluster binding	GO:0051536			BolA-like	SUPERFAMILY	247.708	-0.15671	0.306296	0.455169	0.686588	Bacteria
41	G4B84_000137		GO:0051537			iron-sulfur cluster binding	GO:0051536			BolA-like	SUPERFAMILY	479.224	-0.777102	0.653163	0.0201219	0.119514	Iron+Bacteria
42	G4B84_000137		GO:0051537			iron-sulfur cluster binding	GO:0051536			BolA-like	SUPERFAMILY	1212.93	1.27615	0.529524	0.000321185	0.00924037	Iron
43	G4B84_000303	AFLA_051220								NADH DEHYDROGENASE [UBIQUINONE] IRON-SULFUR PROTEIN 5	PANTHER	719.375	-0.0215711	0.359764	0.926337	0.967777	Bacteria
44	G4B84_000303	AFLA_051220								NADH DEHYDROGENASE [UBIQUINONE] IRON-SULFUR PROTEIN 5	PANTHER	732.002	-0.0824808	0.355407	0.636597	0.854957	Iron+Bacteria
45	G4B84_000303	AFLA_051220								NADH DEHYDROGENASE [UBIQUINONE] IRON-SULFUR PROTEIN 5	PANTHER	1411.25	-0.0131652	0.1475	0.775237	0.979997	Iron
46	G4B84_000337	AFLA_050900	GO:0005506			iron ion binding	GO:0005506			Jelly Rolls	Gene3D	91.1978	-0.149454	0.340511	0.508287	0.725741	Bacteria
47	G4B84_000337	AFLA_050900	GO:0005506			iron ion binding	GO:0005506			Jelly Rolls	Gene3D	102.791	-0.117204	0.318451	0.478181	0.767706	Iron+Bacteria
48	G4B84_000337	AFLA_050900	GO:0005506			iron ion binding	GO:0005506			Jelly Rolls	Gene3D	217.717	0.0209198	0.125747	0.569586	0.929922	Iron
49	G4B84_000337	AFLA_050900	GO:0005506			iron ion binding	GO:0005506			CYSTEINE DIOXYGENASE	PANTHER	91.1978	-0.149454	0.340511	0.508287	0.725741	Bacteria
50	G4B84_000337	AFLA_050900	GO:0005506			iron ion binding	GO:0005506			CYSTEINE DIOXYGENASE	PANTHER	102.791	-0.117204	0.318451	0.478181	0.767706	Iron+Bacteria
51	G4B84_000337	AFLA_050900	GO:0005506			iron ion binding	GO:0005506			CYSTEINE DIOXYGENASE	PANTHER	217.717	0.0209198	0.125747	0.569586	0.929922	Iron
52	G4B84_000337	AFLA_050900	GO:0005506			iron ion binding	GO:0005506			Cysteine dioxygenase type I	Pfam	91.1978	-0.149454	0.340511	0.508287	0.725741	Bacteria
53	G4B84_000337	AFLA_050900	GO:0005506			iron ion binding	GO:0005506			Cysteine dioxygenase type I	Pfam	102.791	-0.117204	0.318451	0.478181	0.767706	Iron+Bacteria
54	G4B84_000337	AFLA_050900	GO:0005506			iron ion binding	GO:0005506			Cysteine dioxygenase type I	Pfam	217.717	0.0209198	0.125747	0.569586	0.929922	Iron
55	G4B84_000337	AFLA_050900	GO:0005506			iron ion binding	GO:0005506			RmlC-like cupins	SUPERFAMILY	91.1978	-0.149454	0.340511	0.508287	0.725741	Bacteria
56	G4B84_000337	AFLA_050900	GO:0005506			iron ion binding	GO:0005506			RmlC-like cupins	SUPERFAMILY	102.791	-0.117204	0.318451	0.478181	0.767706	Iron+Bacteria
57	G4B84_000337	AFLA_050900	GO:0005506			iron ion binding	GO:0005506			RmlC-like cupins	SUPERFAMILY	217.717	0.0209198	0.125747	0.569586	0.929922	Iron
58	G4B84_000382	AFLA_050390								Iron-containing redox enzyme	Pfam	49.2293	0.136531	0.389467	0.57835	0.77447	Bacteria
59	G4B84_000382	AFLA_050390								Iron-containing redox enzyme	Pfam	46.779	-0.486859	0.582551	0.0725374	0.284331	Iron+Bacteria
60	G4B84_000382	AFLA_050390								Iron-containing redox enzyme	Pfam	88.7672	-0.000137419	0.161613	0.997869	0.999756	Iron
61	G4B84_000496	AFLA_049080	GO:0051536			iron-sulfur cluster binding	GO:0051536			Radical_SAM	CDD	1348.04	-0.143563	0.363679	0.542465	0.751964	Bacteria
62	G4B84_000496	AFLA_049080	GO:0051536			iron-sulfur cluster binding	GO:0051536			Radical_SAM	CDD	1653.12	0.310308	0.469939	0.159176	0.450236	Iron+Bacteria
63	G4B84_000496	AFLA_049080	GO:0051536			iron-sulfur cluster binding	GO:0051536			Radical_SAM	CDD	2829.25	-0.0224392	0.174866	0.68005	0.959488	Iron
64	G4B84_000496	AFLA_049080	GO:0051536			iron-sulfur cluster binding	GO:0051536			Biotin synthase	FunFam	1348.04	-0.143563	0.363679	0.542465	0.751964	Bacteria
65	G4B84_000496	AFLA_049080	GO:0051536			iron-sulfur cluster binding	GO:0051536			Biotin synthase	FunFam	1653.12	0.310308	0.469939	0.159176	0.450236	Iron+Bacteria
66	G4B84_000496	AFLA_049080	GO:0051536			iron-sulfur cluster binding	GO:0051536			Biotin synthase	FunFam	2829.25	-0.0224392	0.174866	0.68005	0.959488	Iron
67	G4B84_000496	AFLA_049080	GO:0051536			iron-sulfur cluster binding	GO:0051536			Aldolase class I	Gene3D	1348.04	-0.143563	0.363679	0.542465	0.751964	Bacteria
68	G4B84_000496	AFLA_049080	GO:0051536			iron-sulfur cluster binding	GO:0051536			Aldolase class I	Gene3D	1653.12	0.310308	0.469939	0.159176	0.450236	Iron+Bacteria
69	G4B84_000496	AFLA_049080	GO:0051536			iron-sulfur cluster binding	GO:0051536			Aldolase class I	Gene3D	2829.25	-0.0224392	0.174866	0.68005	0.959488	Iron
70	G4B84_000496	AFLA_049080	GO:0051536			iron-sulfur cluster binding	GO:0051536			Biotin synthase [bioB].	Hamap	1348.04	-0.143563	0.363679	0.542465	0.751964	Bacteria
71	G4B84_000496	AFLA_049080	GO:0051536			iron-sulfur cluster binding	GO:0051536			Biotin synthase [bioB].	Hamap	1653.12	0.310308	0.469939	0.159176	0.450236	Iron+Bacteria
72	G4B84_000496	AFLA_049080	GO:0051536			iron-sulfur cluster binding	GO:0051536			Biotin synthase [bioB].	Hamap	2829.25	-0.0224392	0.174866	0.68005	0.959488	Iron
73	G4B84_000496	AFLA_049080	GO:0051536			iron-sulfur cluster binding	GO:0051536			BIOTIN SYNTHASE	PANTHER	1348.04	-0.143563	0.363679	0.542465	0.751964	Bacteria
74	G4B84_000496	AFLA_049080	GO:0051536			iron-sulfur cluster binding	GO:0051536			BIOTIN SYNTHASE	PANTHER	1653.12	0.310308	0.469939	0.159176	0.450236	Iron+Bacteria
75	G4B84_000496	AFLA_049080	GO:0051536			iron-sulfur cluster binding	GO:0051536			BIOTIN SYNTHASE	PANTHER	2829.25	-0.0224392	0.174866	0.68005	0.959488	Iron
76	G4B84_000496	AFLA_049080	GO:0051536			iron-sulfur cluster binding	GO:0051536			Biotin_synth	PIRSF	1348.04	-0.143563	0.363679	0.542465	0.751964	Bacteria
77	G4B84_000496	AFLA_049080	GO:0051536			iron-sulfur cluster binding	GO:0051536			Biotin_synth	PIRSF	1653.12	0.310308	0.469939	0.159176	0.450236	Iron+Bacteria
78	G4B84_000496	AFLA_049080	GO:0051536			iron-sulfur cluster binding	GO:0051536			Biotin_synth	PIRSF	2829.25	-0.0224392	0.174866	0.68005	0.959488	Iron
79	G4B84_000496	AFLA_049080	GO:0051536			iron-sulfur cluster binding	GO:0051536			Biotin and Thiamin Synthesis associated domain	Pfam	1348.04	-0.143563	0.363679	0.542465	0.751964	Bacteria
80	G4B84_000496	AFLA_049080	GO:0051536			iron-sulfur cluster binding	GO:0051536			Biotin and Thiamin Synthesis associated domain	Pfam	1653.12	0.310308	0.469939	0.159176	0.450236	Iron+Bacteria
81	G4B84_000496	AFLA_049080	GO:0051536			iron-sulfur cluster binding	GO:0051536			Biotin and Thiamin Synthesis associated domain	Pfam	2829.25	-0.0224392	0.174866	0.68005	0.959488	Iron
82	G4B84_000496	AFLA_049080	GO:0051536			iron-sulfur cluster binding	GO:0051536			Radical SAM core domain profile.	ProSiteProfiles	1348.04	-0.143563	0.363679	0.542465	0.751964	Bacteria
83	G4B84_000496	AFLA_049080	GO:0051536			iron-sulfur cluster binding	GO:0051536			Radical SAM core domain profile.	ProSiteProfiles	1653.12	0.310308	0.469939	0.159176	0.450236	Iron+Bacteria
84	G4B84_000496	AFLA_049080	GO:0051536			iron-sulfur cluster binding	GO:0051536			Radical SAM core domain profile.	ProSiteProfiles	2829.25	-0.0224392	0.174866	0.68005	0.959488	Iron
85	G4B84_000496	AFLA_049080	GO:0051536			iron-sulfur cluster binding	GO:0051536			biotin synthase	SFLD	1348.04	-0.143563	0.363679	0.542465	0.751964	Bacteria
86	G4B84_000496	AFLA_049080	GO:0051536			iron-sulfur cluster binding	GO:0051536			biotin synthase	SFLD	1653.12	0.310308	0.469939	0.159176	0.450236	Iron+Bacteria
87	G4B84_000496	AFLA_049080	GO:0051536			iron-sulfur cluster binding	GO:0051536			biotin synthase	SFLD	2829.25	-0.0224392	0.174866	0.68005	0.959488	Iron
88	G4B84_000496	AFLA_049080	GO:0051536			iron-sulfur cluster binding	GO:0051536			BATS_2	SMART	1348.04	-0.143563	0.363679	0.542465	0.751964	Bacteria
89	G4B84_000496	AFLA_049080	GO:0051536			iron-sulfur cluster binding	GO:0051536			BATS_2	SMART	1653.12	0.310308	0.469939	0.159176	0.450236	Iron+Bacteria
90	G4B84_000496	AFLA_049080	GO:0051536			iron-sulfur cluster binding	GO:0051536			BATS_2	SMART	2829.25	-0.0224392	0.174866	0.68005	0.959488	Iron
91	G4B84_000496	AFLA_049080	GO:0051536			iron-sulfur cluster binding	GO:0051536			Radical SAM enzymes	SUPERFAMILY	1348.04	-0.143563	0.363679	0.542465	0.751964	Bacteria
92	G4B84_000496	AFLA_049080	GO:0051536			iron-sulfur cluster binding	GO:0051536			Radical SAM enzymes	SUPERFAMILY	1653.12	0.310308	0.469939	0.159176	0.450236	Iron+Bacteria
93	G4B84_000496	AFLA_049080	GO:0051536			iron-sulfur cluster binding	GO:0051536			Radical SAM enzymes	SUPERFAMILY	2829.25	-0.0224392	0.174866	0.68005	0.959488	Iron
94	G4B84_000496	AFLA_049080	GO:0051536			iron-sulfur cluster binding	GO:0051536			bioB: biotin synthase	TIGRFAM	1348.04	-0.143563	0.363679	0.542465	0.751964	Bacteria
95	G4B84_000496	AFLA_049080	GO:0051536			iron-sulfur cluster binding	GO:0051536			bioB: biotin synthase	TIGRFAM	1653.12	0.310308	0.469939	0.159176	0.450236	Iron+Bacteria
96	G4B84_000496	AFLA_049080	GO:0051536			iron-sulfur cluster binding	GO:0051536			bioB: biotin synthase	TIGRFAM	2829.25	-0.0224392	0.174866	0.68005	0.959488	Iron
97	G4B84_000509	AFLA_048950	GO:0005506			iron ion binding	GO:0005506			Cytochrome P450	Gene3D	72.9385	-0.0813708	0.375785	0.734386	0.874273	Bacteria
98	G4B84_000509	AFLA_048950	GO:0005506			iron ion binding	GO:0005506			Cytochrome P450	Gene3D	72.4881	-0.0656524	0.356719	0.707011	0.891796	Iron+Bacteria
99	G4B84_000509	AFLA_048950	GO:0005506			iron ion binding	GO:0005506			Cytochrome P450	Gene3D	144.808	-0.0266574	0.185243	0.642183	0.949296	Iron
100	G4B84_000509	AFLA_048950	GO:0005506			iron ion binding	GO:0005506			CYTOCHROME P450	PANTHER	72.9385	-0.0813708	0.375785	0.734386	0.874273	Bacteria
101	G4B84_000509	AFLA_048950	GO:0005506			iron ion binding	GO:0005506			CYTOCHROME P450	PANTHER	72.4881	-0.0656524	0.356719	0.707011	0.891796	Iron+Bacteria
102	G4B84_000509	AFLA_048950	GO:0005506			iron ion binding	GO:0005506			CYTOCHROME P450	PANTHER	144.808	-0.0266574	0.185243	0.642183	0.949296	Iron
103	G4B84_000509	AFLA_048950	GO:0005506			iron ion binding	GO:0005506			E-class P450 group I signature	PRINTS	72.9385	-0.0813708	0.375785	0.734386	0.874273	Bacteria
104	G4B84_000509	AFLA_048950	GO:0005506			iron ion binding	GO:0005506			E-class P450 group I signature	PRINTS	72.4881	-0.0656524	0.356719	0.707011	0.891796	Iron+Bacteria
105	G4B84_000509	AFLA_048950	GO:0005506			iron ion binding	GO:0005506			E-class P450 group I signature	PRINTS	144.808	-0.0266574	0.185243	0.642183	0.949296	Iron
106	G4B84_000509	AFLA_048950	GO:0005506			iron ion binding	GO:0005506			Cytochrome P450	Pfam	72.9385	-0.0813708	0.375785	0.734386	0.874273	Bacteria
107	G4B84_000509	AFLA_048950	GO:0005506			iron ion binding	GO:0005506			Cytochrome P450	Pfam	72.4881	-0.0656524	0.356719	0.707011	0.891796	Iron+Bacteria
108	G4B84_000509	AFLA_048950	GO:0005506			iron ion binding	GO:0005506			Cytochrome P450	Pfam	144.808	-0.0266574	0.185243	0.642183	0.949296	Iron
109	G4B84_000509	AFLA_048950	GO:0005506			iron ion binding	GO:0005506			Cytochrome P450	SUPERFAMILY	72.9385	-0.0813708	0.375785	0.734386	0.874273	Bacteria
110	G4B84_000509	AFLA_048950	GO:0005506			iron ion binding	GO:0005506			Cytochrome P450	SUPERFAMILY	72.4881	-0.0656524	0.356719	0.707011	0.891796	Iron+Bacteria
111	G4B84_000509	AFLA_048950	GO:0005506			iron ion binding	GO:0005506			Cytochrome P450	SUPERFAMILY	144.808	-0.0266574	0.185243	0.642183	0.949296	Iron
112	G4B84_000539	AFLA_048620	GO:0051536			iron-sulfur cluster binding	GO:0051536			Radical_SAM	CDD	480.171	0.202081	0.308208	0.338599	0.579673	Bacteria
113	G4B84_000539	AFLA_048620	GO:0051536			iron-sulfur cluster binding	GO:0051536			Radical_SAM	CDD	508.348	0.093858	0.248364	0.520942	0.793386	Iron+Bacteria
114	G4B84_000539	AFLA_048620	GO:0051536			iron-sulfur cluster binding	GO:0051536			Radical_SAM	CDD	765.552	-0.0375146	0.147692	0.364097	0.828363	Iron
115	G4B84_000539	AFLA_048620	GO:0051536			iron-sulfur cluster binding	GO:0051536			Elongator complex protein 3	FunFam	480.171	0.202081	0.308208	0.338599	0.579673	Bacteria
116	G4B84_000539	AFLA_048620	GO:0051536			iron-sulfur cluster binding	GO:0051536			Elongator complex protein 3	FunFam	508.348	0.093858	0.248364	0.520942	0.793386	Iron+Bacteria
117	G4B84_000539	AFLA_048620	GO:0051536			iron-sulfur cluster binding	GO:0051536			Elongator complex protein 3	FunFam	765.552	-0.0375146	0.147692	0.364097	0.828363	Iron
118	G4B84_000539	AFLA_048620	GO:0051536			iron-sulfur cluster binding	GO:0051536			HISTONE ACETYLTRANSFERASE-RELATED	PANTHER	480.171	0.202081	0.308208	0.338599	0.579673	Bacteria
119	G4B84_000539	AFLA_048620	GO:0051536			iron-sulfur cluster binding	GO:0051536			HISTONE ACETYLTRANSFERASE-RELATED	PANTHER	508.348	0.093858	0.248364	0.520942	0.793386	Iron+Bacteria
120	G4B84_000539	AFLA_048620	GO:0051536			iron-sulfur cluster binding	GO:0051536			HISTONE ACETYLTRANSFERASE-RELATED	PANTHER	765.552	-0.0375146	0.147692	0.364097	0.828363	Iron
121	G4B84_000539	AFLA_048620	GO:0051536			iron-sulfur cluster binding	GO:0051536			HAT_Elp3	PIRSF	480.171	0.202081	0.308208	0.338599	0.579673	Bacteria
122	G4B84_000539	AFLA_048620	GO:0051536			iron-sulfur cluster binding	GO:0051536			HAT_Elp3	PIRSF	508.348	0.093858	0.248364	0.520942	0.793386	Iron+Bacteria
123	G4B84_000539	AFLA_048620	GO:0051536			iron-sulfur cluster binding	GO:0051536			HAT_Elp3	PIRSF	765.552	-0.0375146	0.147692	0.364097	0.828363	Iron
124	G4B84_000539	AFLA_048620	GO:0051536			iron-sulfur cluster binding	GO:0051536			Radical_SAM C-terminal domain	Pfam	480.171	0.202081	0.308208	0.338599	0.579673	Bacteria
125	G4B84_000539	AFLA_048620	GO:0051536			iron-sulfur cluster binding	GO:0051536			Radical_SAM C-terminal domain	Pfam	508.348	0.093858	0.248364	0.520942	0.793386	Iron+Bacteria
126	G4B84_000539	AFLA_048620	GO:0051536			iron-sulfur cluster binding	GO:0051536			Radical_SAM C-terminal domain	Pfam	765.552	-0.0375146	0.147692	0.364097	0.828363	Iron
127	G4B84_000539	AFLA_048620	GO:0051536			iron-sulfur cluster binding	GO:0051536			Gcn5-related N-acetyltransferase (GNAT) domain profile.	ProSiteProfiles	480.171	0.202081	0.308208	0.338599	0.579673	Bacteria
128	G4B84_000539	AFLA_048620	GO:0051536			iron-sulfur cluster binding	GO:0051536			Gcn5-related N-acetyltransferase (GNAT) domain profile.	ProSiteProfiles	508.348	0.093858	0.248364	0.520942	0.793386	Iron+Bacteria
129	G4B84_000539	AFLA_048620	GO:0051536			iron-sulfur cluster binding	GO:0051536			Gcn5-related N-acetyltransferase (GNAT) domain profile.	ProSiteProfiles	765.552	-0.0375146	0.147692	0.364097	0.828363	Iron
130	G4B84_000539	AFLA_048620	GO:0051536			iron-sulfur cluster binding	GO:0051536			Radical SAM	SFLD	480.171	0.202081	0.308208	0.338599	0.579673	Bacteria
131	G4B84_000539	AFLA_048620	GO:0051536			iron-sulfur cluster binding	GO:0051536			Radical SAM	SFLD	508.348	0.093858	0.248364	0.520942	0.793386	Iron+Bacteria
132	G4B84_000539	AFLA_048620	GO:0051536			iron-sulfur cluster binding	GO:0051536			Radical SAM	SFLD	765.552	-0.0375146	0.147692	0.364097	0.828363	Iron
133	G4B84_000539	AFLA_048620	GO:0051536			iron-sulfur cluster binding	GO:0051536			MiaB	SMART	480.171	0.202081	0.308208	0.338599	0.579673	Bacteria
134	G4B84_000539	AFLA_048620	GO:0051536			iron-sulfur cluster binding	GO:0051536			MiaB	SMART	508.348	0.093858	0.248364	0.520942	0.793386	Iron+Bacteria
135	G4B84_000539	AFLA_048620	GO:0051536			iron-sulfur cluster binding	GO:0051536			MiaB	SMART	765.552	-0.0375146	0.147692	0.364097	0.828363	Iron
136	G4B84_000539	AFLA_048620	GO:0051536			iron-sulfur cluster binding	GO:0051536			Radical SAM enzymes	SUPERFAMILY	480.171	0.202081	0.308208	0.338599	0.579673	Bacteria
137	G4B84_000539	AFLA_048620	GO:0051536			iron-sulfur cluster binding	GO:0051536			Radical SAM enzymes	SUPERFAMILY	508.348	0.093858	0.248364	0.520942	0.793386	Iron+Bacteria
138	G4B84_000539	AFLA_048620	GO:0051536			iron-sulfur cluster binding	GO:0051536			Radical SAM enzymes	SUPERFAMILY	765.552	-0.0375146	0.147692	0.364097	0.828363	Iron
139	G4B84_000539	AFLA_048620	GO:0051536			iron-sulfur cluster binding	GO:0051536			ELP3: radical SAM enzyme/protein acetyltransferase, ELP3 family	TIGRFAM	480.171	0.202081	0.308208	0.338599	0.579673	Bacteria
140	G4B84_000539	AFLA_048620	GO:0051536			iron-sulfur cluster binding	GO:0051536			ELP3: radical SAM enzyme/protein acetyltransferase, ELP3 family	TIGRFAM	508.348	0.093858	0.248364	0.520942	0.793386	Iron+Bacteria
141	G4B84_000539	AFLA_048620	GO:0051536			iron-sulfur cluster binding	GO:0051536			ELP3: radical SAM enzyme/protein acetyltransferase, ELP3 family	TIGRFAM	765.552	-0.0375146	0.147692	0.364097	0.828363	Iron
142	G4B84_000602	AFLA_088820	GO:0005506			iron ion binding	GO:0005506			CYP_PhacA-like	CDD	74.0611	-0.684853	0.507845	0.0340538	0.128692	Bacteria
143	G4B84_000602	AFLA_088820	GO:0005506			iron ion binding	GO:0005506			CYP_PhacA-like	CDD	92.9359	0.0276495	0.272738	0.854133	0.953337	Iron+Bacteria
144	G4B84_000602	AFLA_088820	GO:0005506			iron ion binding	GO:0005506			CYP_PhacA-like	CDD	225.635	0.0347267	0.134987	0.345847	0.813721	Iron
145	G4B84_000602	AFLA_088820	GO:0005506			iron ion binding	GO:0005506			3-hydroxyphenylacetate 6 hydroxylase	FunFam	74.0611	-0.684853	0.507845	0.0340538	0.128692	Bacteria
146	G4B84_000602	AFLA_088820	GO:0005506			iron ion binding	GO:0005506			3-hydroxyphenylacetate 6 hydroxylase	FunFam	92.9359	0.0276495	0.272738	0.854133	0.953337	Iron+Bacteria
147	G4B84_000602	AFLA_088820	GO:0005506			iron ion binding	GO:0005506			3-hydroxyphenylacetate 6 hydroxylase	FunFam	225.635	0.0347267	0.134987	0.345847	0.813721	Iron
148	G4B84_000602	AFLA_088820	GO:0005506			iron ion binding	GO:0005506			Cytochrome P450	Gene3D	74.0611	-0.684853	0.507845	0.0340538	0.128692	Bacteria
149	G4B84_000602	AFLA_088820	GO:0005506			iron ion binding	GO:0005506			Cytochrome P450	Gene3D	92.9359	0.0276495	0.272738	0.854133	0.953337	Iron+Bacteria
150	G4B84_000602	AFLA_088820	GO:0005506			iron ion binding	GO:0005506			Cytochrome P450	Gene3D	225.635	0.0347267	0.134987	0.345847	0.813721	Iron
151	G4B84_000602	AFLA_088820	GO:0005506			iron ion binding	GO:0005506			P450, PUTATIVE (EUROFUNG)-RELATED-RELATED	PANTHER	74.0611	-0.684853	0.507845	0.0340538	0.128692	Bacteria
152	G4B84_000602	AFLA_088820	GO:0005506			iron ion binding	GO:0005506			P450, PUTATIVE (EUROFUNG)-RELATED-RELATED	PANTHER	92.9359	0.0276495	0.272738	0.854133	0.953337	Iron+Bacteria
153	G4B84_000602	AFLA_088820	GO:0005506			iron ion binding	GO:0005506			P450, PUTATIVE (EUROFUNG)-RELATED-RELATED	PANTHER	225.635	0.0347267	0.134987	0.345847	0.813721	Iron
154	G4B84_000602	AFLA_088820	GO:0005506			iron ion binding	GO:0005506			E-class P450 group I signature	PRINTS	74.0611	-0.684853	0.507845	0.0340538	0.128692	Bacteria
155	G4B84_000602	AFLA_088820	GO:0005506			iron ion binding	GO:0005506			E-class P450 group I signature	PRINTS	92.9359	0.0276495	0.272738	0.854133	0.953337	Iron+Bacteria
156	G4B84_000602	AFLA_088820	GO:0005506			iron ion binding	GO:0005506			E-class P450 group I signature	PRINTS	225.635	0.0347267	0.134987	0.345847	0.813721	Iron
157	G4B84_000602	AFLA_088820	GO:0005506			iron ion binding	GO:0005506			Cytochrome P450	Pfam	74.0611	-0.684853	0.507845	0.0340538	0.128692	Bacteria
158	G4B84_000602	AFLA_088820	GO:0005506			iron ion binding	GO:0005506			Cytochrome P450	Pfam	92.9359	0.0276495	0.272738	0.854133	0.953337	Iron+Bacteria
159	G4B84_000602	AFLA_088820	GO:0005506			iron ion binding	GO:0005506			Cytochrome P450	Pfam	225.635	0.0347267	0.134987	0.345847	0.813721	Iron
160	G4B84_000602	AFLA_088820	GO:0005506			iron ion binding	GO:0005506			Cytochrome P450	SUPERFAMILY	74.0611	-0.684853	0.507845	0.0340538	0.128692	Bacteria
161	G4B84_000602	AFLA_088820	GO:0005506			iron ion binding	GO:0005506			Cytochrome P450	SUPERFAMILY	92.9359	0.0276495	0.272738	0.854133	0.953337	Iron+Bacteria
162	G4B84_000602	AFLA_088820	GO:0005506			iron ion binding	GO:0005506			Cytochrome P450	SUPERFAMILY	225.635	0.0347267	0.134987	0.345847	0.813721	Iron
163	G4B84_000617	AFLA_088680	GO:0016226					iron-sulfur cluster assembly	GO:0016226		Gene3D	445.548	-0.033439	0.289148	0.868178	0.942449	Bacteria
164	G4B84_000617	AFLA_088680	GO:0016226					iron-sulfur cluster assembly	GO:0016226		Gene3D	465.481	0.00369025	0.232784	0.979028	0.993457	Iron+Bacteria
165	G4B84_000617	AFLA_088680	GO:0016226					iron-sulfur cluster assembly	GO:0016226		Gene3D	859.724	-0.0207494	0.109826	0.496906	0.901519	Iron
166	G4B84_000617	AFLA_088680	GO:0016226					iron-sulfur cluster assembly	GO:0016226	Probable cytosolic iron-sulfur protein assembly protein CIAO1 [CIAO1].	Hamap	445.548	-0.033439	0.289148	0.868178	0.942449	Bacteria
167	G4B84_000617	AFLA_088680	GO:0016226					iron-sulfur cluster assembly	GO:0016226	Probable cytosolic iron-sulfur protein assembly protein CIAO1 [CIAO1].	Hamap	465.481	0.00369025	0.232784	0.979028	0.993457	Iron+Bacteria
168	G4B84_000617	AFLA_088680	GO:0016226					iron-sulfur cluster assembly	GO:0016226	Probable cytosolic iron-sulfur protein assembly protein CIAO1 [CIAO1].	Hamap	859.724	-0.0207494	0.109826	0.496906	0.901519	Iron
169	G4B84_000617	AFLA_088680	GO:0016226					iron-sulfur cluster assembly	GO:0016226	WD40 PROTEIN CIAO1	PANTHER	445.548	-0.033439	0.289148	0.868178	0.942449	Bacteria
170	G4B84_000617	AFLA_088680	GO:0016226					iron-sulfur cluster assembly	GO:0016226	WD40 PROTEIN CIAO1	PANTHER	465.481	0.00369025	0.232784	0.979028	0.993457	Iron+Bacteria
171	G4B84_000617	AFLA_088680	GO:0016226					iron-sulfur cluster assembly	GO:0016226	WD40 PROTEIN CIAO1	PANTHER	859.724	-0.0207494	0.109826	0.496906	0.901519	Iron
172	G4B84_000617	AFLA_088680	GO:0016226					iron-sulfur cluster assembly	GO:0016226	G protein beta WD-40 repeat signature	PRINTS	445.548	-0.033439	0.289148	0.868178	0.942449	Bacteria
173	G4B84_000617	AFLA_088680	GO:0016226					iron-sulfur cluster assembly	GO:0016226	G protein beta WD-40 repeat signature	PRINTS	465.481	0.00369025	0.232784	0.979028	0.993457	Iron+Bacteria
174	G4B84_000617	AFLA_088680	GO:0016226					iron-sulfur cluster assembly	GO:0016226	G protein beta WD-40 repeat signature	PRINTS	859.724	-0.0207494	0.109826	0.496906	0.901519	Iron
175	G4B84_000617	AFLA_088680	GO:0016226					iron-sulfur cluster assembly	GO:0016226	WD domain, G-beta repeat	Pfam	445.548	-0.033439	0.289148	0.868178	0.942449	Bacteria
176	G4B84_000617	AFLA_088680	GO:0016226					iron-sulfur cluster assembly	GO:0016226	WD domain, G-beta repeat	Pfam	465.481	0.00369025	0.232784	0.979028	0.993457	Iron+Bacteria
177	G4B84_000617	AFLA_088680	GO:0016226					iron-sulfur cluster assembly	GO:0016226	WD domain, G-beta repeat	Pfam	859.724	-0.0207494	0.109826	0.496906	0.901519	Iron
178	G4B84_000617	AFLA_088680	GO:0016226					iron-sulfur cluster assembly	GO:0016226	Trp-Asp (WD) repeats profile.	ProSiteProfiles	445.548	-0.033439	0.289148	0.868178	0.942449	Bacteria
179	G4B84_000617	AFLA_088680	GO:0016226					iron-sulfur cluster assembly	GO:0016226	Trp-Asp (WD) repeats profile.	ProSiteProfiles	465.481	0.00369025	0.232784	0.979028	0.993457	Iron+Bacteria
180	G4B84_000617	AFLA_088680	GO:0016226					iron-sulfur cluster assembly	GO:0016226	Trp-Asp (WD) repeats profile.	ProSiteProfiles	859.724	-0.0207494	0.109826	0.496906	0.901519	Iron
181	G4B84_000617	AFLA_088680	GO:0016226					iron-sulfur cluster assembly	GO:0016226	WD40_4	SMART	445.548	-0.033439	0.289148	0.868178	0.942449	Bacteria
182	G4B84_000617	AFLA_088680	GO:0016226					iron-sulfur cluster assembly	GO:0016226	WD40_4	SMART	465.481	0.00369025	0.232784	0.979028	0.993457	Iron+Bacteria
183	G4B84_000617	AFLA_088680	GO:0016226					iron-sulfur cluster assembly	GO:0016226	WD40_4	SMART	859.724	-0.0207494	0.109826	0.496906	0.901519	Iron
184	G4B84_000617	AFLA_088680	GO:0016226					iron-sulfur cluster assembly	GO:0016226	WD40 repeat-like	SUPERFAMILY	445.548	-0.033439	0.289148	0.868178	0.942449	Bacteria
185	G4B84_000617	AFLA_088680	GO:0016226					iron-sulfur cluster assembly	GO:0016226	WD40 repeat-like	SUPERFAMILY	465.481	0.00369025	0.232784	0.979028	0.993457	Iron+Bacteria
186	G4B84_000617	AFLA_088680	GO:0016226					iron-sulfur cluster assembly	GO:0016226	WD40 repeat-like	SUPERFAMILY	859.724	-0.0207494	0.109826	0.496906	0.901519	Iron
187	G4B84_000617	AFLA_088680	GO:0097361	CIA complex	GO:0097361					Probable cytosolic iron-sulfur protein assembly protein CIAO1 [CIAO1].	Hamap	445.548	-0.033439	0.289148	0.868178	0.942449	Bacteria
188	G4B84_000617	AFLA_088680	GO:0097361	CIA complex	GO:0097361					Probable cytosolic iron-sulfur protein assembly protein CIAO1 [CIAO1].	Hamap	465.481	0.00369025	0.232784	0.979028	0.993457	Iron+Bacteria
189	G4B84_000617	AFLA_088680	GO:0097361	CIA complex	GO:0097361					Probable cytosolic iron-sulfur protein assembly protein CIAO1 [CIAO1].	Hamap	859.724	-0.0207494	0.109826	0.496906	0.901519	Iron
190	G4B84_000617	AFLA_088680	GO:0005515			protein binding	GO:0005515			Probable cytosolic iron-sulfur protein assembly protein CIAO1 [CIAO1].	Hamap	445.548	-0.033439	0.289148	0.868178	0.942449	Bacteria
191	G4B84_000617	AFLA_088680	GO:0005515			protein binding	GO:0005515			Probable cytosolic iron-sulfur protein assembly protein CIAO1 [CIAO1].	Hamap	465.481	0.00369025	0.232784	0.979028	0.993457	Iron+Bacteria
192	G4B84_000617	AFLA_088680	GO:0005515			protein binding	GO:0005515			Probable cytosolic iron-sulfur protein assembly protein CIAO1 [CIAO1].	Hamap	859.724	-0.0207494	0.109826	0.496906	0.901519	Iron
193	G4B84_000665	AFLA_088150	GO:0006801					superoxide metabolic process	GO:0006801	Iron/manganese superoxide dismutases, C-terminal domain	Pfam	476.149	0.978392	0.450823	0.00302915	0.0190535	Bacteria
194	G4B84_000665	AFLA_088150	GO:0006801					superoxide metabolic process	GO:0006801	Iron/manganese superoxide dismutases, C-terminal domain	Pfam	472.886	-0.213526	0.311898	0.208264	0.516992	Iron+Bacteria
195	G4B84_000665	AFLA_088150	GO:0006801					superoxide metabolic process	GO:0006801	Iron/manganese superoxide dismutases, C-terminal domain	Pfam	567.173	0.000362906	0.0937243	0.989693	0.999756	Iron
196	G4B84_000665	AFLA_088150	GO:0004784			antioxidant activity	GO:0016209			Iron/manganese superoxide dismutases, C-terminal domain	Pfam	476.149	0.978392	0.450823	0.00302915	0.0190535	Bacteria
197	G4B84_000665	AFLA_088150	GO:0004784			antioxidant activity	GO:0016209			Iron/manganese superoxide dismutases, C-terminal domain	Pfam	472.886	-0.213526	0.311898	0.208264	0.516992	Iron+Bacteria
198	G4B84_000665	AFLA_088150	GO:0004784			antioxidant activity	GO:0016209			Iron/manganese superoxide dismutases, C-terminal domain	Pfam	567.173	0.000362906	0.0937243	0.989693	0.999756	Iron
199	G4B84_000665	AFLA_088150	GO:0046872			metal ion binding	GO:0046872			Iron/manganese superoxide dismutases, C-terminal domain	Pfam	476.149	0.978392	0.450823	0.00302915	0.0190535	Bacteria
200	G4B84_000665	AFLA_088150	GO:0046872			metal ion binding	GO:0046872			Iron/manganese superoxide dismutases, C-terminal domain	Pfam	472.886	-0.213526	0.311898	0.208264	0.516992	Iron+Bacteria
201	G4B84_000665	AFLA_088150	GO:0046872			metal ion binding	GO:0046872			Iron/manganese superoxide dismutases, C-terminal domain	Pfam	567.173	0.000362906	0.0937243	0.989693	0.999756	Iron
202	G4B84_000725	AFLA_087470	GO:0030001					monoatomic cation transport	GO:0006812	ZINC/IRON TRANSPORTER	PANTHER	482.478	-4.06993	0.439102	8.57445e-22	1.93223e-19	Bacteria
203	G4B84_000725	AFLA_087470	GO:0030001					monoatomic cation transport	GO:0006812	ZINC/IRON TRANSPORTER	PANTHER	353.38	3.44927	0.670033	4.77965e-09	2.71009e-07	Iron+Bacteria
204	G4B84_000725	AFLA_087470	GO:0030001					monoatomic cation transport	GO:0006812	ZINC/IRON TRANSPORTER	PANTHER	1095.8	-2.14979	0.411059	3.77647e-10	5.27513e-08	Iron
205	G4B84_000725	AFLA_087470	GO:0030001					monoatomic cation transport	GO:0006812	zip: ZIP zinc/iron transport family	TIGRFAM	482.478	-4.06993	0.439102	8.57445e-22	1.93223e-19	Bacteria
206	G4B84_000725	AFLA_087470	GO:0030001					monoatomic cation transport	GO:0006812	zip: ZIP zinc/iron transport family	TIGRFAM	353.38	3.44927	0.670033	4.77965e-09	2.71009e-07	Iron+Bacteria
207	G4B84_000725	AFLA_087470	GO:0030001					monoatomic cation transport	GO:0006812	zip: ZIP zinc/iron transport family	TIGRFAM	1095.8	-2.14979	0.411059	3.77647e-10	5.27513e-08	Iron
208	G4B84_000725	AFLA_087470	GO:0055085					transmembrane transport	GO:0055085	ZINC/IRON TRANSPORTER	PANTHER	482.478	-4.06993	0.439102	8.57445e-22	1.93223e-19	Bacteria
209	G4B84_000725	AFLA_087470	GO:0055085					transmembrane transport	GO:0055085	ZINC/IRON TRANSPORTER	PANTHER	353.38	3.44927	0.670033	4.77965e-09	2.71009e-07	Iron+Bacteria
210	G4B84_000725	AFLA_087470	GO:0055085					transmembrane transport	GO:0055085	ZINC/IRON TRANSPORTER	PANTHER	1095.8	-2.14979	0.411059	3.77647e-10	5.27513e-08	Iron
211	G4B84_000725	AFLA_087470	GO:0055085					transmembrane transport	GO:0055085	zip: ZIP zinc/iron transport family	TIGRFAM	482.478	-4.06993	0.439102	8.57445e-22	1.93223e-19	Bacteria
212	G4B84_000725	AFLA_087470	GO:0055085					transmembrane transport	GO:0055085	zip: ZIP zinc/iron transport family	TIGRFAM	353.38	3.44927	0.670033	4.77965e-09	2.71009e-07	Iron+Bacteria
213	G4B84_000725	AFLA_087470	GO:0055085					transmembrane transport	GO:0055085	zip: ZIP zinc/iron transport family	TIGRFAM	1095.8	-2.14979	0.411059	3.77647e-10	5.27513e-08	Iron
214	G4B84_000725	AFLA_087470	GO:0071577					zinc ion transmembrane transport	GO:0071577	ZINC/IRON TRANSPORTER	PANTHER	482.478	-4.06993	0.439102	8.57445e-22	1.93223e-19	Bacteria
215	G4B84_000725	AFLA_087470	GO:0071577					zinc ion transmembrane transport	GO:0071577	ZINC/IRON TRANSPORTER	PANTHER	353.38	3.44927	0.670033	4.77965e-09	2.71009e-07	Iron+Bacteria
216	G4B84_000725	AFLA_087470	GO:0071577					zinc ion transmembrane transport	GO:0071577	ZINC/IRON TRANSPORTER	PANTHER	1095.8	-2.14979	0.411059	3.77647e-10	5.27513e-08	Iron
217	G4B84_000725	AFLA_087470	GO:0071577					zinc ion transmembrane transport	GO:0071577	zip: ZIP zinc/iron transport family	TIGRFAM	482.478	-4.06993	0.439102	8.57445e-22	1.93223e-19	Bacteria
218	G4B84_000725	AFLA_087470	GO:0071577					zinc ion transmembrane transport	GO:0071577	zip: ZIP zinc/iron transport family	TIGRFAM	353.38	3.44927	0.670033	4.77965e-09	2.71009e-07	Iron+Bacteria
219	G4B84_000725	AFLA_087470	GO:0071577					zinc ion transmembrane transport	GO:0071577	zip: ZIP zinc/iron transport family	TIGRFAM	1095.8	-2.14979	0.411059	3.77647e-10	5.27513e-08	Iron
220	G4B84_000725	AFLA_087470	GO:0016020	membrane	GO:0016020					ZINC/IRON TRANSPORTER	PANTHER	482.478	-4.06993	0.439102	8.57445e-22	1.93223e-19	Bacteria
221	G4B84_000725	AFLA_087470	GO:0016020	membrane	GO:0016020					ZINC/IRON TRANSPORTER	PANTHER	353.38	3.44927	0.670033	4.77965e-09	2.71009e-07	Iron+Bacteria
222	G4B84_000725	AFLA_087470	GO:0016020	membrane	GO:0016020					ZINC/IRON TRANSPORTER	PANTHER	1095.8	-2.14979	0.411059	3.77647e-10	5.27513e-08	Iron
223	G4B84_000725	AFLA_087470	GO:0016020	membrane	GO:0016020					zip: ZIP zinc/iron transport family	TIGRFAM	482.478	-4.06993	0.439102	8.57445e-22	1.93223e-19	Bacteria
224	G4B84_000725	AFLA_087470	GO:0016020	membrane	GO:0016020					zip: ZIP zinc/iron transport family	TIGRFAM	353.38	3.44927	0.670033	4.77965e-09	2.71009e-07	Iron+Bacteria
225	G4B84_000725	AFLA_087470	GO:0016020	membrane	GO:0016020					zip: ZIP zinc/iron transport family	TIGRFAM	1095.8	-2.14979	0.411059	3.77647e-10	5.27513e-08	Iron
226	G4B84_000725	AFLA_087470	GO:0046873			monoatomic ion channel activity	GO:0005216			ZINC/IRON TRANSPORTER	PANTHER	482.478	-4.06993	0.439102	8.57445e-22	1.93223e-19	Bacteria
227	G4B84_000725	AFLA_087470	GO:0046873			monoatomic ion channel activity	GO:0005216			ZINC/IRON TRANSPORTER	PANTHER	353.38	3.44927	0.670033	4.77965e-09	2.71009e-07	Iron+Bacteria
228	G4B84_000725	AFLA_087470	GO:0046873			monoatomic ion channel activity	GO:0005216			ZINC/IRON TRANSPORTER	PANTHER	1095.8	-2.14979	0.411059	3.77647e-10	5.27513e-08	Iron
229	G4B84_000725	AFLA_087470	GO:0046873			monoatomic ion channel activity	GO:0005216			zip: ZIP zinc/iron transport family	TIGRFAM	482.478	-4.06993	0.439102	8.57445e-22	1.93223e-19	Bacteria
230	G4B84_000725	AFLA_087470	GO:0046873			monoatomic ion channel activity	GO:0005216			zip: ZIP zinc/iron transport family	TIGRFAM	353.38	3.44927	0.670033	4.77965e-09	2.71009e-07	Iron+Bacteria
231	G4B84_000725	AFLA_087470	GO:0046873			monoatomic ion channel activity	GO:0005216			zip: ZIP zinc/iron transport family	TIGRFAM	1095.8	-2.14979	0.411059	3.77647e-10	5.27513e-08	Iron
232	G4B84_000725	AFLA_087470	GO:0005385			copper ion transmembrane transporter activity	GO:0005375			ZINC/IRON TRANSPORTER	PANTHER	482.478	-4.06993	0.439102	8.57445e-22	1.93223e-19	Bacteria
233	G4B84_000725	AFLA_087470	GO:0005385			copper ion transmembrane transporter activity	GO:0005375			ZINC/IRON TRANSPORTER	PANTHER	353.38	3.44927	0.670033	4.77965e-09	2.71009e-07	Iron+Bacteria
234	G4B84_000725	AFLA_087470	GO:0005385			copper ion transmembrane transporter activity	GO:0005375			ZINC/IRON TRANSPORTER	PANTHER	1095.8	-2.14979	0.411059	3.77647e-10	5.27513e-08	Iron
235	G4B84_000725	AFLA_087470	GO:0005385			copper ion transmembrane transporter activity	GO:0005375			zip: ZIP zinc/iron transport family	TIGRFAM	482.478	-4.06993	0.439102	8.57445e-22	1.93223e-19	Bacteria
236	G4B84_000725	AFLA_087470	GO:0005385			copper ion transmembrane transporter activity	GO:0005375			zip: ZIP zinc/iron transport family	TIGRFAM	353.38	3.44927	0.670033	4.77965e-09	2.71009e-07	Iron+Bacteria
237	G4B84_000725	AFLA_087470	GO:0005385			copper ion transmembrane transporter activity	GO:0005375			zip: ZIP zinc/iron transport family	TIGRFAM	1095.8	-2.14979	0.411059	3.77647e-10	5.27513e-08	Iron
238	G4B84_000754	AFLA_087100	GO:0005506			iron ion binding	GO:0005506			Cytochrome P450	Gene3D	151.105	1.44679	0.637555	0.00130786	0.00950055	Bacteria
239	G4B84_000754	AFLA_087100	GO:0005506			iron ion binding	GO:0005506			Cytochrome P450	Gene3D	126.603	-0.212765	0.442008	0.298103	0.625031	Iron+Bacteria
240	G4B84_000754	AFLA_087100	GO:0005506			iron ion binding	GO:0005506			Cytochrome P450	Gene3D	112.791	-0.0705264	0.207527	0.232499	0.721129	Iron
241	G4B84_000754	AFLA_087100	GO:0005506			iron ion binding	GO:0005506			CYTOCHROME P450	PANTHER	151.105	1.44679	0.637555	0.00130786	0.00950055	Bacteria
242	G4B84_000754	AFLA_087100	GO:0005506			iron ion binding	GO:0005506			CYTOCHROME P450	PANTHER	126.603	-0.212765	0.442008	0.298103	0.625031	Iron+Bacteria
243	G4B84_000754	AFLA_087100	GO:0005506			iron ion binding	GO:0005506			CYTOCHROME P450	PANTHER	112.791	-0.0705264	0.207527	0.232499	0.721129	Iron
244	G4B84_000754	AFLA_087100	GO:0005506			iron ion binding	GO:0005506			Cytochrome P450	Pfam	151.105	1.44679	0.637555	0.00130786	0.00950055	Bacteria
245	G4B84_000754	AFLA_087100	GO:0005506			iron ion binding	GO:0005506			Cytochrome P450	Pfam	126.603	-0.212765	0.442008	0.298103	0.625031	Iron+Bacteria
246	G4B84_000754	AFLA_087100	GO:0005506			iron ion binding	GO:0005506			Cytochrome P450	Pfam	112.791	-0.0705264	0.207527	0.232499	0.721129	Iron
247	G4B84_000754	AFLA_087100	GO:0005506			iron ion binding	GO:0005506			Cytochrome P450	SUPERFAMILY	151.105	1.44679	0.637555	0.00130786	0.00950055	Bacteria
248	G4B84_000754	AFLA_087100	GO:0005506			iron ion binding	GO:0005506			Cytochrome P450	SUPERFAMILY	126.603	-0.212765	0.442008	0.298103	0.625031	Iron+Bacteria
249	G4B84_000754	AFLA_087100	GO:0005506			iron ion binding	GO:0005506			Cytochrome P450	SUPERFAMILY	112.791	-0.0705264	0.207527	0.232499	0.721129	Iron
250	G4B84_000899	AFLA_085490	GO:0005506			iron ion binding	GO:0005506			CYP120A1	CDD	75.5057	0.3841	0.464823	0.174203	0.389776	Bacteria
251	G4B84_000899	AFLA_085490	GO:0005506			iron ion binding	GO:0005506			CYP120A1	CDD	73.7363	-0.0300593	0.333132	0.857474	0.954776	Iron+Bacteria
252	G4B84_000899	AFLA_085490	GO:0005506			iron ion binding	GO:0005506			CYP120A1	CDD	100.067	-0.043203	0.172981	0.389441	0.842704	Iron
253	G4B84_000899	AFLA_085490	GO:0005506			iron ion binding	GO:0005506			Bifunctional cytochrome P450/NADPH--P450 reductase	FunFam	75.5057	0.3841	0.464823	0.174203	0.389776	Bacteria
254	G4B84_000899	AFLA_085490	GO:0005506			iron ion binding	GO:0005506			Bifunctional cytochrome P450/NADPH--P450 reductase	FunFam	73.7363	-0.0300593	0.333132	0.857474	0.954776	Iron+Bacteria
255	G4B84_000899	AFLA_085490	GO:0005506			iron ion binding	GO:0005506			Bifunctional cytochrome P450/NADPH--P450 reductase	FunFam	100.067	-0.043203	0.172981	0.389441	0.842704	Iron
256	G4B84_000899	AFLA_085490	GO:0005506			iron ion binding	GO:0005506			Cytochrome P450	Gene3D	75.5057	0.3841	0.464823	0.174203	0.389776	Bacteria
257	G4B84_000899	AFLA_085490	GO:0005506			iron ion binding	GO:0005506			Cytochrome P450	Gene3D	73.7363	-0.0300593	0.333132	0.857474	0.954776	Iron+Bacteria
258	G4B84_000899	AFLA_085490	GO:0005506			iron ion binding	GO:0005506			Cytochrome P450	Gene3D	100.067	-0.043203	0.172981	0.389441	0.842704	Iron
259	G4B84_000899	AFLA_085490	GO:0005506			iron ion binding	GO:0005506			NITRIC OXIDE SYNTHASE-RELATED	PANTHER	75.5057	0.3841	0.464823	0.174203	0.389776	Bacteria
260	G4B84_000899	AFLA_085490	GO:0005506			iron ion binding	GO:0005506			NITRIC OXIDE SYNTHASE-RELATED	PANTHER	73.7363	-0.0300593	0.333132	0.857474	0.954776	Iron+Bacteria
261	G4B84_000899	AFLA_085490	GO:0005506			iron ion binding	GO:0005506			NITRIC OXIDE SYNTHASE-RELATED	PANTHER	100.067	-0.043203	0.172981	0.389441	0.842704	Iron
262	G4B84_000899	AFLA_085490	GO:0005506			iron ion binding	GO:0005506			Bifunctional_P450_P450R	PIRSF	75.5057	0.3841	0.464823	0.174203	0.389776	Bacteria
263	G4B84_000899	AFLA_085490	GO:0005506			iron ion binding	GO:0005506			Bifunctional_P450_P450R	PIRSF	73.7363	-0.0300593	0.333132	0.857474	0.954776	Iron+Bacteria
264	G4B84_000899	AFLA_085490	GO:0005506			iron ion binding	GO:0005506			Bifunctional_P450_P450R	PIRSF	100.067	-0.043203	0.172981	0.389441	0.842704	Iron
265	G4B84_000899	AFLA_085490	GO:0005506			iron ion binding	GO:0005506			E-class P450 group I signature	PRINTS	75.5057	0.3841	0.464823	0.174203	0.389776	Bacteria
266	G4B84_000899	AFLA_085490	GO:0005506			iron ion binding	GO:0005506			E-class P450 group I signature	PRINTS	73.7363	-0.0300593	0.333132	0.857474	0.954776	Iron+Bacteria
267	G4B84_000899	AFLA_085490	GO:0005506			iron ion binding	GO:0005506			E-class P450 group I signature	PRINTS	100.067	-0.043203	0.172981	0.389441	0.842704	Iron
268	G4B84_000899	AFLA_085490	GO:0005506			iron ion binding	GO:0005506			Cytochrome P450	Pfam	75.5057	0.3841	0.464823	0.174203	0.389776	Bacteria
269	G4B84_000899	AFLA_085490	GO:0005506			iron ion binding	GO:0005506			Cytochrome P450	Pfam	73.7363	-0.0300593	0.333132	0.857474	0.954776	Iron+Bacteria
270	G4B84_000899	AFLA_085490	GO:0005506			iron ion binding	GO:0005506			Cytochrome P450	Pfam	100.067	-0.043203	0.172981	0.389441	0.842704	Iron
271	G4B84_000899	AFLA_085490	GO:0005506			iron ion binding	GO:0005506			Ferredoxin reductase-type FAD binding domain profile.	ProSiteProfiles	75.5057	0.3841	0.464823	0.174203	0.389776	Bacteria
272	G4B84_000899	AFLA_085490	GO:0005506			iron ion binding	GO:0005506			Ferredoxin reductase-type FAD binding domain profile.	ProSiteProfiles	73.7363	-0.0300593	0.333132	0.857474	0.954776	Iron+Bacteria
273	G4B84_000899	AFLA_085490	GO:0005506			iron ion binding	GO:0005506			Ferredoxin reductase-type FAD binding domain profile.	ProSiteProfiles	100.067	-0.043203	0.172981	0.389441	0.842704	Iron
274	G4B84_000899	AFLA_085490	GO:0005506			iron ion binding	GO:0005506			Cytochrome P450	SUPERFAMILY	75.5057	0.3841	0.464823	0.174203	0.389776	Bacteria
275	G4B84_000899	AFLA_085490	GO:0005506			iron ion binding	GO:0005506			Cytochrome P450	SUPERFAMILY	73.7363	-0.0300593	0.333132	0.857474	0.954776	Iron+Bacteria
276	G4B84_000899	AFLA_085490	GO:0005506			iron ion binding	GO:0005506			Cytochrome P450	SUPERFAMILY	100.067	-0.043203	0.172981	0.389441	0.842704	Iron
277	G4B84_001008	AFLA_084280	GO:0005506			iron ion binding	GO:0005506			CYP56-like	CDD	17.3754	-0.0806176	0.446948	0.760183	0.88791	Bacteria
278	G4B84_001008	AFLA_084280	GO:0005506			iron ion binding	GO:0005506			CYP56-like	CDD	20.8214	0.121183	0.417662	0.530727	0.799105	Iron+Bacteria
279	G4B84_001008	AFLA_084280	GO:0005506			iron ion binding	GO:0005506			CYP56-like	CDD	36.8346	-0.00505206	0.171116	0.92603	0.996239	Iron
280	G4B84_001008	AFLA_084280	GO:0005506			iron ion binding	GO:0005506			Cytochrome P450	Gene3D	17.3754	-0.0806176	0.446948	0.760183	0.88791	Bacteria
281	G4B84_001008	AFLA_084280	GO:0005506			iron ion binding	GO:0005506			Cytochrome P450	Gene3D	20.8214	0.121183	0.417662	0.530727	0.799105	Iron+Bacteria
282	G4B84_001008	AFLA_084280	GO:0005506			iron ion binding	GO:0005506			Cytochrome P450	Gene3D	36.8346	-0.00505206	0.171116	0.92603	0.996239	Iron
283	G4B84_001008	AFLA_084280	GO:0005506			iron ion binding	GO:0005506			CYTOCHROME P450	PANTHER	17.3754	-0.0806176	0.446948	0.760183	0.88791	Bacteria
284	G4B84_001008	AFLA_084280	GO:0005506			iron ion binding	GO:0005506			CYTOCHROME P450	PANTHER	20.8214	0.121183	0.417662	0.530727	0.799105	Iron+Bacteria
285	G4B84_001008	AFLA_084280	GO:0005506			iron ion binding	GO:0005506			CYTOCHROME P450	PANTHER	36.8346	-0.00505206	0.171116	0.92603	0.996239	Iron
286	G4B84_001008	AFLA_084280	GO:0005506			iron ion binding	GO:0005506			P450 superfamily signature	PRINTS	17.3754	-0.0806176	0.446948	0.760183	0.88791	Bacteria
287	G4B84_001008	AFLA_084280	GO:0005506			iron ion binding	GO:0005506			P450 superfamily signature	PRINTS	20.8214	0.121183	0.417662	0.530727	0.799105	Iron+Bacteria
288	G4B84_001008	AFLA_084280	GO:0005506			iron ion binding	GO:0005506			P450 superfamily signature	PRINTS	36.8346	-0.00505206	0.171116	0.92603	0.996239	Iron
289	G4B84_001008	AFLA_084280	GO:0005506			iron ion binding	GO:0005506			Cytochrome P450	Pfam	17.3754	-0.0806176	0.446948	0.760183	0.88791	Bacteria
290	G4B84_001008	AFLA_084280	GO:0005506			iron ion binding	GO:0005506			Cytochrome P450	Pfam	20.8214	0.121183	0.417662	0.530727	0.799105	Iron+Bacteria
291	G4B84_001008	AFLA_084280	GO:0005506			iron ion binding	GO:0005506			Cytochrome P450	Pfam	36.8346	-0.00505206	0.171116	0.92603	0.996239	Iron
292	G4B84_001008	AFLA_084280	GO:0005506			iron ion binding	GO:0005506			Cytochrome P450	SUPERFAMILY	17.3754	-0.0806176	0.446948	0.760183	0.88791	Bacteria
293	G4B84_001008	AFLA_084280	GO:0005506			iron ion binding	GO:0005506			Cytochrome P450	SUPERFAMILY	20.8214	0.121183	0.417662	0.530727	0.799105	Iron+Bacteria
294	G4B84_001008	AFLA_084280	GO:0005506			iron ion binding	GO:0005506			Cytochrome P450	SUPERFAMILY	36.8346	-0.00505206	0.171116	0.92603	0.996239	Iron
295	G4B84_001073	AFLA_083490	GO:0005506			iron ion binding	GO:0005506			STEROL DESATURASE	PANTHER	3009.49	2.73907	0.528831	1.01964e-08	2.78881e-07	Bacteria
296	G4B84_001073	AFLA_083490	GO:0005506			iron ion binding	GO:0005506			STEROL DESATURASE	PANTHER	2263.47	-0.919868	0.68624	0.0121927	0.0823433	Iron+Bacteria
297	G4B84_001073	AFLA_083490	GO:0005506			iron ion binding	GO:0005506			STEROL DESATURASE	PANTHER	1252.25	-0.0306988	0.161204	0.524809	0.912305	Iron
298	G4B84_001073	AFLA_083490	GO:0005506			iron ion binding	GO:0005506			Fatty acid hydroxylase	Pfam	3009.49	2.73907	0.528831	1.01964e-08	2.78881e-07	Bacteria
299	G4B84_001073	AFLA_083490	GO:0005506			iron ion binding	GO:0005506			Fatty acid hydroxylase	Pfam	2263.47	-0.919868	0.68624	0.0121927	0.0823433	Iron+Bacteria
300	G4B84_001073	AFLA_083490	GO:0005506			iron ion binding	GO:0005506			Fatty acid hydroxylase	Pfam	1252.25	-0.0306988	0.161204	0.524809	0.912305	Iron
301	G4B84_001134	AFLA_082780	GO:0008198			ferrous iron binding	GO:0008198			45_DOPA_Dioxygenase	CDD	1.92912	0.0654637	0.756625	0.834327	NA	Bacteria
302	G4B84_001134	AFLA_082780	GO:0008198			ferrous iron binding	GO:0008198			45_DOPA_Dioxygenase	CDD	2.40389	-0.159684	0.709345	0.515928	NA	Iron+Bacteria
303	G4B84_001134	AFLA_082780	GO:0008198			ferrous iron binding	GO:0008198			45_DOPA_Dioxygenase	CDD	4.79078	0.0552604	0.332249	0.51905	NA	Iron
304	G4B84_001134	AFLA_082780	GO:0008198			ferrous iron binding	GO:0008198			UNCHARACTERIZED	PANTHER	1.92912	0.0654637	0.756625	0.834327	NA	Bacteria
305	G4B84_001134	AFLA_082780	GO:0008198			ferrous iron binding	GO:0008198			UNCHARACTERIZED	PANTHER	2.40389	-0.159684	0.709345	0.515928	NA	Iron+Bacteria
306	G4B84_001134	AFLA_082780	GO:0008198			ferrous iron binding	GO:0008198			UNCHARACTERIZED	PANTHER	4.79078	0.0552604	0.332249	0.51905	NA	Iron
307	G4B84_001134	AFLA_082780	GO:0008198			ferrous iron binding	GO:0008198			Catalytic LigB subunit of aromatic ring-opening dioxygenase	Pfam	1.92912	0.0654637	0.756625	0.834327	NA	Bacteria
308	G4B84_001134	AFLA_082780	GO:0008198			ferrous iron binding	GO:0008198			Catalytic LigB subunit of aromatic ring-opening dioxygenase	Pfam	2.40389	-0.159684	0.709345	0.515928	NA	Iron+Bacteria
309	G4B84_001134	AFLA_082780	GO:0008198			ferrous iron binding	GO:0008198			Catalytic LigB subunit of aromatic ring-opening dioxygenase	Pfam	4.79078	0.0552604	0.332249	0.51905	NA	Iron
310	G4B84_001134	AFLA_082780	GO:0008198			ferrous iron binding	GO:0008198			LigB-like	SUPERFAMILY	1.92912	0.0654637	0.756625	0.834327	NA	Bacteria
311	G4B84_001134	AFLA_082780	GO:0008198			ferrous iron binding	GO:0008198			LigB-like	SUPERFAMILY	2.40389	-0.159684	0.709345	0.515928	NA	Iron+Bacteria
312	G4B84_001134	AFLA_082780	GO:0008198			ferrous iron binding	GO:0008198			LigB-like	SUPERFAMILY	4.79078	0.0552604	0.332249	0.51905	NA	Iron
313	G4B84_001161	AFLA_082500	GO:0005506			iron ion binding	GO:0005506			STEROL DESATURASE	PANTHER	1236.94	0.524918	0.37462	0.0432444	0.151776	Bacteria
314	G4B84_001161	AFLA_082500	GO:0005506			iron ion binding	GO:0005506			STEROL DESATURASE	PANTHER	1011.52	-1.23792	0.407533	0.000156089	0.00241608	Iron+Bacteria
315	G4B84_001161	AFLA_082500	GO:0005506			iron ion binding	GO:0005506			STEROL DESATURASE	PANTHER	1624.27	-0.0607948	0.175611	0.206224	0.693932	Iron
316	G4B84_001161	AFLA_082500	GO:0005506			iron ion binding	GO:0005506			Fatty acid hydroxylase	Pfam	1236.94	0.524918	0.37462	0.0432444	0.151776	Bacteria
317	G4B84_001161	AFLA_082500	GO:0005506			iron ion binding	GO:0005506			Fatty acid hydroxylase	Pfam	1011.52	-1.23792	0.407533	0.000156089	0.00241608	Iron+Bacteria
318	G4B84_001161	AFLA_082500	GO:0005506			iron ion binding	GO:0005506			Fatty acid hydroxylase	Pfam	1624.27	-0.0607948	0.175611	0.206224	0.693932	Iron
319	G4B84_001209	AFLA_081920	GO:0030001					monoatomic cation transport	GO:0006812	ZINC/IRON TRANSPORTER	PANTHER	52.9735	-0.900684	0.683057	0.024287	0.100183	Bacteria
320	G4B84_001209	AFLA_081920	GO:0030001					monoatomic cation transport	GO:0006812	ZINC/IRON TRANSPORTER	PANTHER	34.5728	1.93216	1.03285	0.00154483	0.016817	Iron+Bacteria
321	G4B84_001209	AFLA_081920	GO:0030001					monoatomic cation transport	GO:0006812	ZINC/IRON TRANSPORTER	PANTHER	85.1266	-3.7998	0.466464	2.283e-17	1.10165e-14	Iron
322	G4B84_001209	AFLA_081920	GO:0055085					transmembrane transport	GO:0055085	ZINC/IRON TRANSPORTER	PANTHER	52.9735	-0.900684	0.683057	0.024287	0.100183	Bacteria
323	G4B84_001209	AFLA_081920	GO:0055085					transmembrane transport	GO:0055085	ZINC/IRON TRANSPORTER	PANTHER	34.5728	1.93216	1.03285	0.00154483	0.016817	Iron+Bacteria
324	G4B84_001209	AFLA_081920	GO:0055085					transmembrane transport	GO:0055085	ZINC/IRON TRANSPORTER	PANTHER	85.1266	-3.7998	0.466464	2.283e-17	1.10165e-14	Iron
325	G4B84_001209	AFLA_081920	GO:0016020	membrane	GO:0016020					ZINC/IRON TRANSPORTER	PANTHER	52.9735	-0.900684	0.683057	0.024287	0.100183	Bacteria
326	G4B84_001209	AFLA_081920	GO:0016020	membrane	GO:0016020					ZINC/IRON TRANSPORTER	PANTHER	34.5728	1.93216	1.03285	0.00154483	0.016817	Iron+Bacteria
327	G4B84_001209	AFLA_081920	GO:0016020	membrane	GO:0016020					ZINC/IRON TRANSPORTER	PANTHER	85.1266	-3.7998	0.466464	2.283e-17	1.10165e-14	Iron
328	G4B84_001209	AFLA_081920	GO:0046873			monoatomic ion channel activity	GO:0005216			ZINC/IRON TRANSPORTER	PANTHER	52.9735	-0.900684	0.683057	0.024287	0.100183	Bacteria
329	G4B84_001209	AFLA_081920	GO:0046873			monoatomic ion channel activity	GO:0005216			ZINC/IRON TRANSPORTER	PANTHER	34.5728	1.93216	1.03285	0.00154483	0.016817	Iron+Bacteria
330	G4B84_001209	AFLA_081920	GO:0046873			monoatomic ion channel activity	GO:0005216			ZINC/IRON TRANSPORTER	PANTHER	85.1266	-3.7998	0.466464	2.283e-17	1.10165e-14	Iron
331	G4B84_001439	AFLA_079310	GO:0005506			iron ion binding	GO:0005506			cupin_HAO	CDD	51.5035	1.38266	0.702165	0.00292189	0.0185097	Bacteria
332	G4B84_001439	AFLA_079310	GO:0005506			iron ion binding	GO:0005506			cupin_HAO	CDD	49.549	-1.13492	0.908416	0.0119602	0.0810978	Iron+Bacteria
333	G4B84_001439	AFLA_079310	GO:0005506			iron ion binding	GO:0005506			cupin_HAO	CDD	61.4359	0.164209	0.363057	0.126228	0.569503	Iron
334	G4B84_001439	AFLA_079310	GO:0005506			iron ion binding	GO:0005506			3-hydroxyanthranilate 3,4-dioxygenase	FunFam	51.5035	1.38266	0.702165	0.00292189	0.0185097	Bacteria
335	G4B84_001439	AFLA_079310	GO:0005506			iron ion binding	GO:0005506			3-hydroxyanthranilate 3,4-dioxygenase	FunFam	49.549	-1.13492	0.908416	0.0119602	0.0810978	Iron+Bacteria
336	G4B84_001439	AFLA_079310	GO:0005506			iron ion binding	GO:0005506			3-hydroxyanthranilate 3,4-dioxygenase	FunFam	61.4359	0.164209	0.363057	0.126228	0.569503	Iron
337	G4B84_001439	AFLA_079310	GO:0005506			iron ion binding	GO:0005506			Jelly Rolls	Gene3D	51.5035	1.38266	0.702165	0.00292189	0.0185097	Bacteria
338	G4B84_001439	AFLA_079310	GO:0005506			iron ion binding	GO:0005506			Jelly Rolls	Gene3D	49.549	-1.13492	0.908416	0.0119602	0.0810978	Iron+Bacteria
339	G4B84_001439	AFLA_079310	GO:0005506			iron ion binding	GO:0005506			Jelly Rolls	Gene3D	61.4359	0.164209	0.363057	0.126228	0.569503	Iron
340	G4B84_001439	AFLA_079310	GO:0005506			iron ion binding	GO:0005506			3-hydroxyanthranilate 3,4-dioxygenase [nbaC].	Hamap	51.5035	1.38266	0.702165	0.00292189	0.0185097	Bacteria
341	G4B84_001439	AFLA_079310	GO:0005506			iron ion binding	GO:0005506			3-hydroxyanthranilate 3,4-dioxygenase [nbaC].	Hamap	49.549	-1.13492	0.908416	0.0119602	0.0810978	Iron+Bacteria
342	G4B84_001439	AFLA_079310	GO:0005506			iron ion binding	GO:0005506			3-hydroxyanthranilate 3,4-dioxygenase [nbaC].	Hamap	61.4359	0.164209	0.363057	0.126228	0.569503	Iron
343	G4B84_001439	AFLA_079310	GO:0005506			iron ion binding	GO:0005506			3-HYDROXYANTHRANILATE 3,4-DIOXYGENASE	PANTHER	51.5035	1.38266	0.702165	0.00292189	0.0185097	Bacteria
344	G4B84_001439	AFLA_079310	GO:0005506			iron ion binding	GO:0005506			3-HYDROXYANTHRANILATE 3,4-DIOXYGENASE	PANTHER	49.549	-1.13492	0.908416	0.0119602	0.0810978	Iron+Bacteria
345	G4B84_001439	AFLA_079310	GO:0005506			iron ion binding	GO:0005506			3-HYDROXYANTHRANILATE 3,4-DIOXYGENASE	PANTHER	61.4359	0.164209	0.363057	0.126228	0.569503	Iron
346	G4B84_001439	AFLA_079310	GO:0005506			iron ion binding	GO:0005506			3-hydroxyanthranilic acid dioxygenase	Pfam	51.5035	1.38266	0.702165	0.00292189	0.0185097	Bacteria
347	G4B84_001439	AFLA_079310	GO:0005506			iron ion binding	GO:0005506			3-hydroxyanthranilic acid dioxygenase	Pfam	49.549	-1.13492	0.908416	0.0119602	0.0810978	Iron+Bacteria
348	G4B84_001439	AFLA_079310	GO:0005506			iron ion binding	GO:0005506			3-hydroxyanthranilic acid dioxygenase	Pfam	61.4359	0.164209	0.363057	0.126228	0.569503	Iron
349	G4B84_001439	AFLA_079310	GO:0005506			iron ion binding	GO:0005506			RmlC-like cupins	SUPERFAMILY	51.5035	1.38266	0.702165	0.00292189	0.0185097	Bacteria
350	G4B84_001439	AFLA_079310	GO:0005506			iron ion binding	GO:0005506			RmlC-like cupins	SUPERFAMILY	49.549	-1.13492	0.908416	0.0119602	0.0810978	Iron+Bacteria
351	G4B84_001439	AFLA_079310	GO:0005506			iron ion binding	GO:0005506			RmlC-like cupins	SUPERFAMILY	61.4359	0.164209	0.363057	0.126228	0.569503	Iron
352	G4B84_001439	AFLA_079310	GO:0005506			iron ion binding	GO:0005506			anthran_nbaC: 3-hydroxyanthranilate 3,4-dioxygenase	TIGRFAM	51.5035	1.38266	0.702165	0.00292189	0.0185097	Bacteria
353	G4B84_001439	AFLA_079310	GO:0005506			iron ion binding	GO:0005506			anthran_nbaC: 3-hydroxyanthranilate 3,4-dioxygenase	TIGRFAM	49.549	-1.13492	0.908416	0.0119602	0.0810978	Iron+Bacteria
354	G4B84_001439	AFLA_079310	GO:0005506			iron ion binding	GO:0005506			anthran_nbaC: 3-hydroxyanthranilate 3,4-dioxygenase	TIGRFAM	61.4359	0.164209	0.363057	0.126228	0.569503	Iron
355	G4B84_001504	AFLA_078600	GO:0097428					protein maturation by iron-sulfur cluster transfer	GO:0097428		Gene3D	411.052	-0.0319538	0.311263	0.880369	0.947653	Bacteria
356	G4B84_001504	AFLA_078600	GO:0097428					protein maturation by iron-sulfur cluster transfer	GO:0097428		Gene3D	462.719	0.142693	0.294579	0.373363	0.694294	Iron+Bacteria
357	G4B84_001504	AFLA_078600	GO:0097428					protein maturation by iron-sulfur cluster transfer	GO:0097428		Gene3D	796.092	-0.0194137	0.127651	0.60821	0.940865	Iron
358	G4B84_001504	AFLA_078600	GO:0097428					protein maturation by iron-sulfur cluster transfer	GO:0097428	DNA REPAIR/TRANSCRIPTION PROTEIN MET18/MMS19	PANTHER	411.052	-0.0319538	0.311263	0.880369	0.947653	Bacteria
359	G4B84_001504	AFLA_078600	GO:0097428					protein maturation by iron-sulfur cluster transfer	GO:0097428	DNA REPAIR/TRANSCRIPTION PROTEIN MET18/MMS19	PANTHER	462.719	0.142693	0.294579	0.373363	0.694294	Iron+Bacteria
360	G4B84_001504	AFLA_078600	GO:0097428					protein maturation by iron-sulfur cluster transfer	GO:0097428	DNA REPAIR/TRANSCRIPTION PROTEIN MET18/MMS19	PANTHER	796.092	-0.0194137	0.127651	0.60821	0.940865	Iron
361	G4B84_001504	AFLA_078600	GO:0097428					protein maturation by iron-sulfur cluster transfer	GO:0097428	RNAPII transcription regulator C-terminal	Pfam	411.052	-0.0319538	0.311263	0.880369	0.947653	Bacteria
362	G4B84_001504	AFLA_078600	GO:0097428					protein maturation by iron-sulfur cluster transfer	GO:0097428	RNAPII transcription regulator C-terminal	Pfam	462.719	0.142693	0.294579	0.373363	0.694294	Iron+Bacteria
363	G4B84_001504	AFLA_078600	GO:0097428					protein maturation by iron-sulfur cluster transfer	GO:0097428	RNAPII transcription regulator C-terminal	Pfam	796.092	-0.0194137	0.127651	0.60821	0.940865	Iron
364	G4B84_001504	AFLA_078600	GO:0097428					protein maturation by iron-sulfur cluster transfer	GO:0097428	ARM repeat	SUPERFAMILY	411.052	-0.0319538	0.311263	0.880369	0.947653	Bacteria
365	G4B84_001504	AFLA_078600	GO:0097428					protein maturation by iron-sulfur cluster transfer	GO:0097428	ARM repeat	SUPERFAMILY	462.719	0.142693	0.294579	0.373363	0.694294	Iron+Bacteria
366	G4B84_001504	AFLA_078600	GO:0097428					protein maturation by iron-sulfur cluster transfer	GO:0097428	ARM repeat	SUPERFAMILY	796.092	-0.0194137	0.127651	0.60821	0.940865	Iron
367	G4B84_001552	AFLA_078050	GO:0005506			iron ion binding	GO:0005506			CYP60B-like	CDD	14.1993	0.291465	0.510557	0.316202	0.559351	Bacteria
368	G4B84_001552	AFLA_078050	GO:0005506			iron ion binding	GO:0005506			CYP60B-like	CDD	12.4328	-0.60195	0.818774	0.0736408	0.287592	Iron+Bacteria
369	G4B84_001552	AFLA_078050	GO:0005506			iron ion binding	GO:0005506			CYP60B-like	CDD	21.8483	0.0019711	0.20745	0.975799	0.999756	Iron
370	G4B84_001552	AFLA_078050	GO:0005506			iron ion binding	GO:0005506			Cytochrome P450 monooxygenase	FunFam	14.1993	0.291465	0.510557	0.316202	0.559351	Bacteria
371	G4B84_001552	AFLA_078050	GO:0005506			iron ion binding	GO:0005506			Cytochrome P450 monooxygenase	FunFam	12.4328	-0.60195	0.818774	0.0736408	0.287592	Iron+Bacteria
372	G4B84_001552	AFLA_078050	GO:0005506			iron ion binding	GO:0005506			Cytochrome P450 monooxygenase	FunFam	21.8483	0.0019711	0.20745	0.975799	0.999756	Iron
373	G4B84_001552	AFLA_078050	GO:0005506			iron ion binding	GO:0005506			Cytochrome P450	Gene3D	14.1993	0.291465	0.510557	0.316202	0.559351	Bacteria
374	G4B84_001552	AFLA_078050	GO:0005506			iron ion binding	GO:0005506			Cytochrome P450	Gene3D	12.4328	-0.60195	0.818774	0.0736408	0.287592	Iron+Bacteria
375	G4B84_001552	AFLA_078050	GO:0005506			iron ion binding	GO:0005506			Cytochrome P450	Gene3D	21.8483	0.0019711	0.20745	0.975799	0.999756	Iron
376	G4B84_001552	AFLA_078050	GO:0005506			iron ion binding	GO:0005506			CYTOCHROME P450	PANTHER	14.1993	0.291465	0.510557	0.316202	0.559351	Bacteria
377	G4B84_001552	AFLA_078050	GO:0005506			iron ion binding	GO:0005506			CYTOCHROME P450	PANTHER	12.4328	-0.60195	0.818774	0.0736408	0.287592	Iron+Bacteria
378	G4B84_001552	AFLA_078050	GO:0005506			iron ion binding	GO:0005506			CYTOCHROME P450	PANTHER	21.8483	0.0019711	0.20745	0.975799	0.999756	Iron
379	G4B84_001552	AFLA_078050	GO:0005506			iron ion binding	GO:0005506			E-class P450 group I signature	PRINTS	14.1993	0.291465	0.510557	0.316202	0.559351	Bacteria
380	G4B84_001552	AFLA_078050	GO:0005506			iron ion binding	GO:0005506			E-class P450 group I signature	PRINTS	12.4328	-0.60195	0.818774	0.0736408	0.287592	Iron+Bacteria
381	G4B84_001552	AFLA_078050	GO:0005506			iron ion binding	GO:0005506			E-class P450 group I signature	PRINTS	21.8483	0.0019711	0.20745	0.975799	0.999756	Iron
382	G4B84_001552	AFLA_078050	GO:0005506			iron ion binding	GO:0005506			Cytochrome P450	Pfam	14.1993	0.291465	0.510557	0.316202	0.559351	Bacteria
383	G4B84_001552	AFLA_078050	GO:0005506			iron ion binding	GO:0005506			Cytochrome P450	Pfam	12.4328	-0.60195	0.818774	0.0736408	0.287592	Iron+Bacteria
384	G4B84_001552	AFLA_078050	GO:0005506			iron ion binding	GO:0005506			Cytochrome P450	Pfam	21.8483	0.0019711	0.20745	0.975799	0.999756	Iron
385	G4B84_001552	AFLA_078050	GO:0005506			iron ion binding	GO:0005506			Cytochrome P450	SUPERFAMILY	14.1993	0.291465	0.510557	0.316202	0.559351	Bacteria
386	G4B84_001552	AFLA_078050	GO:0005506			iron ion binding	GO:0005506			Cytochrome P450	SUPERFAMILY	12.4328	-0.60195	0.818774	0.0736408	0.287592	Iron+Bacteria
387	G4B84_001552	AFLA_078050	GO:0005506			iron ion binding	GO:0005506			Cytochrome P450	SUPERFAMILY	21.8483	0.0019711	0.20745	0.975799	0.999756	Iron
388	G4B84_001561	AFLA_077970	GO:0044237					cellular metabolic process	GO:0044237	Rieske [2Fe-2S] iron-sulfur domain profile.	ProSiteProfiles	8.74204	0.564077	0.753368	0.129773	0.32345	Bacteria
389	G4B84_001561	AFLA_077970	GO:0044237					cellular metabolic process	GO:0044237	Rieske [2Fe-2S] iron-sulfur domain profile.	ProSiteProfiles	9.22458	-0.463941	0.769806	0.127024	0.39683	Iron+Bacteria
390	G4B84_001561	AFLA_077970	GO:0044237					cellular metabolic process	GO:0044237	Rieske [2Fe-2S] iron-sulfur domain profile.	ProSiteProfiles	12.8839	0.0845174	0.335108	0.352497	0.818126	Iron
391	G4B84_001561	AFLA_077970	GO:0005506			iron ion binding	GO:0005506			Rieske_RO_Alpha_N	CDD	8.74204	0.564077	0.753368	0.129773	0.32345	Bacteria
392	G4B84_001561	AFLA_077970	GO:0005506			iron ion binding	GO:0005506			Rieske_RO_Alpha_N	CDD	9.22458	-0.463941	0.769806	0.127024	0.39683	Iron+Bacteria
393	G4B84_001561	AFLA_077970	GO:0005506			iron ion binding	GO:0005506			Rieske_RO_Alpha_N	CDD	12.8839	0.0845174	0.335108	0.352497	0.818126	Iron
394	G4B84_001561	AFLA_077970	GO:0005506			iron ion binding	GO:0005506				Gene3D	8.74204	0.564077	0.753368	0.129773	0.32345	Bacteria
395	G4B84_001561	AFLA_077970	GO:0005506			iron ion binding	GO:0005506				Gene3D	9.22458	-0.463941	0.769806	0.127024	0.39683	Iron+Bacteria
396	G4B84_001561	AFLA_077970	GO:0005506			iron ion binding	GO:0005506				Gene3D	12.8839	0.0845174	0.335108	0.352497	0.818126	Iron
397	G4B84_001561	AFLA_077970	GO:0005506			iron ion binding	GO:0005506			CHOLINE MONOOXYGENASE, CHLOROPLASTIC	PANTHER	8.74204	0.564077	0.753368	0.129773	0.32345	Bacteria
398	G4B84_001561	AFLA_077970	GO:0005506			iron ion binding	GO:0005506			CHOLINE MONOOXYGENASE, CHLOROPLASTIC	PANTHER	9.22458	-0.463941	0.769806	0.127024	0.39683	Iron+Bacteria
399	G4B84_001561	AFLA_077970	GO:0005506			iron ion binding	GO:0005506			CHOLINE MONOOXYGENASE, CHLOROPLASTIC	PANTHER	12.8839	0.0845174	0.335108	0.352497	0.818126	Iron
400	G4B84_001561	AFLA_077970	GO:0005506			iron ion binding	GO:0005506			Ring hydroxylating dioxygenase alpha-subunit signature	PRINTS	8.74204	0.564077	0.753368	0.129773	0.32345	Bacteria
401	G4B84_001561	AFLA_077970	GO:0005506			iron ion binding	GO:0005506			Ring hydroxylating dioxygenase alpha-subunit signature	PRINTS	9.22458	-0.463941	0.769806	0.127024	0.39683	Iron+Bacteria
402	G4B84_001561	AFLA_077970	GO:0005506			iron ion binding	GO:0005506			Ring hydroxylating dioxygenase alpha-subunit signature	PRINTS	12.8839	0.0845174	0.335108	0.352497	0.818126	Iron
403	G4B84_001561	AFLA_077970	GO:0005506			iron ion binding	GO:0005506			Rieske [2Fe-2S] domain	Pfam	8.74204	0.564077	0.753368	0.129773	0.32345	Bacteria
404	G4B84_001561	AFLA_077970	GO:0005506			iron ion binding	GO:0005506			Rieske [2Fe-2S] domain	Pfam	9.22458	-0.463941	0.769806	0.127024	0.39683	Iron+Bacteria
405	G4B84_001561	AFLA_077970	GO:0005506			iron ion binding	GO:0005506			Rieske [2Fe-2S] domain	Pfam	12.8839	0.0845174	0.335108	0.352497	0.818126	Iron
406	G4B84_001561	AFLA_077970	GO:0005506			iron ion binding	GO:0005506			Rieske [2Fe-2S] iron-sulfur domain profile.	ProSiteProfiles	8.74204	0.564077	0.753368	0.129773	0.32345	Bacteria
407	G4B84_001561	AFLA_077970	GO:0005506			iron ion binding	GO:0005506			Rieske [2Fe-2S] iron-sulfur domain profile.	ProSiteProfiles	9.22458	-0.463941	0.769806	0.127024	0.39683	Iron+Bacteria
408	G4B84_001561	AFLA_077970	GO:0005506			iron ion binding	GO:0005506			Rieske [2Fe-2S] iron-sulfur domain profile.	ProSiteProfiles	12.8839	0.0845174	0.335108	0.352497	0.818126	Iron
409	G4B84_001561	AFLA_077970	GO:0005506			iron ion binding	GO:0005506			ISP domain	SUPERFAMILY	8.74204	0.564077	0.753368	0.129773	0.32345	Bacteria
410	G4B84_001561	AFLA_077970	GO:0005506			iron ion binding	GO:0005506			ISP domain	SUPERFAMILY	9.22458	-0.463941	0.769806	0.127024	0.39683	Iron+Bacteria
411	G4B84_001561	AFLA_077970	GO:0005506			iron ion binding	GO:0005506			ISP domain	SUPERFAMILY	12.8839	0.0845174	0.335108	0.352497	0.818126	Iron
412	G4B84_001561	AFLA_077970	GO:0051537			iron-sulfur cluster binding	GO:0051536			Rieske_RO_Alpha_N	CDD	8.74204	0.564077	0.753368	0.129773	0.32345	Bacteria
413	G4B84_001561	AFLA_077970	GO:0051537			iron-sulfur cluster binding	GO:0051536			Rieske_RO_Alpha_N	CDD	9.22458	-0.463941	0.769806	0.127024	0.39683	Iron+Bacteria
414	G4B84_001561	AFLA_077970	GO:0051537			iron-sulfur cluster binding	GO:0051536			Rieske_RO_Alpha_N	CDD	12.8839	0.0845174	0.335108	0.352497	0.818126	Iron
415	G4B84_001561	AFLA_077970	GO:0051537			iron-sulfur cluster binding	GO:0051536				Gene3D	8.74204	0.564077	0.753368	0.129773	0.32345	Bacteria
416	G4B84_001561	AFLA_077970	GO:0051537			iron-sulfur cluster binding	GO:0051536				Gene3D	9.22458	-0.463941	0.769806	0.127024	0.39683	Iron+Bacteria
417	G4B84_001561	AFLA_077970	GO:0051537			iron-sulfur cluster binding	GO:0051536				Gene3D	12.8839	0.0845174	0.335108	0.352497	0.818126	Iron
418	G4B84_001561	AFLA_077970	GO:0051537			iron-sulfur cluster binding	GO:0051536			CHOLINE MONOOXYGENASE, CHLOROPLASTIC	PANTHER	8.74204	0.564077	0.753368	0.129773	0.32345	Bacteria
419	G4B84_001561	AFLA_077970	GO:0051537			iron-sulfur cluster binding	GO:0051536			CHOLINE MONOOXYGENASE, CHLOROPLASTIC	PANTHER	9.22458	-0.463941	0.769806	0.127024	0.39683	Iron+Bacteria
420	G4B84_001561	AFLA_077970	GO:0051537			iron-sulfur cluster binding	GO:0051536			CHOLINE MONOOXYGENASE, CHLOROPLASTIC	PANTHER	12.8839	0.0845174	0.335108	0.352497	0.818126	Iron
421	G4B84_001561	AFLA_077970	GO:0051537			iron-sulfur cluster binding	GO:0051536			Ring hydroxylating dioxygenase alpha-subunit signature	PRINTS	8.74204	0.564077	0.753368	0.129773	0.32345	Bacteria
422	G4B84_001561	AFLA_077970	GO:0051537			iron-sulfur cluster binding	GO:0051536			Ring hydroxylating dioxygenase alpha-subunit signature	PRINTS	9.22458	-0.463941	0.769806	0.127024	0.39683	Iron+Bacteria
423	G4B84_001561	AFLA_077970	GO:0051537			iron-sulfur cluster binding	GO:0051536			Ring hydroxylating dioxygenase alpha-subunit signature	PRINTS	12.8839	0.0845174	0.335108	0.352497	0.818126	Iron
424	G4B84_001561	AFLA_077970	GO:0051537			iron-sulfur cluster binding	GO:0051536			Rieske [2Fe-2S] domain	Pfam	8.74204	0.564077	0.753368	0.129773	0.32345	Bacteria
425	G4B84_001561	AFLA_077970	GO:0051537			iron-sulfur cluster binding	GO:0051536			Rieske [2Fe-2S] domain	Pfam	9.22458	-0.463941	0.769806	0.127024	0.39683	Iron+Bacteria
426	G4B84_001561	AFLA_077970	GO:0051537			iron-sulfur cluster binding	GO:0051536			Rieske [2Fe-2S] domain	Pfam	12.8839	0.0845174	0.335108	0.352497	0.818126	Iron
427	G4B84_001561	AFLA_077970	GO:0051537			iron-sulfur cluster binding	GO:0051536			Rieske [2Fe-2S] iron-sulfur domain profile.	ProSiteProfiles	8.74204	0.564077	0.753368	0.129773	0.32345	Bacteria
428	G4B84_001561	AFLA_077970	GO:0051537			iron-sulfur cluster binding	GO:0051536			Rieske [2Fe-2S] iron-sulfur domain profile.	ProSiteProfiles	9.22458	-0.463941	0.769806	0.127024	0.39683	Iron+Bacteria
429	G4B84_001561	AFLA_077970	GO:0051537			iron-sulfur cluster binding	GO:0051536			Rieske [2Fe-2S] iron-sulfur domain profile.	ProSiteProfiles	12.8839	0.0845174	0.335108	0.352497	0.818126	Iron
430	G4B84_001561	AFLA_077970	GO:0051537			iron-sulfur cluster binding	GO:0051536			ISP domain	SUPERFAMILY	8.74204	0.564077	0.753368	0.129773	0.32345	Bacteria
431	G4B84_001561	AFLA_077970	GO:0051537			iron-sulfur cluster binding	GO:0051536			ISP domain	SUPERFAMILY	9.22458	-0.463941	0.769806	0.127024	0.39683	Iron+Bacteria
432	G4B84_001561	AFLA_077970	GO:0051537			iron-sulfur cluster binding	GO:0051536			ISP domain	SUPERFAMILY	12.8839	0.0845174	0.335108	0.352497	0.818126	Iron
433	G4B84_001576	AFLA_077810	GO:0005506			iron ion binding	GO:0005506			intradiol_dioxygenase_like	CDD	14.4017	-0.337479	0.539575	0.263635	0.501899	Bacteria
434	G4B84_001576	AFLA_077810	GO:0005506			iron ion binding	GO:0005506			intradiol_dioxygenase_like	CDD	21.8431	0.0622325	0.392139	0.736441	0.905856	Iron+Bacteria
435	G4B84_001576	AFLA_077810	GO:0005506			iron ion binding	GO:0005506			intradiol_dioxygenase_like	CDD	49.2564	0.14202	0.313579	0.128324	0.573355	Iron
436	G4B84_001576	AFLA_077810	GO:0005506			iron ion binding	GO:0005506			Aromatic compound dioxygenase	Gene3D	14.4017	-0.337479	0.539575	0.263635	0.501899	Bacteria
437	G4B84_001576	AFLA_077810	GO:0005506			iron ion binding	GO:0005506			Aromatic compound dioxygenase	Gene3D	21.8431	0.0622325	0.392139	0.736441	0.905856	Iron+Bacteria
438	G4B84_001576	AFLA_077810	GO:0005506			iron ion binding	GO:0005506			Aromatic compound dioxygenase	Gene3D	49.2564	0.14202	0.313579	0.128324	0.573355	Iron
439	G4B84_001576	AFLA_077810	GO:0005506			iron ion binding	GO:0005506			Dioxygenase	Pfam	14.4017	-0.337479	0.539575	0.263635	0.501899	Bacteria
440	G4B84_001576	AFLA_077810	GO:0005506			iron ion binding	GO:0005506			Dioxygenase	Pfam	21.8431	0.0622325	0.392139	0.736441	0.905856	Iron+Bacteria
441	G4B84_001576	AFLA_077810	GO:0005506			iron ion binding	GO:0005506			Dioxygenase	Pfam	49.2564	0.14202	0.313579	0.128324	0.573355	Iron
442	G4B84_001576	AFLA_077810	GO:0005506			iron ion binding	GO:0005506			Aromatic compound dioxygenase	SUPERFAMILY	14.4017	-0.337479	0.539575	0.263635	0.501899	Bacteria
443	G4B84_001576	AFLA_077810	GO:0005506			iron ion binding	GO:0005506			Aromatic compound dioxygenase	SUPERFAMILY	21.8431	0.0622325	0.392139	0.736441	0.905856	Iron+Bacteria
444	G4B84_001576	AFLA_077810	GO:0005506			iron ion binding	GO:0005506			Aromatic compound dioxygenase	SUPERFAMILY	49.2564	0.14202	0.313579	0.128324	0.573355	Iron
445	G4B84_001576	AFLA_077810	GO:0008199			ferric iron binding	GO:0008199			intradiol_dioxygenase_like	CDD	14.4017	-0.337479	0.539575	0.263635	0.501899	Bacteria
446	G4B84_001576	AFLA_077810	GO:0008199			ferric iron binding	GO:0008199			intradiol_dioxygenase_like	CDD	21.8431	0.0622325	0.392139	0.736441	0.905856	Iron+Bacteria
447	G4B84_001576	AFLA_077810	GO:0008199			ferric iron binding	GO:0008199			intradiol_dioxygenase_like	CDD	49.2564	0.14202	0.313579	0.128324	0.573355	Iron
448	G4B84_001576	AFLA_077810	GO:0008199			ferric iron binding	GO:0008199			Aromatic compound dioxygenase	Gene3D	14.4017	-0.337479	0.539575	0.263635	0.501899	Bacteria
449	G4B84_001576	AFLA_077810	GO:0008199			ferric iron binding	GO:0008199			Aromatic compound dioxygenase	Gene3D	21.8431	0.0622325	0.392139	0.736441	0.905856	Iron+Bacteria
450	G4B84_001576	AFLA_077810	GO:0008199			ferric iron binding	GO:0008199			Aromatic compound dioxygenase	Gene3D	49.2564	0.14202	0.313579	0.128324	0.573355	Iron
451	G4B84_001576	AFLA_077810	GO:0008199			ferric iron binding	GO:0008199			Dioxygenase	Pfam	14.4017	-0.337479	0.539575	0.263635	0.501899	Bacteria
452	G4B84_001576	AFLA_077810	GO:0008199			ferric iron binding	GO:0008199			Dioxygenase	Pfam	21.8431	0.0622325	0.392139	0.736441	0.905856	Iron+Bacteria
453	G4B84_001576	AFLA_077810	GO:0008199			ferric iron binding	GO:0008199			Dioxygenase	Pfam	49.2564	0.14202	0.313579	0.128324	0.573355	Iron
454	G4B84_001576	AFLA_077810	GO:0008199			ferric iron binding	GO:0008199			Aromatic compound dioxygenase	SUPERFAMILY	14.4017	-0.337479	0.539575	0.263635	0.501899	Bacteria
455	G4B84_001576	AFLA_077810	GO:0008199			ferric iron binding	GO:0008199			Aromatic compound dioxygenase	SUPERFAMILY	21.8431	0.0622325	0.392139	0.736441	0.905856	Iron+Bacteria
456	G4B84_001576	AFLA_077810	GO:0008199			ferric iron binding	GO:0008199			Aromatic compound dioxygenase	SUPERFAMILY	49.2564	0.14202	0.313579	0.128324	0.573355	Iron
457	G4B84_001624	AFLA_077220	GO:0005506			iron ion binding	GO:0005506			CYP120A1	CDD	25.3901	0.398342	0.534417	0.191794	0.412221	Bacteria
458	G4B84_001624	AFLA_077220	GO:0005506			iron ion binding	GO:0005506			CYP120A1	CDD	21.4413	-0.377665	0.632764	0.15762	0.448368	Iron+Bacteria
459	G4B84_001624	AFLA_077220	GO:0005506			iron ion binding	GO:0005506			CYP120A1	CDD	32.7117	-0.0278251	0.214249	0.673596	0.959058	Iron
460	G4B84_001624	AFLA_077220	GO:0005506			iron ion binding	GO:0005506			Bifunctional cytochrome P450/NADPH--P450 reductase	FunFam	25.3901	0.398342	0.534417	0.191794	0.412221	Bacteria
461	G4B84_001624	AFLA_077220	GO:0005506			iron ion binding	GO:0005506			Bifunctional cytochrome P450/NADPH--P450 reductase	FunFam	21.4413	-0.377665	0.632764	0.15762	0.448368	Iron+Bacteria
462	G4B84_001624	AFLA_077220	GO:0005506			iron ion binding	GO:0005506			Bifunctional cytochrome P450/NADPH--P450 reductase	FunFam	32.7117	-0.0278251	0.214249	0.673596	0.959058	Iron
463	G4B84_001624	AFLA_077220	GO:0005506			iron ion binding	GO:0005506			Cytochrome P450	Gene3D	25.3901	0.398342	0.534417	0.191794	0.412221	Bacteria
464	G4B84_001624	AFLA_077220	GO:0005506			iron ion binding	GO:0005506			Cytochrome P450	Gene3D	21.4413	-0.377665	0.632764	0.15762	0.448368	Iron+Bacteria
465	G4B84_001624	AFLA_077220	GO:0005506			iron ion binding	GO:0005506			Cytochrome P450	Gene3D	32.7117	-0.0278251	0.214249	0.673596	0.959058	Iron
466	G4B84_001624	AFLA_077220	GO:0005506			iron ion binding	GO:0005506			NITRIC OXIDE SYNTHASE-RELATED	PANTHER	25.3901	0.398342	0.534417	0.191794	0.412221	Bacteria
467	G4B84_001624	AFLA_077220	GO:0005506			iron ion binding	GO:0005506			NITRIC OXIDE SYNTHASE-RELATED	PANTHER	21.4413	-0.377665	0.632764	0.15762	0.448368	Iron+Bacteria
468	G4B84_001624	AFLA_077220	GO:0005506			iron ion binding	GO:0005506			NITRIC OXIDE SYNTHASE-RELATED	PANTHER	32.7117	-0.0278251	0.214249	0.673596	0.959058	Iron
469	G4B84_001624	AFLA_077220	GO:0005506			iron ion binding	GO:0005506			Bifunctional_P450_P450R	PIRSF	25.3901	0.398342	0.534417	0.191794	0.412221	Bacteria
470	G4B84_001624	AFLA_077220	GO:0005506			iron ion binding	GO:0005506			Bifunctional_P450_P450R	PIRSF	21.4413	-0.377665	0.632764	0.15762	0.448368	Iron+Bacteria
471	G4B84_001624	AFLA_077220	GO:0005506			iron ion binding	GO:0005506			Bifunctional_P450_P450R	PIRSF	32.7117	-0.0278251	0.214249	0.673596	0.959058	Iron
472	G4B84_001624	AFLA_077220	GO:0005506			iron ion binding	GO:0005506			Flavoprotein pyridine nucleotide cytochrome reductase signature	PRINTS	25.3901	0.398342	0.534417	0.191794	0.412221	Bacteria
473	G4B84_001624	AFLA_077220	GO:0005506			iron ion binding	GO:0005506			Flavoprotein pyridine nucleotide cytochrome reductase signature	PRINTS	21.4413	-0.377665	0.632764	0.15762	0.448368	Iron+Bacteria
474	G4B84_001624	AFLA_077220	GO:0005506			iron ion binding	GO:0005506			Flavoprotein pyridine nucleotide cytochrome reductase signature	PRINTS	32.7117	-0.0278251	0.214249	0.673596	0.959058	Iron
475	G4B84_001624	AFLA_077220	GO:0005506			iron ion binding	GO:0005506			Cytochrome P450	Pfam	25.3901	0.398342	0.534417	0.191794	0.412221	Bacteria
476	G4B84_001624	AFLA_077220	GO:0005506			iron ion binding	GO:0005506			Cytochrome P450	Pfam	21.4413	-0.377665	0.632764	0.15762	0.448368	Iron+Bacteria
477	G4B84_001624	AFLA_077220	GO:0005506			iron ion binding	GO:0005506			Cytochrome P450	Pfam	32.7117	-0.0278251	0.214249	0.673596	0.959058	Iron
478	G4B84_001624	AFLA_077220	GO:0005506			iron ion binding	GO:0005506			Ferredoxin reductase-type FAD binding domain profile.	ProSiteProfiles	25.3901	0.398342	0.534417	0.191794	0.412221	Bacteria
479	G4B84_001624	AFLA_077220	GO:0005506			iron ion binding	GO:0005506			Ferredoxin reductase-type FAD binding domain profile.	ProSiteProfiles	21.4413	-0.377665	0.632764	0.15762	0.448368	Iron+Bacteria
480	G4B84_001624	AFLA_077220	GO:0005506			iron ion binding	GO:0005506			Ferredoxin reductase-type FAD binding domain profile.	ProSiteProfiles	32.7117	-0.0278251	0.214249	0.673596	0.959058	Iron
481	G4B84_001624	AFLA_077220	GO:0005506			iron ion binding	GO:0005506			Cytochrome P450	SUPERFAMILY	25.3901	0.398342	0.534417	0.191794	0.412221	Bacteria
482	G4B84_001624	AFLA_077220	GO:0005506			iron ion binding	GO:0005506			Cytochrome P450	SUPERFAMILY	21.4413	-0.377665	0.632764	0.15762	0.448368	Iron+Bacteria
483	G4B84_001624	AFLA_077220	GO:0005506			iron ion binding	GO:0005506			Cytochrome P450	SUPERFAMILY	32.7117	-0.0278251	0.214249	0.673596	0.959058	Iron
484	G4B84_001639	AFLA_077030	GO:0055085					transmembrane transport	GO:0055085	Siderophore iron transporter 1	FunFam	2175.07	2.99718	0.576236	8.09828e-09	2.26883e-07	Bacteria
485	G4B84_001639	AFLA_077030	GO:0055085					transmembrane transport	GO:0055085	Siderophore iron transporter 1	FunFam	1220.76	-2.16155	0.81456	0.000258508	0.00374449	Iron+Bacteria
486	G4B84_001639	AFLA_077030	GO:0055085					transmembrane transport	GO:0055085	Siderophore iron transporter 1	FunFam	427.742	-4.3716	0.45077	3.58328e-23	3.17001e-20	Iron
487	G4B84_001639	AFLA_077030	GO:0022857			transmembrane transporter activity	GO:0022857			Siderophore iron transporter 1	FunFam	2175.07	2.99718	0.576236	8.09828e-09	2.26883e-07	Bacteria
488	G4B84_001639	AFLA_077030	GO:0022857			transmembrane transporter activity	GO:0022857			Siderophore iron transporter 1	FunFam	1220.76	-2.16155	0.81456	0.000258508	0.00374449	Iron+Bacteria
489	G4B84_001639	AFLA_077030	GO:0022857			transmembrane transporter activity	GO:0022857			Siderophore iron transporter 1	FunFam	427.742	-4.3716	0.45077	3.58328e-23	3.17001e-20	Iron
490	G4B84_001688	AFLA_076540	GO:0005506			iron ion binding	GO:0005506			CYP67-like	CDD	34.9262	0.0559054	0.373529	0.814895	0.917127	Bacteria
491	G4B84_001688	AFLA_076540	GO:0005506			iron ion binding	GO:0005506			CYP67-like	CDD	40.3879	-0.612374	0.587602	0.0354228	0.178342	Iron+Bacteria
492	G4B84_001688	AFLA_076540	GO:0005506			iron ion binding	GO:0005506			CYP67-like	CDD	84.7402	0.11706	0.270862	0.140727	0.599326	Iron
493	G4B84_001688	AFLA_076540	GO:0005506			iron ion binding	GO:0005506			Cytochrome P450 monooxygenase	FunFam	34.9262	0.0559054	0.373529	0.814895	0.917127	Bacteria
494	G4B84_001688	AFLA_076540	GO:0005506			iron ion binding	GO:0005506			Cytochrome P450 monooxygenase	FunFam	40.3879	-0.612374	0.587602	0.0354228	0.178342	Iron+Bacteria
495	G4B84_001688	AFLA_076540	GO:0005506			iron ion binding	GO:0005506			Cytochrome P450 monooxygenase	FunFam	84.7402	0.11706	0.270862	0.140727	0.599326	Iron
496	G4B84_001688	AFLA_076540	GO:0005506			iron ion binding	GO:0005506			Cytochrome P450	Gene3D	34.9262	0.0559054	0.373529	0.814895	0.917127	Bacteria
497	G4B84_001688	AFLA_076540	GO:0005506			iron ion binding	GO:0005506			Cytochrome P450	Gene3D	40.3879	-0.612374	0.587602	0.0354228	0.178342	Iron+Bacteria
498	G4B84_001688	AFLA_076540	GO:0005506			iron ion binding	GO:0005506			Cytochrome P450	Gene3D	84.7402	0.11706	0.270862	0.140727	0.599326	Iron
499	G4B84_001688	AFLA_076540	GO:0005506			iron ion binding	GO:0005506			CYTOCHROME P450	PANTHER	34.9262	0.0559054	0.373529	0.814895	0.917127	Bacteria
500	G4B84_001688	AFLA_076540	GO:0005506			iron ion binding	GO:0005506			CYTOCHROME P450	PANTHER	40.3879	-0.612374	0.587602	0.0354228	0.178342	Iron+Bacteria
501	G4B84_001688	AFLA_076540	GO:0005506			iron ion binding	GO:0005506			CYTOCHROME P450	PANTHER	84.7402	0.11706	0.270862	0.140727	0.599326	Iron
502	G4B84_001688	AFLA_076540	GO:0005506			iron ion binding	GO:0005506			P450 superfamily signature	PRINTS	34.9262	0.0559054	0.373529	0.814895	0.917127	Bacteria
503	G4B84_001688	AFLA_076540	GO:0005506			iron ion binding	GO:0005506			P450 superfamily signature	PRINTS	40.3879	-0.612374	0.587602	0.0354228	0.178342	Iron+Bacteria
504	G4B84_001688	AFLA_076540	GO:0005506			iron ion binding	GO:0005506			P450 superfamily signature	PRINTS	84.7402	0.11706	0.270862	0.140727	0.599326	Iron
505	G4B84_001688	AFLA_076540	GO:0005506			iron ion binding	GO:0005506			Cytochrome P450	Pfam	34.9262	0.0559054	0.373529	0.814895	0.917127	Bacteria
506	G4B84_001688	AFLA_076540	GO:0005506			iron ion binding	GO:0005506			Cytochrome P450	Pfam	40.3879	-0.612374	0.587602	0.0354228	0.178342	Iron+Bacteria
507	G4B84_001688	AFLA_076540	GO:0005506			iron ion binding	GO:0005506			Cytochrome P450	Pfam	84.7402	0.11706	0.270862	0.140727	0.599326	Iron
508	G4B84_001688	AFLA_076540	GO:0005506			iron ion binding	GO:0005506			Cytochrome P450	SUPERFAMILY	34.9262	0.0559054	0.373529	0.814895	0.917127	Bacteria
509	G4B84_001688	AFLA_076540	GO:0005506			iron ion binding	GO:0005506			Cytochrome P450	SUPERFAMILY	40.3879	-0.612374	0.587602	0.0354228	0.178342	Iron+Bacteria
510	G4B84_001688	AFLA_076540	GO:0005506			iron ion binding	GO:0005506			Cytochrome P450	SUPERFAMILY	84.7402	0.11706	0.270862	0.140727	0.599326	Iron
511	G4B84_001734	AFLA_075980	GO:0005506			iron ion binding	GO:0005506			RHO_alpha_C	CDD	5.13969	0.444444	0.770659	0.214681	NA	Bacteria
512	G4B84_001734	AFLA_075980	GO:0005506			iron ion binding	GO:0005506			RHO_alpha_C	CDD	6.33852	-0.212198	0.60803	0.381624	NA	Iron+Bacteria
513	G4B84_001734	AFLA_075980	GO:0005506			iron ion binding	GO:0005506			RHO_alpha_C	CDD	8.00288	0.0952549	0.348598	0.309856	NA	Iron
514	G4B84_001734	AFLA_075980	GO:0005506			iron ion binding	GO:0005506			CHOLINE MONOOXYGENASE, CHLOROPLASTIC	PANTHER	5.13969	0.444444	0.770659	0.214681	NA	Bacteria
515	G4B84_001734	AFLA_075980	GO:0005506			iron ion binding	GO:0005506			CHOLINE MONOOXYGENASE, CHLOROPLASTIC	PANTHER	6.33852	-0.212198	0.60803	0.381624	NA	Iron+Bacteria
516	G4B84_001734	AFLA_075980	GO:0005506			iron ion binding	GO:0005506			CHOLINE MONOOXYGENASE, CHLOROPLASTIC	PANTHER	8.00288	0.0952549	0.348598	0.309856	NA	Iron
517	G4B84_001734	AFLA_075980	GO:0005506			iron ion binding	GO:0005506			Ring hydroxylating alpha subunit (catalytic domain)	Pfam	5.13969	0.444444	0.770659	0.214681	NA	Bacteria
518	G4B84_001734	AFLA_075980	GO:0005506			iron ion binding	GO:0005506			Ring hydroxylating alpha subunit (catalytic domain)	Pfam	6.33852	-0.212198	0.60803	0.381624	NA	Iron+Bacteria
519	G4B84_001734	AFLA_075980	GO:0005506			iron ion binding	GO:0005506			Ring hydroxylating alpha subunit (catalytic domain)	Pfam	8.00288	0.0952549	0.348598	0.309856	NA	Iron
520	G4B84_001734	AFLA_075980	GO:0005506			iron ion binding	GO:0005506			Bet v1-like	SUPERFAMILY	5.13969	0.444444	0.770659	0.214681	NA	Bacteria
521	G4B84_001734	AFLA_075980	GO:0005506			iron ion binding	GO:0005506			Bet v1-like	SUPERFAMILY	6.33852	-0.212198	0.60803	0.381624	NA	Iron+Bacteria
522	G4B84_001734	AFLA_075980	GO:0005506			iron ion binding	GO:0005506			Bet v1-like	SUPERFAMILY	8.00288	0.0952549	0.348598	0.309856	NA	Iron
523	G4B84_001734	AFLA_075980	GO:0051537			iron-sulfur cluster binding	GO:0051536			RHO_alpha_C	CDD	5.13969	0.444444	0.770659	0.214681	NA	Bacteria
524	G4B84_001734	AFLA_075980	GO:0051537			iron-sulfur cluster binding	GO:0051536			RHO_alpha_C	CDD	6.33852	-0.212198	0.60803	0.381624	NA	Iron+Bacteria
525	G4B84_001734	AFLA_075980	GO:0051537			iron-sulfur cluster binding	GO:0051536			RHO_alpha_C	CDD	8.00288	0.0952549	0.348598	0.309856	NA	Iron
526	G4B84_001734	AFLA_075980	GO:0051537			iron-sulfur cluster binding	GO:0051536			CHOLINE MONOOXYGENASE, CHLOROPLASTIC	PANTHER	5.13969	0.444444	0.770659	0.214681	NA	Bacteria
527	G4B84_001734	AFLA_075980	GO:0051537			iron-sulfur cluster binding	GO:0051536			CHOLINE MONOOXYGENASE, CHLOROPLASTIC	PANTHER	6.33852	-0.212198	0.60803	0.381624	NA	Iron+Bacteria
528	G4B84_001734	AFLA_075980	GO:0051537			iron-sulfur cluster binding	GO:0051536			CHOLINE MONOOXYGENASE, CHLOROPLASTIC	PANTHER	8.00288	0.0952549	0.348598	0.309856	NA	Iron
529	G4B84_001734	AFLA_075980	GO:0051537			iron-sulfur cluster binding	GO:0051536			Ring hydroxylating alpha subunit (catalytic domain)	Pfam	5.13969	0.444444	0.770659	0.214681	NA	Bacteria
530	G4B84_001734	AFLA_075980	GO:0051537			iron-sulfur cluster binding	GO:0051536			Ring hydroxylating alpha subunit (catalytic domain)	Pfam	6.33852	-0.212198	0.60803	0.381624	NA	Iron+Bacteria
531	G4B84_001734	AFLA_075980	GO:0051537			iron-sulfur cluster binding	GO:0051536			Ring hydroxylating alpha subunit (catalytic domain)	Pfam	8.00288	0.0952549	0.348598	0.309856	NA	Iron
532	G4B84_001734	AFLA_075980	GO:0051537			iron-sulfur cluster binding	GO:0051536			Bet v1-like	SUPERFAMILY	5.13969	0.444444	0.770659	0.214681	NA	Bacteria
533	G4B84_001734	AFLA_075980	GO:0051537			iron-sulfur cluster binding	GO:0051536			Bet v1-like	SUPERFAMILY	6.33852	-0.212198	0.60803	0.381624	NA	Iron+Bacteria
534	G4B84_001734	AFLA_075980	GO:0051537			iron-sulfur cluster binding	GO:0051536			Bet v1-like	SUPERFAMILY	8.00288	0.0952549	0.348598	0.309856	NA	Iron
535	G4B84_001799	AFLA_075250	GO:0005506			iron ion binding	GO:0005506			STEROL DESATURASE	PANTHER	3.88146	0.422999	0.822458	0.239922	NA	Bacteria
536	G4B84_001799	AFLA_075250	GO:0005506			iron ion binding	GO:0005506			STEROL DESATURASE	PANTHER	3.36045	-0.19956	0.733397	0.429531	NA	Iron+Bacteria
537	G4B84_001799	AFLA_075250	GO:0005506			iron ion binding	GO:0005506			STEROL DESATURASE	PANTHER	3.75363	0.000726886	0.336493	0.992758	NA	Iron
538	G4B84_001799	AFLA_075250	GO:0005506			iron ion binding	GO:0005506			Fatty acid hydroxylase	Pfam	3.88146	0.422999	0.822458	0.239922	NA	Bacteria
539	G4B84_001799	AFLA_075250	GO:0005506			iron ion binding	GO:0005506			Fatty acid hydroxylase	Pfam	3.36045	-0.19956	0.733397	0.429531	NA	Iron+Bacteria
540	G4B84_001799	AFLA_075250	GO:0005506			iron ion binding	GO:0005506			Fatty acid hydroxylase	Pfam	3.75363	0.000726886	0.336493	0.992758	NA	Iron
541	G4B84_001856	AFLA_074560	GO:0005506			iron ion binding	GO:0005506			CYP52	CDD	13.1935	0.0891647	0.477587	0.744101	0.879014	Bacteria
542	G4B84_001856	AFLA_074560	GO:0005506			iron ion binding	GO:0005506			CYP52	CDD	11.0968	0.0492087	0.446229	0.805252	0.932822	Iron+Bacteria
543	G4B84_001856	AFLA_074560	GO:0005506			iron ion binding	GO:0005506			CYP52	CDD	17.7466	-0.213968	0.430995	0.0917602	0.495738	Iron
544	G4B84_001856	AFLA_074560	GO:0005506			iron ion binding	GO:0005506			Cytochrome P450	Gene3D	13.1935	0.0891647	0.477587	0.744101	0.879014	Bacteria
545	G4B84_001856	AFLA_074560	GO:0005506			iron ion binding	GO:0005506			Cytochrome P450	Gene3D	11.0968	0.0492087	0.446229	0.805252	0.932822	Iron+Bacteria
546	G4B84_001856	AFLA_074560	GO:0005506			iron ion binding	GO:0005506			Cytochrome P450	Gene3D	17.7466	-0.213968	0.430995	0.0917602	0.495738	Iron
547	G4B84_001856	AFLA_074560	GO:0005506			iron ion binding	GO:0005506			P450, PUTATIVE (EUROFUNG)-RELATED	PANTHER	13.1935	0.0891647	0.477587	0.744101	0.879014	Bacteria
548	G4B84_001856	AFLA_074560	GO:0005506			iron ion binding	GO:0005506			P450, PUTATIVE (EUROFUNG)-RELATED	PANTHER	11.0968	0.0492087	0.446229	0.805252	0.932822	Iron+Bacteria
549	G4B84_001856	AFLA_074560	GO:0005506			iron ion binding	GO:0005506			P450, PUTATIVE (EUROFUNG)-RELATED	PANTHER	17.7466	-0.213968	0.430995	0.0917602	0.495738	Iron
550	G4B84_001856	AFLA_074560	GO:0005506			iron ion binding	GO:0005506			E-class P450 group I signature	PRINTS	13.1935	0.0891647	0.477587	0.744101	0.879014	Bacteria
551	G4B84_001856	AFLA_074560	GO:0005506			iron ion binding	GO:0005506			E-class P450 group I signature	PRINTS	11.0968	0.0492087	0.446229	0.805252	0.932822	Iron+Bacteria
552	G4B84_001856	AFLA_074560	GO:0005506			iron ion binding	GO:0005506			E-class P450 group I signature	PRINTS	17.7466	-0.213968	0.430995	0.0917602	0.495738	Iron
553	G4B84_001856	AFLA_074560	GO:0005506			iron ion binding	GO:0005506			Cytochrome P450	Pfam	13.1935	0.0891647	0.477587	0.744101	0.879014	Bacteria
554	G4B84_001856	AFLA_074560	GO:0005506			iron ion binding	GO:0005506			Cytochrome P450	Pfam	11.0968	0.0492087	0.446229	0.805252	0.932822	Iron+Bacteria
555	G4B84_001856	AFLA_074560	GO:0005506			iron ion binding	GO:0005506			Cytochrome P450	Pfam	17.7466	-0.213968	0.430995	0.0917602	0.495738	Iron
556	G4B84_001856	AFLA_074560	GO:0005506			iron ion binding	GO:0005506			Cytochrome P450	SUPERFAMILY	13.1935	0.0891647	0.477587	0.744101	0.879014	Bacteria
557	G4B84_001856	AFLA_074560	GO:0005506			iron ion binding	GO:0005506			Cytochrome P450	SUPERFAMILY	11.0968	0.0492087	0.446229	0.805252	0.932822	Iron+Bacteria
558	G4B84_001856	AFLA_074560	GO:0005506			iron ion binding	GO:0005506			Cytochrome P450	SUPERFAMILY	17.7466	-0.213968	0.430995	0.0917602	0.495738	Iron
559	G4B84_001857	AFLA_074540	GO:0005506			iron ion binding	GO:0005506			CYP57A1-like	CDD	10.4603	-0.0185196	0.462984	0.944952	0.977387	Bacteria
560	G4B84_001857	AFLA_074540	GO:0005506			iron ion binding	GO:0005506			CYP57A1-like	CDD	26.0682	0.0540415	0.442009	0.785479	0.925418	Iron+Bacteria
561	G4B84_001857	AFLA_074540	GO:0005506			iron ion binding	GO:0005506			CYP57A1-like	CDD	44.6263	1.09564	0.568553	0.00100724	0.0221844	Iron
562	G4B84_001857	AFLA_074540	GO:0005506			iron ion binding	GO:0005506			Cytochrome P450 monooxygenase	FunFam	10.4603	-0.0185196	0.462984	0.944952	0.977387	Bacteria
563	G4B84_001857	AFLA_074540	GO:0005506			iron ion binding	GO:0005506			Cytochrome P450 monooxygenase	FunFam	26.0682	0.0540415	0.442009	0.785479	0.925418	Iron+Bacteria
564	G4B84_001857	AFLA_074540	GO:0005506			iron ion binding	GO:0005506			Cytochrome P450 monooxygenase	FunFam	44.6263	1.09564	0.568553	0.00100724	0.0221844	Iron
565	G4B84_001857	AFLA_074540	GO:0005506			iron ion binding	GO:0005506			Cytochrome P450	Gene3D	10.4603	-0.0185196	0.462984	0.944952	0.977387	Bacteria
566	G4B84_001857	AFLA_074540	GO:0005506			iron ion binding	GO:0005506			Cytochrome P450	Gene3D	26.0682	0.0540415	0.442009	0.785479	0.925418	Iron+Bacteria
567	G4B84_001857	AFLA_074540	GO:0005506			iron ion binding	GO:0005506			Cytochrome P450	Gene3D	44.6263	1.09564	0.568553	0.00100724	0.0221844	Iron
568	G4B84_001857	AFLA_074540	GO:0005506			iron ion binding	GO:0005506			CYTOCHROME P450	PANTHER	10.4603	-0.0185196	0.462984	0.944952	0.977387	Bacteria
569	G4B84_001857	AFLA_074540	GO:0005506			iron ion binding	GO:0005506			CYTOCHROME P450	PANTHER	26.0682	0.0540415	0.442009	0.785479	0.925418	Iron+Bacteria
570	G4B84_001857	AFLA_074540	GO:0005506			iron ion binding	GO:0005506			CYTOCHROME P450	PANTHER	44.6263	1.09564	0.568553	0.00100724	0.0221844	Iron
571	G4B84_001857	AFLA_074540	GO:0005506			iron ion binding	GO:0005506			E-class P450 group I signature	PRINTS	10.4603	-0.0185196	0.462984	0.944952	0.977387	Bacteria
572	G4B84_001857	AFLA_074540	GO:0005506			iron ion binding	GO:0005506			E-class P450 group I signature	PRINTS	26.0682	0.0540415	0.442009	0.785479	0.925418	Iron+Bacteria
573	G4B84_001857	AFLA_074540	GO:0005506			iron ion binding	GO:0005506			E-class P450 group I signature	PRINTS	44.6263	1.09564	0.568553	0.00100724	0.0221844	Iron
574	G4B84_001857	AFLA_074540	GO:0005506			iron ion binding	GO:0005506			Cytochrome P450	Pfam	10.4603	-0.0185196	0.462984	0.944952	0.977387	Bacteria
575	G4B84_001857	AFLA_074540	GO:0005506			iron ion binding	GO:0005506			Cytochrome P450	Pfam	26.0682	0.0540415	0.442009	0.785479	0.925418	Iron+Bacteria
576	G4B84_001857	AFLA_074540	GO:0005506			iron ion binding	GO:0005506			Cytochrome P450	Pfam	44.6263	1.09564	0.568553	0.00100724	0.0221844	Iron
577	G4B84_001857	AFLA_074540	GO:0005506			iron ion binding	GO:0005506			Cytochrome P450	SUPERFAMILY	10.4603	-0.0185196	0.462984	0.944952	0.977387	Bacteria
578	G4B84_001857	AFLA_074540	GO:0005506			iron ion binding	GO:0005506			Cytochrome P450	SUPERFAMILY	26.0682	0.0540415	0.442009	0.785479	0.925418	Iron+Bacteria
579	G4B84_001857	AFLA_074540	GO:0005506			iron ion binding	GO:0005506			Cytochrome P450	SUPERFAMILY	44.6263	1.09564	0.568553	0.00100724	0.0221844	Iron
580	G4B84_001890	AFLA_074170	GO:0005506			iron ion binding	GO:0005506			CYP_fungal	CDD	67.349	-0.265686	0.390736	0.287057	0.528541	Bacteria
581	G4B84_001890	AFLA_074170	GO:0005506			iron ion binding	GO:0005506			CYP_fungal	CDD	73.2266	0.0976904	0.305675	0.54398	0.806011	Iron+Bacteria
582	G4B84_001890	AFLA_074170	GO:0005506			iron ion binding	GO:0005506			CYP_fungal	CDD	150.217	-0.023459	0.136766	0.562134	0.927224	Iron
583	G4B84_001890	AFLA_074170	GO:0005506			iron ion binding	GO:0005506			Cytochrome P450 monooxygenase	FunFam	67.349	-0.265686	0.390736	0.287057	0.528541	Bacteria
584	G4B84_001890	AFLA_074170	GO:0005506			iron ion binding	GO:0005506			Cytochrome P450 monooxygenase	FunFam	73.2266	0.0976904	0.305675	0.54398	0.806011	Iron+Bacteria
585	G4B84_001890	AFLA_074170	GO:0005506			iron ion binding	GO:0005506			Cytochrome P450 monooxygenase	FunFam	150.217	-0.023459	0.136766	0.562134	0.927224	Iron
586	G4B84_001890	AFLA_074170	GO:0005506			iron ion binding	GO:0005506			Cytochrome P450	Gene3D	67.349	-0.265686	0.390736	0.287057	0.528541	Bacteria
587	G4B84_001890	AFLA_074170	GO:0005506			iron ion binding	GO:0005506			Cytochrome P450	Gene3D	73.2266	0.0976904	0.305675	0.54398	0.806011	Iron+Bacteria
588	G4B84_001890	AFLA_074170	GO:0005506			iron ion binding	GO:0005506			Cytochrome P450	Gene3D	150.217	-0.023459	0.136766	0.562134	0.927224	Iron
589	G4B84_001890	AFLA_074170	GO:0005506			iron ion binding	GO:0005506			CYTOCHROME P450	PANTHER	67.349	-0.265686	0.390736	0.287057	0.528541	Bacteria
590	G4B84_001890	AFLA_074170	GO:0005506			iron ion binding	GO:0005506			CYTOCHROME P450	PANTHER	73.2266	0.0976904	0.305675	0.54398	0.806011	Iron+Bacteria
591	G4B84_001890	AFLA_074170	GO:0005506			iron ion binding	GO:0005506			CYTOCHROME P450	PANTHER	150.217	-0.023459	0.136766	0.562134	0.927224	Iron
592	G4B84_001890	AFLA_074170	GO:0005506			iron ion binding	GO:0005506			E-class P450 group I signature	PRINTS	67.349	-0.265686	0.390736	0.287057	0.528541	Bacteria
593	G4B84_001890	AFLA_074170	GO:0005506			iron ion binding	GO:0005506			E-class P450 group I signature	PRINTS	73.2266	0.0976904	0.305675	0.54398	0.806011	Iron+Bacteria
594	G4B84_001890	AFLA_074170	GO:0005506			iron ion binding	GO:0005506			E-class P450 group I signature	PRINTS	150.217	-0.023459	0.136766	0.562134	0.927224	Iron
595	G4B84_001890	AFLA_074170	GO:0005506			iron ion binding	GO:0005506			Cytochrome P450	Pfam	67.349	-0.265686	0.390736	0.287057	0.528541	Bacteria
596	G4B84_001890	AFLA_074170	GO:0005506			iron ion binding	GO:0005506			Cytochrome P450	Pfam	73.2266	0.0976904	0.305675	0.54398	0.806011	Iron+Bacteria
597	G4B84_001890	AFLA_074170	GO:0005506			iron ion binding	GO:0005506			Cytochrome P450	Pfam	150.217	-0.023459	0.136766	0.562134	0.927224	Iron
598	G4B84_001890	AFLA_074170	GO:0005506			iron ion binding	GO:0005506			Cytochrome P450	SUPERFAMILY	67.349	-0.265686	0.390736	0.287057	0.528541	Bacteria
599	G4B84_001890	AFLA_074170	GO:0005506			iron ion binding	GO:0005506			Cytochrome P450	SUPERFAMILY	73.2266	0.0976904	0.305675	0.54398	0.806011	Iron+Bacteria
600	G4B84_001890	AFLA_074170	GO:0005506			iron ion binding	GO:0005506			Cytochrome P450	SUPERFAMILY	150.217	-0.023459	0.136766	0.562134	0.927224	Iron
601	G4B84_001897	AFLA_074070	GO:0055085					transmembrane transport	GO:0055085	Siderophore iron transporter mirB	FunFam	704.626	0.293288	0.421836	0.263798	0.501933	Bacteria
602	G4B84_001897	AFLA_074070	GO:0055085					transmembrane transport	GO:0055085	Siderophore iron transporter mirB	FunFam	398.407	-0.448971	0.621113	0.102239	0.353454	Iron+Bacteria
603	G4B84_001897	AFLA_074070	GO:0055085					transmembrane transport	GO:0055085	Siderophore iron transporter mirB	FunFam	576.443	-4.95223	0.431063	1.17677e-31	1.78465e-28	Iron
604	G4B84_001897	AFLA_074070	GO:0022857			transmembrane transporter activity	GO:0022857			Siderophore iron transporter mirB	FunFam	704.626	0.293288	0.421836	0.263798	0.501933	Bacteria
605	G4B84_001897	AFLA_074070	GO:0022857			transmembrane transporter activity	GO:0022857			Siderophore iron transporter mirB	FunFam	398.407	-0.448971	0.621113	0.102239	0.353454	Iron+Bacteria
606	G4B84_001897	AFLA_074070	GO:0022857			transmembrane transporter activity	GO:0022857			Siderophore iron transporter mirB	FunFam	576.443	-4.95223	0.431063	1.17677e-31	1.78465e-28	Iron
607	G4B84_001915	AFLA_073900	GO:0000105					histidine biosynthetic process	GO:0000105	Nitrogenase molybdenum iron protein domain	Gene3D	9.42479	-0.174453	0.542839	0.550947	0.757036	Bacteria
608	G4B84_001915	AFLA_073900	GO:0000105					histidine biosynthetic process	GO:0000105	Nitrogenase molybdenum iron protein domain	Gene3D	10.7476	-0.0270233	0.488727	0.897416	0.966698	Iron+Bacteria
609	G4B84_001915	AFLA_073900	GO:0000105					histidine biosynthetic process	GO:0000105	Nitrogenase molybdenum iron protein domain	Gene3D	23.6015	0.0106793	0.204293	0.867512	0.99027	Iron
610	G4B84_001915	AFLA_073900	GO:0004399			histidinol dehydrogenase activity	GO:0004399			Nitrogenase molybdenum iron protein domain	Gene3D	9.42479	-0.174453	0.542839	0.550947	0.757036	Bacteria
611	G4B84_001915	AFLA_073900	GO:0004399			histidinol dehydrogenase activity	GO:0004399			Nitrogenase molybdenum iron protein domain	Gene3D	10.7476	-0.0270233	0.488727	0.897416	0.966698	Iron+Bacteria
612	G4B84_001915	AFLA_073900	GO:0004399			histidinol dehydrogenase activity	GO:0004399			Nitrogenase molybdenum iron protein domain	Gene3D	23.6015	0.0106793	0.204293	0.867512	0.99027	Iron
613	G4B84_001915	AFLA_073900	GO:0016491			oxidoreductase activity	GO:0016491			Nitrogenase molybdenum iron protein domain	Gene3D	9.42479	-0.174453	0.542839	0.550947	0.757036	Bacteria
614	G4B84_001915	AFLA_073900	GO:0016491			oxidoreductase activity	GO:0016491			Nitrogenase molybdenum iron protein domain	Gene3D	10.7476	-0.0270233	0.488727	0.897416	0.966698	Iron+Bacteria
615	G4B84_001915	AFLA_073900	GO:0016491			oxidoreductase activity	GO:0016491			Nitrogenase molybdenum iron protein domain	Gene3D	23.6015	0.0106793	0.204293	0.867512	0.99027	Iron
616	G4B84_001915	AFLA_073900	GO:0016616			oxidoreductase activity, acting on the CH-OH group of donors, NAD or NADP as acceptor	GO:0016616			Nitrogenase molybdenum iron protein domain	Gene3D	9.42479	-0.174453	0.542839	0.550947	0.757036	Bacteria
617	G4B84_001915	AFLA_073900	GO:0016616			oxidoreductase activity, acting on the CH-OH group of donors, NAD or NADP as acceptor	GO:0016616			Nitrogenase molybdenum iron protein domain	Gene3D	10.7476	-0.0270233	0.488727	0.897416	0.966698	Iron+Bacteria
618	G4B84_001915	AFLA_073900	GO:0016616			oxidoreductase activity, acting on the CH-OH group of donors, NAD or NADP as acceptor	GO:0016616			Nitrogenase molybdenum iron protein domain	Gene3D	23.6015	0.0106793	0.204293	0.867512	0.99027	Iron
619	G4B84_001915	AFLA_073900	GO:0046872			metal ion binding	GO:0046872			Nitrogenase molybdenum iron protein domain	Gene3D	9.42479	-0.174453	0.542839	0.550947	0.757036	Bacteria
620	G4B84_001915	AFLA_073900	GO:0046872			metal ion binding	GO:0046872			Nitrogenase molybdenum iron protein domain	Gene3D	10.7476	-0.0270233	0.488727	0.897416	0.966698	Iron+Bacteria
621	G4B84_001915	AFLA_073900	GO:0046872			metal ion binding	GO:0046872			Nitrogenase molybdenum iron protein domain	Gene3D	23.6015	0.0106793	0.204293	0.867512	0.99027	Iron
622	G4B84_001915	AFLA_073900	GO:0051287			NAD binding	GO:0051287			Nitrogenase molybdenum iron protein domain	Gene3D	9.42479	-0.174453	0.542839	0.550947	0.757036	Bacteria
623	G4B84_001915	AFLA_073900	GO:0051287			NAD binding	GO:0051287			Nitrogenase molybdenum iron protein domain	Gene3D	10.7476	-0.0270233	0.488727	0.897416	0.966698	Iron+Bacteria
624	G4B84_001915	AFLA_073900	GO:0051287			NAD binding	GO:0051287			Nitrogenase molybdenum iron protein domain	Gene3D	23.6015	0.0106793	0.204293	0.867512	0.99027	Iron
625	G4B84_001942	AFLA_073600	GO:0005506			iron ion binding	GO:0005506			CYP60B-like	CDD	344.504	-5.58407	0.548749	4.96425e-26	2.23737e-23	Bacteria
626	G4B84_001942	AFLA_073600	GO:0005506			iron ion binding	GO:0005506			CYP60B-like	CDD	439.669	0.387771	0.533265	0.114312	0.374645	Iron+Bacteria
627	G4B84_001942	AFLA_073600	GO:0005506			iron ion binding	GO:0005506			CYP60B-like	CDD	1540.74	0.0385977	0.169804	0.439509	0.871178	Iron
628	G4B84_001942	AFLA_073600	GO:0005506			iron ion binding	GO:0005506			Cytochrome P450 monooxygenase	FunFam	344.504	-5.58407	0.548749	4.96425e-26	2.23737e-23	Bacteria
629	G4B84_001942	AFLA_073600	GO:0005506			iron ion binding	GO:0005506			Cytochrome P450 monooxygenase	FunFam	439.669	0.387771	0.533265	0.114312	0.374645	Iron+Bacteria
630	G4B84_001942	AFLA_073600	GO:0005506			iron ion binding	GO:0005506			Cytochrome P450 monooxygenase	FunFam	1540.74	0.0385977	0.169804	0.439509	0.871178	Iron
631	G4B84_001942	AFLA_073600	GO:0005506			iron ion binding	GO:0005506			Cytochrome P450	Gene3D	344.504	-5.58407	0.548749	4.96425e-26	2.23737e-23	Bacteria
632	G4B84_001942	AFLA_073600	GO:0005506			iron ion binding	GO:0005506			Cytochrome P450	Gene3D	439.669	0.387771	0.533265	0.114312	0.374645	Iron+Bacteria
633	G4B84_001942	AFLA_073600	GO:0005506			iron ion binding	GO:0005506			Cytochrome P450	Gene3D	1540.74	0.0385977	0.169804	0.439509	0.871178	Iron
634	G4B84_001942	AFLA_073600	GO:0005506			iron ion binding	GO:0005506			CYTOCHROME P450	PANTHER	344.504	-5.58407	0.548749	4.96425e-26	2.23737e-23	Bacteria
635	G4B84_001942	AFLA_073600	GO:0005506			iron ion binding	GO:0005506			CYTOCHROME P450	PANTHER	439.669	0.387771	0.533265	0.114312	0.374645	Iron+Bacteria
636	G4B84_001942	AFLA_073600	GO:0005506			iron ion binding	GO:0005506			CYTOCHROME P450	PANTHER	1540.74	0.0385977	0.169804	0.439509	0.871178	Iron
637	G4B84_001942	AFLA_073600	GO:0005506			iron ion binding	GO:0005506			E-class P450 group I signature	PRINTS	344.504	-5.58407	0.548749	4.96425e-26	2.23737e-23	Bacteria
638	G4B84_001942	AFLA_073600	GO:0005506			iron ion binding	GO:0005506			E-class P450 group I signature	PRINTS	439.669	0.387771	0.533265	0.114312	0.374645	Iron+Bacteria
639	G4B84_001942	AFLA_073600	GO:0005506			iron ion binding	GO:0005506			E-class P450 group I signature	PRINTS	1540.74	0.0385977	0.169804	0.439509	0.871178	Iron
640	G4B84_001942	AFLA_073600	GO:0005506			iron ion binding	GO:0005506			Cytochrome P450	Pfam	344.504	-5.58407	0.548749	4.96425e-26	2.23737e-23	Bacteria
641	G4B84_001942	AFLA_073600	GO:0005506			iron ion binding	GO:0005506			Cytochrome P450	Pfam	439.669	0.387771	0.533265	0.114312	0.374645	Iron+Bacteria
642	G4B84_001942	AFLA_073600	GO:0005506			iron ion binding	GO:0005506			Cytochrome P450	Pfam	1540.74	0.0385977	0.169804	0.439509	0.871178	Iron
643	G4B84_001942	AFLA_073600	GO:0005506			iron ion binding	GO:0005506			Cytochrome P450	SUPERFAMILY	344.504	-5.58407	0.548749	4.96425e-26	2.23737e-23	Bacteria
644	G4B84_001942	AFLA_073600	GO:0005506			iron ion binding	GO:0005506			Cytochrome P450	SUPERFAMILY	439.669	0.387771	0.533265	0.114312	0.374645	Iron+Bacteria
645	G4B84_001942	AFLA_073600	GO:0005506			iron ion binding	GO:0005506			Cytochrome P450	SUPERFAMILY	1540.74	0.0385977	0.169804	0.439509	0.871178	Iron
646	G4B84_001986	AFLA_073140	GO:0005506			iron ion binding	GO:0005506			CYP58-like	CDD	21.2742	0.033053	0.399595	0.894064	0.954171	Bacteria
647	G4B84_001986	AFLA_073140	GO:0005506			iron ion binding	GO:0005506			CYP58-like	CDD	27.0599	-0.0763234	0.337036	0.651814	0.862088	Iron+Bacteria
648	G4B84_001986	AFLA_073140	GO:0005506			iron ion binding	GO:0005506			CYP58-like	CDD	50.0364	0.0683003	0.212693	0.264847	0.750038	Iron
649	G4B84_001986	AFLA_073140	GO:0005506			iron ion binding	GO:0005506			Cytochrome P450, putative (Eurofung)	FunFam	21.2742	0.033053	0.399595	0.894064	0.954171	Bacteria
650	G4B84_001986	AFLA_073140	GO:0005506			iron ion binding	GO:0005506			Cytochrome P450, putative (Eurofung)	FunFam	27.0599	-0.0763234	0.337036	0.651814	0.862088	Iron+Bacteria
651	G4B84_001986	AFLA_073140	GO:0005506			iron ion binding	GO:0005506			Cytochrome P450, putative (Eurofung)	FunFam	50.0364	0.0683003	0.212693	0.264847	0.750038	Iron
652	G4B84_001986	AFLA_073140	GO:0005506			iron ion binding	GO:0005506			Cytochrome P450	Gene3D	21.2742	0.033053	0.399595	0.894064	0.954171	Bacteria
653	G4B84_001986	AFLA_073140	GO:0005506			iron ion binding	GO:0005506			Cytochrome P450	Gene3D	27.0599	-0.0763234	0.337036	0.651814	0.862088	Iron+Bacteria
654	G4B84_001986	AFLA_073140	GO:0005506			iron ion binding	GO:0005506			Cytochrome P450	Gene3D	50.0364	0.0683003	0.212693	0.264847	0.750038	Iron
655	G4B84_001986	AFLA_073140	GO:0005506			iron ion binding	GO:0005506			CYTOCHROME P450	PANTHER	21.2742	0.033053	0.399595	0.894064	0.954171	Bacteria
656	G4B84_001986	AFLA_073140	GO:0005506			iron ion binding	GO:0005506			CYTOCHROME P450	PANTHER	27.0599	-0.0763234	0.337036	0.651814	0.862088	Iron+Bacteria
657	G4B84_001986	AFLA_073140	GO:0005506			iron ion binding	GO:0005506			CYTOCHROME P450	PANTHER	50.0364	0.0683003	0.212693	0.264847	0.750038	Iron
658	G4B84_001986	AFLA_073140	GO:0005506			iron ion binding	GO:0005506			E-class P450 group I signature	PRINTS	21.2742	0.033053	0.399595	0.894064	0.954171	Bacteria
659	G4B84_001986	AFLA_073140	GO:0005506			iron ion binding	GO:0005506			E-class P450 group I signature	PRINTS	27.0599	-0.0763234	0.337036	0.651814	0.862088	Iron+Bacteria
660	G4B84_001986	AFLA_073140	GO:0005506			iron ion binding	GO:0005506			E-class P450 group I signature	PRINTS	50.0364	0.0683003	0.212693	0.264847	0.750038	Iron
661	G4B84_001986	AFLA_073140	GO:0005506			iron ion binding	GO:0005506			Cytochrome P450	Pfam	21.2742	0.033053	0.399595	0.894064	0.954171	Bacteria
662	G4B84_001986	AFLA_073140	GO:0005506			iron ion binding	GO:0005506			Cytochrome P450	Pfam	27.0599	-0.0763234	0.337036	0.651814	0.862088	Iron+Bacteria
663	G4B84_001986	AFLA_073140	GO:0005506			iron ion binding	GO:0005506			Cytochrome P450	Pfam	50.0364	0.0683003	0.212693	0.264847	0.750038	Iron
664	G4B84_001986	AFLA_073140	GO:0005506			iron ion binding	GO:0005506			Cytochrome P450	SUPERFAMILY	21.2742	0.033053	0.399595	0.894064	0.954171	Bacteria
665	G4B84_001986	AFLA_073140	GO:0005506			iron ion binding	GO:0005506			Cytochrome P450	SUPERFAMILY	27.0599	-0.0763234	0.337036	0.651814	0.862088	Iron+Bacteria
666	G4B84_001986	AFLA_073140	GO:0005506			iron ion binding	GO:0005506			Cytochrome P450	SUPERFAMILY	50.0364	0.0683003	0.212693	0.264847	0.750038	Iron
667	G4B84_001987	AFLA_073130	GO:0005506			iron ion binding	GO:0005506			CYP64-like	CDD	14.2007	0.301246	0.516957	0.304231	0.546941	Bacteria
668	G4B84_001987	AFLA_073130	GO:0005506			iron ion binding	GO:0005506			CYP64-like	CDD	13.007	-0.293669	0.538153	0.213492	0.523751	Iron+Bacteria
669	G4B84_001987	AFLA_073130	GO:0005506			iron ion binding	GO:0005506			CYP64-like	CDD	20.6747	-0.00631834	0.182723	0.913183	0.995987	Iron
670	G4B84_001987	AFLA_073130	GO:0005506			iron ion binding	GO:0005506			Cytochrome P450	Gene3D	14.2007	0.301246	0.516957	0.304231	0.546941	Bacteria
671	G4B84_001987	AFLA_073130	GO:0005506			iron ion binding	GO:0005506			Cytochrome P450	Gene3D	13.007	-0.293669	0.538153	0.213492	0.523751	Iron+Bacteria
672	G4B84_001987	AFLA_073130	GO:0005506			iron ion binding	GO:0005506			Cytochrome P450	Gene3D	20.6747	-0.00631834	0.182723	0.913183	0.995987	Iron
673	G4B84_001987	AFLA_073130	GO:0005506			iron ion binding	GO:0005506			P450, PUTATIVE (EUROFUNG)-RELATED-RELATED	PANTHER	14.2007	0.301246	0.516957	0.304231	0.546941	Bacteria
674	G4B84_001987	AFLA_073130	GO:0005506			iron ion binding	GO:0005506			P450, PUTATIVE (EUROFUNG)-RELATED-RELATED	PANTHER	13.007	-0.293669	0.538153	0.213492	0.523751	Iron+Bacteria
675	G4B84_001987	AFLA_073130	GO:0005506			iron ion binding	GO:0005506			P450, PUTATIVE (EUROFUNG)-RELATED-RELATED	PANTHER	20.6747	-0.00631834	0.182723	0.913183	0.995987	Iron
676	G4B84_001987	AFLA_073130	GO:0005506			iron ion binding	GO:0005506			E-class P450 group I signature	PRINTS	14.2007	0.301246	0.516957	0.304231	0.546941	Bacteria
677	G4B84_001987	AFLA_073130	GO:0005506			iron ion binding	GO:0005506			E-class P450 group I signature	PRINTS	13.007	-0.293669	0.538153	0.213492	0.523751	Iron+Bacteria
678	G4B84_001987	AFLA_073130	GO:0005506			iron ion binding	GO:0005506			E-class P450 group I signature	PRINTS	20.6747	-0.00631834	0.182723	0.913183	0.995987	Iron
679	G4B84_001987	AFLA_073130	GO:0005506			iron ion binding	GO:0005506			Cytochrome P450	Pfam	14.2007	0.301246	0.516957	0.304231	0.546941	Bacteria
680	G4B84_001987	AFLA_073130	GO:0005506			iron ion binding	GO:0005506			Cytochrome P450	Pfam	13.007	-0.293669	0.538153	0.213492	0.523751	Iron+Bacteria
681	G4B84_001987	AFLA_073130	GO:0005506			iron ion binding	GO:0005506			Cytochrome P450	Pfam	20.6747	-0.00631834	0.182723	0.913183	0.995987	Iron
682	G4B84_001987	AFLA_073130	GO:0005506			iron ion binding	GO:0005506			Cytochrome P450	SUPERFAMILY	14.2007	0.301246	0.516957	0.304231	0.546941	Bacteria
683	G4B84_001987	AFLA_073130	GO:0005506			iron ion binding	GO:0005506			Cytochrome P450	SUPERFAMILY	13.007	-0.293669	0.538153	0.213492	0.523751	Iron+Bacteria
684	G4B84_001987	AFLA_073130	GO:0005506			iron ion binding	GO:0005506			Cytochrome P450	SUPERFAMILY	20.6747	-0.00631834	0.182723	0.913183	0.995987	Iron
685	G4B84_002013	AFLA_072840	GO:0006099					electron transport chain	GO:0022900	Aconitase iron-sulfur domain	SUPERFAMILY	61.8663	-0.938244	0.559857	0.0105697	0.0523236	Bacteria
686	G4B84_002013	AFLA_072840	GO:0006099					electron transport chain	GO:0022900	Aconitase iron-sulfur domain	SUPERFAMILY	72.4871	1.21912	0.640614	0.0027008	0.025892	Iron+Bacteria
687	G4B84_002013	AFLA_072840	GO:0006099					electron transport chain	GO:0022900	Aconitase iron-sulfur domain	SUPERFAMILY	152.419	-0.104491	0.248765	0.147233	0.607066	Iron
688	G4B84_002013	AFLA_072840	GO:0003994			aconitate hydratase activity	GO:0003994			Aconitase iron-sulfur domain	SUPERFAMILY	61.8663	-0.938244	0.559857	0.0105697	0.0523236	Bacteria
689	G4B84_002013	AFLA_072840	GO:0003994			aconitate hydratase activity	GO:0003994			Aconitase iron-sulfur domain	SUPERFAMILY	72.4871	1.21912	0.640614	0.0027008	0.025892	Iron+Bacteria
690	G4B84_002013	AFLA_072840	GO:0003994			aconitate hydratase activity	GO:0003994			Aconitase iron-sulfur domain	SUPERFAMILY	152.419	-0.104491	0.248765	0.147233	0.607066	Iron
691	G4B84_002013	AFLA_072840	GO:0051539			iron-sulfur cluster binding	GO:0051536			Aconitate hydratase, mitochondrial	FunFam	61.8663	-0.938244	0.559857	0.0105697	0.0523236	Bacteria
692	G4B84_002013	AFLA_072840	GO:0051539			iron-sulfur cluster binding	GO:0051536			Aconitate hydratase, mitochondrial	FunFam	72.4871	1.21912	0.640614	0.0027008	0.025892	Iron+Bacteria
693	G4B84_002013	AFLA_072840	GO:0051539			iron-sulfur cluster binding	GO:0051536			Aconitate hydratase, mitochondrial	FunFam	152.419	-0.104491	0.248765	0.147233	0.607066	Iron
694	G4B84_002013	AFLA_072840	GO:0051539			iron-sulfur cluster binding	GO:0051536			Aconitase, domain 4	Gene3D	61.8663	-0.938244	0.559857	0.0105697	0.0523236	Bacteria
695	G4B84_002013	AFLA_072840	GO:0051539			iron-sulfur cluster binding	GO:0051536			Aconitase, domain 4	Gene3D	72.4871	1.21912	0.640614	0.0027008	0.025892	Iron+Bacteria
696	G4B84_002013	AFLA_072840	GO:0051539			iron-sulfur cluster binding	GO:0051536			Aconitase, domain 4	Gene3D	152.419	-0.104491	0.248765	0.147233	0.607066	Iron
697	G4B84_002013	AFLA_072840	GO:0051539			iron-sulfur cluster binding	GO:0051536			ACONITATE HYDRATASE B	PANTHER	61.8663	-0.938244	0.559857	0.0105697	0.0523236	Bacteria
698	G4B84_002013	AFLA_072840	GO:0051539			iron-sulfur cluster binding	GO:0051536			ACONITATE HYDRATASE B	PANTHER	72.4871	1.21912	0.640614	0.0027008	0.025892	Iron+Bacteria
699	G4B84_002013	AFLA_072840	GO:0051539			iron-sulfur cluster binding	GO:0051536			ACONITATE HYDRATASE B	PANTHER	152.419	-0.104491	0.248765	0.147233	0.607066	Iron
700	G4B84_002013	AFLA_072840	GO:0051539			iron-sulfur cluster binding	GO:0051536			Aconitase family signature	PRINTS	61.8663	-0.938244	0.559857	0.0105697	0.0523236	Bacteria
701	G4B84_002013	AFLA_072840	GO:0051539			iron-sulfur cluster binding	GO:0051536			Aconitase family signature	PRINTS	72.4871	1.21912	0.640614	0.0027008	0.025892	Iron+Bacteria
702	G4B84_002013	AFLA_072840	GO:0051539			iron-sulfur cluster binding	GO:0051536			Aconitase family signature	PRINTS	152.419	-0.104491	0.248765	0.147233	0.607066	Iron
703	G4B84_002013	AFLA_072840	GO:0051539			iron-sulfur cluster binding	GO:0051536			Aconitase family (aconitate hydratase)	Pfam	61.8663	-0.938244	0.559857	0.0105697	0.0523236	Bacteria
704	G4B84_002013	AFLA_072840	GO:0051539			iron-sulfur cluster binding	GO:0051536			Aconitase family (aconitate hydratase)	Pfam	72.4871	1.21912	0.640614	0.0027008	0.025892	Iron+Bacteria
705	G4B84_002013	AFLA_072840	GO:0051539			iron-sulfur cluster binding	GO:0051536			Aconitase family (aconitate hydratase)	Pfam	152.419	-0.104491	0.248765	0.147233	0.607066	Iron
706	G4B84_002013	AFLA_072840	GO:0051539			iron-sulfur cluster binding	GO:0051536			Aconitase iron-sulfur domain	SUPERFAMILY	61.8663	-0.938244	0.559857	0.0105697	0.0523236	Bacteria
707	G4B84_002013	AFLA_072840	GO:0051539			iron-sulfur cluster binding	GO:0051536			Aconitase iron-sulfur domain	SUPERFAMILY	72.4871	1.21912	0.640614	0.0027008	0.025892	Iron+Bacteria
708	G4B84_002013	AFLA_072840	GO:0051539			iron-sulfur cluster binding	GO:0051536			Aconitase iron-sulfur domain	SUPERFAMILY	152.419	-0.104491	0.248765	0.147233	0.607066	Iron
709	G4B84_002013	AFLA_072840	GO:0051539			iron-sulfur cluster binding	GO:0051536			aconitase_mito: aconitate hydratase, mitochondrial	TIGRFAM	61.8663	-0.938244	0.559857	0.0105697	0.0523236	Bacteria
710	G4B84_002013	AFLA_072840	GO:0051539			iron-sulfur cluster binding	GO:0051536			aconitase_mito: aconitate hydratase, mitochondrial	TIGRFAM	72.4871	1.21912	0.640614	0.0027008	0.025892	Iron+Bacteria
711	G4B84_002013	AFLA_072840	GO:0051539			iron-sulfur cluster binding	GO:0051536			aconitase_mito: aconitate hydratase, mitochondrial	TIGRFAM	152.419	-0.104491	0.248765	0.147233	0.607066	Iron
712	G4B84_002027	AFLA_072670	GO:0030001					monoatomic cation transport	GO:0006812	ZINC/IRON TRANSPORTER	PANTHER	36.6877	-1.30456	0.733364	0.0049782	0.0287887	Bacteria
713	G4B84_002027	AFLA_072670	GO:0030001					monoatomic cation transport	GO:0006812	ZINC/IRON TRANSPORTER	PANTHER	25.611	1.14526	0.921674	0.0119624	0.0810978	Iron+Bacteria
714	G4B84_002027	AFLA_072670	GO:0030001					monoatomic cation transport	GO:0006812	ZINC/IRON TRANSPORTER	PANTHER	67.0232	-2.27229	0.637895	8.87109e-07	6.11529e-05	Iron
715	G4B84_002027	AFLA_072670	GO:0030001					monoatomic cation transport	GO:0006812	zip: ZIP zinc/iron transport family	TIGRFAM	36.6877	-1.30456	0.733364	0.0049782	0.0287887	Bacteria
716	G4B84_002027	AFLA_072670	GO:0030001					monoatomic cation transport	GO:0006812	zip: ZIP zinc/iron transport family	TIGRFAM	25.611	1.14526	0.921674	0.0119624	0.0810978	Iron+Bacteria
717	G4B84_002027	AFLA_072670	GO:0030001					monoatomic cation transport	GO:0006812	zip: ZIP zinc/iron transport family	TIGRFAM	67.0232	-2.27229	0.637895	8.87109e-07	6.11529e-05	Iron
718	G4B84_002027	AFLA_072670	GO:0055085					transmembrane transport	GO:0055085	ZINC/IRON TRANSPORTER	PANTHER	36.6877	-1.30456	0.733364	0.0049782	0.0287887	Bacteria
719	G4B84_002027	AFLA_072670	GO:0055085					transmembrane transport	GO:0055085	ZINC/IRON TRANSPORTER	PANTHER	25.611	1.14526	0.921674	0.0119624	0.0810978	Iron+Bacteria
720	G4B84_002027	AFLA_072670	GO:0055085					transmembrane transport	GO:0055085	ZINC/IRON TRANSPORTER	PANTHER	67.0232	-2.27229	0.637895	8.87109e-07	6.11529e-05	Iron
721	G4B84_002027	AFLA_072670	GO:0055085					transmembrane transport	GO:0055085	zip: ZIP zinc/iron transport family	TIGRFAM	36.6877	-1.30456	0.733364	0.0049782	0.0287887	Bacteria
722	G4B84_002027	AFLA_072670	GO:0055085					transmembrane transport	GO:0055085	zip: ZIP zinc/iron transport family	TIGRFAM	25.611	1.14526	0.921674	0.0119624	0.0810978	Iron+Bacteria
723	G4B84_002027	AFLA_072670	GO:0055085					transmembrane transport	GO:0055085	zip: ZIP zinc/iron transport family	TIGRFAM	67.0232	-2.27229	0.637895	8.87109e-07	6.11529e-05	Iron
724	G4B84_002027	AFLA_072670	GO:0071577					zinc ion transmembrane transport	GO:0071577	ZINC/IRON TRANSPORTER	PANTHER	36.6877	-1.30456	0.733364	0.0049782	0.0287887	Bacteria
725	G4B84_002027	AFLA_072670	GO:0071577					zinc ion transmembrane transport	GO:0071577	ZINC/IRON TRANSPORTER	PANTHER	25.611	1.14526	0.921674	0.0119624	0.0810978	Iron+Bacteria
726	G4B84_002027	AFLA_072670	GO:0071577					zinc ion transmembrane transport	GO:0071577	ZINC/IRON TRANSPORTER	PANTHER	67.0232	-2.27229	0.637895	8.87109e-07	6.11529e-05	Iron
727	G4B84_002027	AFLA_072670	GO:0071577					zinc ion transmembrane transport	GO:0071577	zip: ZIP zinc/iron transport family	TIGRFAM	36.6877	-1.30456	0.733364	0.0049782	0.0287887	Bacteria
728	G4B84_002027	AFLA_072670	GO:0071577					zinc ion transmembrane transport	GO:0071577	zip: ZIP zinc/iron transport family	TIGRFAM	25.611	1.14526	0.921674	0.0119624	0.0810978	Iron+Bacteria
729	G4B84_002027	AFLA_072670	GO:0071577					zinc ion transmembrane transport	GO:0071577	zip: ZIP zinc/iron transport family	TIGRFAM	67.0232	-2.27229	0.637895	8.87109e-07	6.11529e-05	Iron
730	G4B84_002027	AFLA_072670	GO:0016020	membrane	GO:0016020					ZINC/IRON TRANSPORTER	PANTHER	36.6877	-1.30456	0.733364	0.0049782	0.0287887	Bacteria
731	G4B84_002027	AFLA_072670	GO:0016020	membrane	GO:0016020					ZINC/IRON TRANSPORTER	PANTHER	25.611	1.14526	0.921674	0.0119624	0.0810978	Iron+Bacteria
732	G4B84_002027	AFLA_072670	GO:0016020	membrane	GO:0016020					ZINC/IRON TRANSPORTER	PANTHER	67.0232	-2.27229	0.637895	8.87109e-07	6.11529e-05	Iron
733	G4B84_002027	AFLA_072670	GO:0016020	membrane	GO:0016020					zip: ZIP zinc/iron transport family	TIGRFAM	36.6877	-1.30456	0.733364	0.0049782	0.0287887	Bacteria
734	G4B84_002027	AFLA_072670	GO:0016020	membrane	GO:0016020					zip: ZIP zinc/iron transport family	TIGRFAM	25.611	1.14526	0.921674	0.0119624	0.0810978	Iron+Bacteria
735	G4B84_002027	AFLA_072670	GO:0016020	membrane	GO:0016020					zip: ZIP zinc/iron transport family	TIGRFAM	67.0232	-2.27229	0.637895	8.87109e-07	6.11529e-05	Iron
736	G4B84_002027	AFLA_072670	GO:0046873			monoatomic ion channel activity	GO:0005216			ZINC/IRON TRANSPORTER	PANTHER	36.6877	-1.30456	0.733364	0.0049782	0.0287887	Bacteria
737	G4B84_002027	AFLA_072670	GO:0046873			monoatomic ion channel activity	GO:0005216			ZINC/IRON TRANSPORTER	PANTHER	25.611	1.14526	0.921674	0.0119624	0.0810978	Iron+Bacteria
738	G4B84_002027	AFLA_072670	GO:0046873			monoatomic ion channel activity	GO:0005216			ZINC/IRON TRANSPORTER	PANTHER	67.0232	-2.27229	0.637895	8.87109e-07	6.11529e-05	Iron
739	G4B84_002027	AFLA_072670	GO:0046873			monoatomic ion channel activity	GO:0005216			zip: ZIP zinc/iron transport family	TIGRFAM	36.6877	-1.30456	0.733364	0.0049782	0.0287887	Bacteria
740	G4B84_002027	AFLA_072670	GO:0046873			monoatomic ion channel activity	GO:0005216			zip: ZIP zinc/iron transport family	TIGRFAM	25.611	1.14526	0.921674	0.0119624	0.0810978	Iron+Bacteria
741	G4B84_002027	AFLA_072670	GO:0046873			monoatomic ion channel activity	GO:0005216			zip: ZIP zinc/iron transport family	TIGRFAM	67.0232	-2.27229	0.637895	8.87109e-07	6.11529e-05	Iron
742	G4B84_002027	AFLA_072670	GO:0005385			copper ion transmembrane transporter activity	GO:0005375			ZINC/IRON TRANSPORTER	PANTHER	36.6877	-1.30456	0.733364	0.0049782	0.0287887	Bacteria
743	G4B84_002027	AFLA_072670	GO:0005385			copper ion transmembrane transporter activity	GO:0005375			ZINC/IRON TRANSPORTER	PANTHER	25.611	1.14526	0.921674	0.0119624	0.0810978	Iron+Bacteria
744	G4B84_002027	AFLA_072670	GO:0005385			copper ion transmembrane transporter activity	GO:0005375			ZINC/IRON TRANSPORTER	PANTHER	67.0232	-2.27229	0.637895	8.87109e-07	6.11529e-05	Iron
745	G4B84_002027	AFLA_072670	GO:0005385			copper ion transmembrane transporter activity	GO:0005375			zip: ZIP zinc/iron transport family	TIGRFAM	36.6877	-1.30456	0.733364	0.0049782	0.0287887	Bacteria
746	G4B84_002027	AFLA_072670	GO:0005385			copper ion transmembrane transporter activity	GO:0005375			zip: ZIP zinc/iron transport family	TIGRFAM	25.611	1.14526	0.921674	0.0119624	0.0810978	Iron+Bacteria
747	G4B84_002027	AFLA_072670	GO:0005385			copper ion transmembrane transporter activity	GO:0005375			zip: ZIP zinc/iron transport family	TIGRFAM	67.0232	-2.27229	0.637895	8.87109e-07	6.11529e-05	Iron
748	G4B84_002055	AFLA_072360	GO:0005506			iron ion binding	GO:0005506			CYP57A1-like	CDD	10.0963	0.00119281	0.487786	0.996539	0.998948	Bacteria
749	G4B84_002055	AFLA_072360	GO:0005506			iron ion binding	GO:0005506			CYP57A1-like	CDD	7.83684	-0.13417	0.5284	0.544602	0.80637	Iron+Bacteria
750	G4B84_002055	AFLA_072360	GO:0005506			iron ion binding	GO:0005506			CYP57A1-like	CDD	15.4402	-0.133028	0.358717	0.191032	0.676856	Iron
751	G4B84_002055	AFLA_072360	GO:0005506			iron ion binding	GO:0005506			Cytochrome P450	Gene3D	10.0963	0.00119281	0.487786	0.996539	0.998948	Bacteria
752	G4B84_002055	AFLA_072360	GO:0005506			iron ion binding	GO:0005506			Cytochrome P450	Gene3D	7.83684	-0.13417	0.5284	0.544602	0.80637	Iron+Bacteria
753	G4B84_002055	AFLA_072360	GO:0005506			iron ion binding	GO:0005506			Cytochrome P450	Gene3D	15.4402	-0.133028	0.358717	0.191032	0.676856	Iron
754	G4B84_002055	AFLA_072360	GO:0005506			iron ion binding	GO:0005506			CYTOCHROME P450	PANTHER	10.0963	0.00119281	0.487786	0.996539	0.998948	Bacteria
755	G4B84_002055	AFLA_072360	GO:0005506			iron ion binding	GO:0005506			CYTOCHROME P450	PANTHER	7.83684	-0.13417	0.5284	0.544602	0.80637	Iron+Bacteria
756	G4B84_002055	AFLA_072360	GO:0005506			iron ion binding	GO:0005506			CYTOCHROME P450	PANTHER	15.4402	-0.133028	0.358717	0.191032	0.676856	Iron
757	G4B84_002055	AFLA_072360	GO:0005506			iron ion binding	GO:0005506			E-class P450 group I signature	PRINTS	10.0963	0.00119281	0.487786	0.996539	0.998948	Bacteria
758	G4B84_002055	AFLA_072360	GO:0005506			iron ion binding	GO:0005506			E-class P450 group I signature	PRINTS	7.83684	-0.13417	0.5284	0.544602	0.80637	Iron+Bacteria
759	G4B84_002055	AFLA_072360	GO:0005506			iron ion binding	GO:0005506			E-class P450 group I signature	PRINTS	15.4402	-0.133028	0.358717	0.191032	0.676856	Iron
760	G4B84_002055	AFLA_072360	GO:0005506			iron ion binding	GO:0005506			Cytochrome P450	Pfam	10.0963	0.00119281	0.487786	0.996539	0.998948	Bacteria
761	G4B84_002055	AFLA_072360	GO:0005506			iron ion binding	GO:0005506			Cytochrome P450	Pfam	7.83684	-0.13417	0.5284	0.544602	0.80637	Iron+Bacteria
762	G4B84_002055	AFLA_072360	GO:0005506			iron ion binding	GO:0005506			Cytochrome P450	Pfam	15.4402	-0.133028	0.358717	0.191032	0.676856	Iron
763	G4B84_002055	AFLA_072360	GO:0005506			iron ion binding	GO:0005506			Cytochrome P450	SUPERFAMILY	10.0963	0.00119281	0.487786	0.996539	0.998948	Bacteria
764	G4B84_002055	AFLA_072360	GO:0005506			iron ion binding	GO:0005506			Cytochrome P450	SUPERFAMILY	7.83684	-0.13417	0.5284	0.544602	0.80637	Iron+Bacteria
765	G4B84_002055	AFLA_072360	GO:0005506			iron ion binding	GO:0005506			Cytochrome P450	SUPERFAMILY	15.4402	-0.133028	0.358717	0.191032	0.676856	Iron
766	G4B84_002066	AFLA_072150	GO:0005506			iron ion binding	GO:0005506			Cytochrome P450	Gene3D	10.0987	0.211147	0.530516	0.468775	0.69631	Bacteria
767	G4B84_002066	AFLA_072150	GO:0005506			iron ion binding	GO:0005506			Cytochrome P450	Gene3D	8.9993	-0.0155719	0.44152	0.93735	0.982835	Iron+Bacteria
768	G4B84_002066	AFLA_072150	GO:0005506			iron ion binding	GO:0005506			Cytochrome P450	Gene3D	13.0982	-0.0825815	0.289173	0.325153	0.797556	Iron
769	G4B84_002066	AFLA_072150	GO:0005506			iron ion binding	GO:0005506			CYTOCHROME P450	PANTHER	10.0987	0.211147	0.530516	0.468775	0.69631	Bacteria
770	G4B84_002066	AFLA_072150	GO:0005506			iron ion binding	GO:0005506			CYTOCHROME P450	PANTHER	8.9993	-0.0155719	0.44152	0.93735	0.982835	Iron+Bacteria
771	G4B84_002066	AFLA_072150	GO:0005506			iron ion binding	GO:0005506			CYTOCHROME P450	PANTHER	13.0982	-0.0825815	0.289173	0.325153	0.797556	Iron
772	G4B84_002066	AFLA_072150	GO:0005506			iron ion binding	GO:0005506			E-class P450 group IV signature	PRINTS	10.0987	0.211147	0.530516	0.468775	0.69631	Bacteria
773	G4B84_002066	AFLA_072150	GO:0005506			iron ion binding	GO:0005506			E-class P450 group IV signature	PRINTS	8.9993	-0.0155719	0.44152	0.93735	0.982835	Iron+Bacteria
774	G4B84_002066	AFLA_072150	GO:0005506			iron ion binding	GO:0005506			E-class P450 group IV signature	PRINTS	13.0982	-0.0825815	0.289173	0.325153	0.797556	Iron
775	G4B84_002066	AFLA_072150	GO:0005506			iron ion binding	GO:0005506			Cytochrome P450	Pfam	10.0987	0.211147	0.530516	0.468775	0.69631	Bacteria
776	G4B84_002066	AFLA_072150	GO:0005506			iron ion binding	GO:0005506			Cytochrome P450	Pfam	8.9993	-0.0155719	0.44152	0.93735	0.982835	Iron+Bacteria
777	G4B84_002066	AFLA_072150	GO:0005506			iron ion binding	GO:0005506			Cytochrome P450	Pfam	13.0982	-0.0825815	0.289173	0.325153	0.797556	Iron
778	G4B84_002066	AFLA_072150	GO:0005506			iron ion binding	GO:0005506			Cytochrome P450	SUPERFAMILY	10.0987	0.211147	0.530516	0.468775	0.69631	Bacteria
779	G4B84_002066	AFLA_072150	GO:0005506			iron ion binding	GO:0005506			Cytochrome P450	SUPERFAMILY	8.9993	-0.0155719	0.44152	0.93735	0.982835	Iron+Bacteria
780	G4B84_002066	AFLA_072150	GO:0005506			iron ion binding	GO:0005506			Cytochrome P450	SUPERFAMILY	13.0982	-0.0825815	0.289173	0.325153	0.797556	Iron
781	G4B84_002164	AFLA_123510	GO:0044237					cellular metabolic process	GO:0044237	Rieske [2Fe-2S] iron-sulfur domain profile.	ProSiteProfiles	4.6699	0.391796	0.733193	0.257752	NA	Bacteria
782	G4B84_002164	AFLA_123510	GO:0044237					cellular metabolic process	GO:0044237	Rieske [2Fe-2S] iron-sulfur domain profile.	ProSiteProfiles	5.0252	-0.322381	0.720949	0.23783	NA	Iron+Bacteria
783	G4B84_002164	AFLA_123510	GO:0044237					cellular metabolic process	GO:0044237	Rieske [2Fe-2S] iron-sulfur domain profile.	ProSiteProfiles	7.42057	0.0739936	0.335933	0.406216	NA	Iron
784	G4B84_002164	AFLA_123510	GO:0005506			iron ion binding	GO:0005506			Rieske_RO_Alpha_N	CDD	4.6699	0.391796	0.733193	0.257752	NA	Bacteria
785	G4B84_002164	AFLA_123510	GO:0005506			iron ion binding	GO:0005506			Rieske_RO_Alpha_N	CDD	5.0252	-0.322381	0.720949	0.23783	NA	Iron+Bacteria
786	G4B84_002164	AFLA_123510	GO:0005506			iron ion binding	GO:0005506			Rieske_RO_Alpha_N	CDD	7.42057	0.0739936	0.335933	0.406216	NA	Iron
787	G4B84_002164	AFLA_123510	GO:0005506			iron ion binding	GO:0005506				Gene3D	4.6699	0.391796	0.733193	0.257752	NA	Bacteria
788	G4B84_002164	AFLA_123510	GO:0005506			iron ion binding	GO:0005506				Gene3D	5.0252	-0.322381	0.720949	0.23783	NA	Iron+Bacteria
789	G4B84_002164	AFLA_123510	GO:0005506			iron ion binding	GO:0005506				Gene3D	7.42057	0.0739936	0.335933	0.406216	NA	Iron
790	G4B84_002164	AFLA_123510	GO:0005506			iron ion binding	GO:0005506			CHOLINE MONOOXYGENASE, CHLOROPLASTIC	PANTHER	4.6699	0.391796	0.733193	0.257752	NA	Bacteria
791	G4B84_002164	AFLA_123510	GO:0005506			iron ion binding	GO:0005506			CHOLINE MONOOXYGENASE, CHLOROPLASTIC	PANTHER	5.0252	-0.322381	0.720949	0.23783	NA	Iron+Bacteria
792	G4B84_002164	AFLA_123510	GO:0005506			iron ion binding	GO:0005506			CHOLINE MONOOXYGENASE, CHLOROPLASTIC	PANTHER	7.42057	0.0739936	0.335933	0.406216	NA	Iron
793	G4B84_002164	AFLA_123510	GO:0005506			iron ion binding	GO:0005506			Ring hydroxylating dioxygenase alpha-subunit signature	PRINTS	4.6699	0.391796	0.733193	0.257752	NA	Bacteria
794	G4B84_002164	AFLA_123510	GO:0005506			iron ion binding	GO:0005506			Ring hydroxylating dioxygenase alpha-subunit signature	PRINTS	5.0252	-0.322381	0.720949	0.23783	NA	Iron+Bacteria
795	G4B84_002164	AFLA_123510	GO:0005506			iron ion binding	GO:0005506			Ring hydroxylating dioxygenase alpha-subunit signature	PRINTS	7.42057	0.0739936	0.335933	0.406216	NA	Iron
796	G4B84_002164	AFLA_123510	GO:0005506			iron ion binding	GO:0005506			Rieske [2Fe-2S] domain	Pfam	4.6699	0.391796	0.733193	0.257752	NA	Bacteria
797	G4B84_002164	AFLA_123510	GO:0005506			iron ion binding	GO:0005506			Rieske [2Fe-2S] domain	Pfam	5.0252	-0.322381	0.720949	0.23783	NA	Iron+Bacteria
798	G4B84_002164	AFLA_123510	GO:0005506			iron ion binding	GO:0005506			Rieske [2Fe-2S] domain	Pfam	7.42057	0.0739936	0.335933	0.406216	NA	Iron
799	G4B84_002164	AFLA_123510	GO:0005506			iron ion binding	GO:0005506			Rieske [2Fe-2S] iron-sulfur domain profile.	ProSiteProfiles	4.6699	0.391796	0.733193	0.257752	NA	Bacteria
800	G4B84_002164	AFLA_123510	GO:0005506			iron ion binding	GO:0005506			Rieske [2Fe-2S] iron-sulfur domain profile.	ProSiteProfiles	5.0252	-0.322381	0.720949	0.23783	NA	Iron+Bacteria
801	G4B84_002164	AFLA_123510	GO:0005506			iron ion binding	GO:0005506			Rieske [2Fe-2S] iron-sulfur domain profile.	ProSiteProfiles	7.42057	0.0739936	0.335933	0.406216	NA	Iron
802	G4B84_002164	AFLA_123510	GO:0005506			iron ion binding	GO:0005506			ISP domain	SUPERFAMILY	4.6699	0.391796	0.733193	0.257752	NA	Bacteria
803	G4B84_002164	AFLA_123510	GO:0005506			iron ion binding	GO:0005506			ISP domain	SUPERFAMILY	5.0252	-0.322381	0.720949	0.23783	NA	Iron+Bacteria
804	G4B84_002164	AFLA_123510	GO:0005506			iron ion binding	GO:0005506			ISP domain	SUPERFAMILY	7.42057	0.0739936	0.335933	0.406216	NA	Iron
805	G4B84_002164	AFLA_123510	GO:0051537			iron-sulfur cluster binding	GO:0051536			Rieske_RO_Alpha_N	CDD	4.6699	0.391796	0.733193	0.257752	NA	Bacteria
806	G4B84_002164	AFLA_123510	GO:0051537			iron-sulfur cluster binding	GO:0051536			Rieske_RO_Alpha_N	CDD	5.0252	-0.322381	0.720949	0.23783	NA	Iron+Bacteria
807	G4B84_002164	AFLA_123510	GO:0051537			iron-sulfur cluster binding	GO:0051536			Rieske_RO_Alpha_N	CDD	7.42057	0.0739936	0.335933	0.406216	NA	Iron
808	G4B84_002164	AFLA_123510	GO:0051537			iron-sulfur cluster binding	GO:0051536				Gene3D	4.6699	0.391796	0.733193	0.257752	NA	Bacteria
809	G4B84_002164	AFLA_123510	GO:0051537			iron-sulfur cluster binding	GO:0051536				Gene3D	5.0252	-0.322381	0.720949	0.23783	NA	Iron+Bacteria
810	G4B84_002164	AFLA_123510	GO:0051537			iron-sulfur cluster binding	GO:0051536				Gene3D	7.42057	0.0739936	0.335933	0.406216	NA	Iron
811	G4B84_002164	AFLA_123510	GO:0051537			iron-sulfur cluster binding	GO:0051536			CHOLINE MONOOXYGENASE, CHLOROPLASTIC	PANTHER	4.6699	0.391796	0.733193	0.257752	NA	Bacteria
812	G4B84_002164	AFLA_123510	GO:0051537			iron-sulfur cluster binding	GO:0051536			CHOLINE MONOOXYGENASE, CHLOROPLASTIC	PANTHER	5.0252	-0.322381	0.720949	0.23783	NA	Iron+Bacteria
813	G4B84_002164	AFLA_123510	GO:0051537			iron-sulfur cluster binding	GO:0051536			CHOLINE MONOOXYGENASE, CHLOROPLASTIC	PANTHER	7.42057	0.0739936	0.335933	0.406216	NA	Iron
814	G4B84_002164	AFLA_123510	GO:0051537			iron-sulfur cluster binding	GO:0051536			Ring hydroxylating dioxygenase alpha-subunit signature	PRINTS	4.6699	0.391796	0.733193	0.257752	NA	Bacteria
815	G4B84_002164	AFLA_123510	GO:0051537			iron-sulfur cluster binding	GO:0051536			Ring hydroxylating dioxygenase alpha-subunit signature	PRINTS	5.0252	-0.322381	0.720949	0.23783	NA	Iron+Bacteria
816	G4B84_002164	AFLA_123510	GO:0051537			iron-sulfur cluster binding	GO:0051536			Ring hydroxylating dioxygenase alpha-subunit signature	PRINTS	7.42057	0.0739936	0.335933	0.406216	NA	Iron
817	G4B84_002164	AFLA_123510	GO:0051537			iron-sulfur cluster binding	GO:0051536			Rieske [2Fe-2S] domain	Pfam	4.6699	0.391796	0.733193	0.257752	NA	Bacteria
818	G4B84_002164	AFLA_123510	GO:0051537			iron-sulfur cluster binding	GO:0051536			Rieske [2Fe-2S] domain	Pfam	5.0252	-0.322381	0.720949	0.23783	NA	Iron+Bacteria
819	G4B84_002164	AFLA_123510	GO:0051537			iron-sulfur cluster binding	GO:0051536			Rieske [2Fe-2S] domain	Pfam	7.42057	0.0739936	0.335933	0.406216	NA	Iron
820	G4B84_002164	AFLA_123510	GO:0051537			iron-sulfur cluster binding	GO:0051536			Rieske [2Fe-2S] iron-sulfur domain profile.	ProSiteProfiles	4.6699	0.391796	0.733193	0.257752	NA	Bacteria
821	G4B84_002164	AFLA_123510	GO:0051537			iron-sulfur cluster binding	GO:0051536			Rieske [2Fe-2S] iron-sulfur domain profile.	ProSiteProfiles	5.0252	-0.322381	0.720949	0.23783	NA	Iron+Bacteria
822	G4B84_002164	AFLA_123510	GO:0051537			iron-sulfur cluster binding	GO:0051536			Rieske [2Fe-2S] iron-sulfur domain profile.	ProSiteProfiles	7.42057	0.0739936	0.335933	0.406216	NA	Iron
823	G4B84_002164	AFLA_123510	GO:0051537			iron-sulfur cluster binding	GO:0051536			ISP domain	SUPERFAMILY	4.6699	0.391796	0.733193	0.257752	NA	Bacteria
824	G4B84_002164	AFLA_123510	GO:0051537			iron-sulfur cluster binding	GO:0051536			ISP domain	SUPERFAMILY	5.0252	-0.322381	0.720949	0.23783	NA	Iron+Bacteria
825	G4B84_002164	AFLA_123510	GO:0051537			iron-sulfur cluster binding	GO:0051536			ISP domain	SUPERFAMILY	7.42057	0.0739936	0.335933	0.406216	NA	Iron
826	G4B84_002178	AFLA_123650	GO:0006750					siderophore biosynthetic process	GO:0019290		Gene3D	23.2303	-0.149944	0.494014	0.591369	0.782804	Bacteria
827	G4B84_002178	AFLA_123650	GO:0006750					siderophore biosynthetic process	GO:0019290		Gene3D	31.1681	0.323546	0.604809	0.203578	0.510414	Iron+Bacteria
828	G4B84_002178	AFLA_123650	GO:0006750					siderophore biosynthetic process	GO:0019290		Gene3D	51.6215	-0.0168864	0.223595	0.806213	0.985201	Iron
829	G4B84_002178	AFLA_123650	GO:0006750					siderophore biosynthetic process	GO:0019290	GLUTATHIONE SYNTHETASE	PANTHER	23.2303	-0.149944	0.494014	0.591369	0.782804	Bacteria
830	G4B84_002178	AFLA_123650	GO:0006750					siderophore biosynthetic process	GO:0019290	GLUTATHIONE SYNTHETASE	PANTHER	31.1681	0.323546	0.604809	0.203578	0.510414	Iron+Bacteria
831	G4B84_002178	AFLA_123650	GO:0006750					siderophore biosynthetic process	GO:0019290	GLUTATHIONE SYNTHETASE	PANTHER	51.6215	-0.0168864	0.223595	0.806213	0.985201	Iron
832	G4B84_002178	AFLA_123650	GO:0006750					siderophore biosynthetic process	GO:0019290	GSHase	PIRSF	23.2303	-0.149944	0.494014	0.591369	0.782804	Bacteria
833	G4B84_002178	AFLA_123650	GO:0006750					siderophore biosynthetic process	GO:0019290	GSHase	PIRSF	31.1681	0.323546	0.604809	0.203578	0.510414	Iron+Bacteria
834	G4B84_002178	AFLA_123650	GO:0006750					siderophore biosynthetic process	GO:0019290	GSHase	PIRSF	51.6215	-0.0168864	0.223595	0.806213	0.985201	Iron
835	G4B84_002178	AFLA_123650	GO:0006750					siderophore biosynthetic process	GO:0019290	Eukaryotic glutathione synthase, ATP binding domain	Pfam	23.2303	-0.149944	0.494014	0.591369	0.782804	Bacteria
836	G4B84_002178	AFLA_123650	GO:0006750					siderophore biosynthetic process	GO:0019290	Eukaryotic glutathione synthase, ATP binding domain	Pfam	31.1681	0.323546	0.604809	0.203578	0.510414	Iron+Bacteria
837	G4B84_002178	AFLA_123650	GO:0006750					siderophore biosynthetic process	GO:0019290	Eukaryotic glutathione synthase, ATP binding domain	Pfam	51.6215	-0.0168864	0.223595	0.806213	0.985201	Iron
838	G4B84_002178	AFLA_123650	GO:0006750					siderophore biosynthetic process	GO:0019290	Glutathione synthetase ATP-binding domain-like	SUPERFAMILY	23.2303	-0.149944	0.494014	0.591369	0.782804	Bacteria
839	G4B84_002178	AFLA_123650	GO:0006750					siderophore biosynthetic process	GO:0019290	Glutathione synthetase ATP-binding domain-like	SUPERFAMILY	31.1681	0.323546	0.604809	0.203578	0.510414	Iron+Bacteria
840	G4B84_002178	AFLA_123650	GO:0006750					siderophore biosynthetic process	GO:0019290	Glutathione synthetase ATP-binding domain-like	SUPERFAMILY	51.6215	-0.0168864	0.223595	0.806213	0.985201	Iron
841	G4B84_002194	AFLA_123860	GO:0005506			iron ion binding	GO:0005506			Cytochrome P450	Gene3D	26.3882	0.28543	0.441778	0.288815	0.530438	Bacteria
842	G4B84_002194	AFLA_123860	GO:0005506			iron ion binding	GO:0005506			Cytochrome P450	Gene3D	31.3117	-0.0765766	0.334523	0.649348	0.861167	Iron+Bacteria
843	G4B84_002194	AFLA_123860	GO:0005506			iron ion binding	GO:0005506			Cytochrome P450	Gene3D	47.1088	0.0391915	0.182374	0.472602	0.889131	Iron
844	G4B84_002194	AFLA_123860	GO:0005506			iron ion binding	GO:0005506			CYTOCHROME P450 FAMILY MEMBER	PANTHER	26.3882	0.28543	0.441778	0.288815	0.530438	Bacteria
845	G4B84_002194	AFLA_123860	GO:0005506			iron ion binding	GO:0005506			CYTOCHROME P450 FAMILY MEMBER	PANTHER	31.3117	-0.0765766	0.334523	0.649348	0.861167	Iron+Bacteria
846	G4B84_002194	AFLA_123860	GO:0005506			iron ion binding	GO:0005506			CYTOCHROME P450 FAMILY MEMBER	PANTHER	47.1088	0.0391915	0.182374	0.472602	0.889131	Iron
847	G4B84_002194	AFLA_123860	GO:0005506			iron ion binding	GO:0005506			P450 superfamily signature	PRINTS	26.3882	0.28543	0.441778	0.288815	0.530438	Bacteria
848	G4B84_002194	AFLA_123860	GO:0005506			iron ion binding	GO:0005506			P450 superfamily signature	PRINTS	31.3117	-0.0765766	0.334523	0.649348	0.861167	Iron+Bacteria
849	G4B84_002194	AFLA_123860	GO:0005506			iron ion binding	GO:0005506			P450 superfamily signature	PRINTS	47.1088	0.0391915	0.182374	0.472602	0.889131	Iron
850	G4B84_002194	AFLA_123860	GO:0005506			iron ion binding	GO:0005506			Cytochrome P450	Pfam	26.3882	0.28543	0.441778	0.288815	0.530438	Bacteria
851	G4B84_002194	AFLA_123860	GO:0005506			iron ion binding	GO:0005506			Cytochrome P450	Pfam	31.3117	-0.0765766	0.334523	0.649348	0.861167	Iron+Bacteria
852	G4B84_002194	AFLA_123860	GO:0005506			iron ion binding	GO:0005506			Cytochrome P450	Pfam	47.1088	0.0391915	0.182374	0.472602	0.889131	Iron
853	G4B84_002194	AFLA_123860	GO:0005506			iron ion binding	GO:0005506			Cytochrome P450	SUPERFAMILY	26.3882	0.28543	0.441778	0.288815	0.530438	Bacteria
854	G4B84_002194	AFLA_123860	GO:0005506			iron ion binding	GO:0005506			Cytochrome P450	SUPERFAMILY	31.3117	-0.0765766	0.334523	0.649348	0.861167	Iron+Bacteria
855	G4B84_002194	AFLA_123860	GO:0005506			iron ion binding	GO:0005506			Cytochrome P450	SUPERFAMILY	47.1088	0.0391915	0.182374	0.472602	0.889131	Iron
856	G4B84_002298	AFLA_125090	GO:0005506			iron ion binding	GO:0005506			Aromatic compound dioxygenase	Gene3D	36.512	0.261158	0.446269	0.332443	0.573429	Bacteria
857	G4B84_002298	AFLA_125090	GO:0005506			iron ion binding	GO:0005506			Aromatic compound dioxygenase	Gene3D	41.4409	-0.054898	0.380361	0.762203	0.914509	Iron+Bacteria
858	G4B84_002298	AFLA_125090	GO:0005506			iron ion binding	GO:0005506			Aromatic compound dioxygenase	Gene3D	62.2191	0.0157562	0.170413	0.768811	0.977846	Iron
859	G4B84_002298	AFLA_125090	GO:0005506			iron ion binding	GO:0005506			DIOXYGENASE, PUTATIVE (AFU_ORTHOLOGUE AFUA_2G02910)-RELATED	PANTHER	36.512	0.261158	0.446269	0.332443	0.573429	Bacteria
860	G4B84_002298	AFLA_125090	GO:0005506			iron ion binding	GO:0005506			DIOXYGENASE, PUTATIVE (AFU_ORTHOLOGUE AFUA_2G02910)-RELATED	PANTHER	41.4409	-0.054898	0.380361	0.762203	0.914509	Iron+Bacteria
861	G4B84_002298	AFLA_125090	GO:0005506			iron ion binding	GO:0005506			DIOXYGENASE, PUTATIVE (AFU_ORTHOLOGUE AFUA_2G02910)-RELATED	PANTHER	62.2191	0.0157562	0.170413	0.768811	0.977846	Iron
862	G4B84_002298	AFLA_125090	GO:0005506			iron ion binding	GO:0005506			Dioxygenase	Pfam	36.512	0.261158	0.446269	0.332443	0.573429	Bacteria
863	G4B84_002298	AFLA_125090	GO:0005506			iron ion binding	GO:0005506			Dioxygenase	Pfam	41.4409	-0.054898	0.380361	0.762203	0.914509	Iron+Bacteria
864	G4B84_002298	AFLA_125090	GO:0005506			iron ion binding	GO:0005506			Dioxygenase	Pfam	62.2191	0.0157562	0.170413	0.768811	0.977846	Iron
865	G4B84_002298	AFLA_125090	GO:0005506			iron ion binding	GO:0005506			Aromatic compound dioxygenase	SUPERFAMILY	36.512	0.261158	0.446269	0.332443	0.573429	Bacteria
866	G4B84_002298	AFLA_125090	GO:0005506			iron ion binding	GO:0005506			Aromatic compound dioxygenase	SUPERFAMILY	41.4409	-0.054898	0.380361	0.762203	0.914509	Iron+Bacteria
867	G4B84_002298	AFLA_125090	GO:0005506			iron ion binding	GO:0005506			Aromatic compound dioxygenase	SUPERFAMILY	62.2191	0.0157562	0.170413	0.768811	0.977846	Iron
868	G4B84_002298	AFLA_125090	GO:0008199			ferric iron binding	GO:0008199			Aromatic compound dioxygenase	Gene3D	36.512	0.261158	0.446269	0.332443	0.573429	Bacteria
869	G4B84_002298	AFLA_125090	GO:0008199			ferric iron binding	GO:0008199			Aromatic compound dioxygenase	Gene3D	41.4409	-0.054898	0.380361	0.762203	0.914509	Iron+Bacteria
870	G4B84_002298	AFLA_125090	GO:0008199			ferric iron binding	GO:0008199			Aromatic compound dioxygenase	Gene3D	62.2191	0.0157562	0.170413	0.768811	0.977846	Iron
871	G4B84_002298	AFLA_125090	GO:0008199			ferric iron binding	GO:0008199			DIOXYGENASE, PUTATIVE (AFU_ORTHOLOGUE AFUA_2G02910)-RELATED	PANTHER	36.512	0.261158	0.446269	0.332443	0.573429	Bacteria
872	G4B84_002298	AFLA_125090	GO:0008199			ferric iron binding	GO:0008199			DIOXYGENASE, PUTATIVE (AFU_ORTHOLOGUE AFUA_2G02910)-RELATED	PANTHER	41.4409	-0.054898	0.380361	0.762203	0.914509	Iron+Bacteria
873	G4B84_002298	AFLA_125090	GO:0008199			ferric iron binding	GO:0008199			DIOXYGENASE, PUTATIVE (AFU_ORTHOLOGUE AFUA_2G02910)-RELATED	PANTHER	62.2191	0.0157562	0.170413	0.768811	0.977846	Iron
874	G4B84_002298	AFLA_125090	GO:0008199			ferric iron binding	GO:0008199			Dioxygenase	Pfam	36.512	0.261158	0.446269	0.332443	0.573429	Bacteria
875	G4B84_002298	AFLA_125090	GO:0008199			ferric iron binding	GO:0008199			Dioxygenase	Pfam	41.4409	-0.054898	0.380361	0.762203	0.914509	Iron+Bacteria
876	G4B84_002298	AFLA_125090	GO:0008199			ferric iron binding	GO:0008199			Dioxygenase	Pfam	62.2191	0.0157562	0.170413	0.768811	0.977846	Iron
877	G4B84_002298	AFLA_125090	GO:0008199			ferric iron binding	GO:0008199			Aromatic compound dioxygenase	SUPERFAMILY	36.512	0.261158	0.446269	0.332443	0.573429	Bacteria
878	G4B84_002298	AFLA_125090	GO:0008199			ferric iron binding	GO:0008199			Aromatic compound dioxygenase	SUPERFAMILY	41.4409	-0.054898	0.380361	0.762203	0.914509	Iron+Bacteria
879	G4B84_002298	AFLA_125090	GO:0008199			ferric iron binding	GO:0008199			Aromatic compound dioxygenase	SUPERFAMILY	62.2191	0.0157562	0.170413	0.768811	0.977846	Iron
880	G4B84_002329		GO:0051537			iron-sulfur cluster binding	GO:0051536			Rieske	CDD	23.3601	-1.2006	0.71343	0.00706819	0.0382007	Bacteria
881	G4B84_002329		GO:0051537			iron-sulfur cluster binding	GO:0051536			Rieske	CDD	26.7169	0.58518	0.698488	0.0612364	0.257524	Iron+Bacteria
882	G4B84_002329		GO:0051537			iron-sulfur cluster binding	GO:0051536			Rieske	CDD	64.5877	-0.048136	0.191364	0.392736	0.84398	Iron
883	G4B84_002329		GO:0051537			iron-sulfur cluster binding	GO:0051536				Gene3D	23.3601	-1.2006	0.71343	0.00706819	0.0382007	Bacteria
884	G4B84_002329		GO:0051537			iron-sulfur cluster binding	GO:0051536				Gene3D	26.7169	0.58518	0.698488	0.0612364	0.257524	Iron+Bacteria
885	G4B84_002329		GO:0051537			iron-sulfur cluster binding	GO:0051536				Gene3D	64.5877	-0.048136	0.191364	0.392736	0.84398	Iron
886	G4B84_002329		GO:0051537			iron-sulfur cluster binding	GO:0051536			FERREDOXIN-RELATED	PANTHER	23.3601	-1.2006	0.71343	0.00706819	0.0382007	Bacteria
887	G4B84_002329		GO:0051537			iron-sulfur cluster binding	GO:0051536			FERREDOXIN-RELATED	PANTHER	26.7169	0.58518	0.698488	0.0612364	0.257524	Iron+Bacteria
888	G4B84_002329		GO:0051537			iron-sulfur cluster binding	GO:0051536			FERREDOXIN-RELATED	PANTHER	64.5877	-0.048136	0.191364	0.392736	0.84398	Iron
889	G4B84_002329		GO:0051537			iron-sulfur cluster binding	GO:0051536			Rieske [2Fe-2S] domain	Pfam	23.3601	-1.2006	0.71343	0.00706819	0.0382007	Bacteria
890	G4B84_002329		GO:0051537			iron-sulfur cluster binding	GO:0051536			Rieske [2Fe-2S] domain	Pfam	26.7169	0.58518	0.698488	0.0612364	0.257524	Iron+Bacteria
891	G4B84_002329		GO:0051537			iron-sulfur cluster binding	GO:0051536			Rieske [2Fe-2S] domain	Pfam	64.5877	-0.048136	0.191364	0.392736	0.84398	Iron
892	G4B84_002329		GO:0051537			iron-sulfur cluster binding	GO:0051536			Rieske [2Fe-2S] iron-sulfur domain profile.	ProSiteProfiles	23.3601	-1.2006	0.71343	0.00706819	0.0382007	Bacteria
893	G4B84_002329		GO:0051537			iron-sulfur cluster binding	GO:0051536			Rieske [2Fe-2S] iron-sulfur domain profile.	ProSiteProfiles	26.7169	0.58518	0.698488	0.0612364	0.257524	Iron+Bacteria
894	G4B84_002329		GO:0051537			iron-sulfur cluster binding	GO:0051536			Rieske [2Fe-2S] iron-sulfur domain profile.	ProSiteProfiles	64.5877	-0.048136	0.191364	0.392736	0.84398	Iron
895	G4B84_002329		GO:0051537			iron-sulfur cluster binding	GO:0051536			ISP domain	SUPERFAMILY	23.3601	-1.2006	0.71343	0.00706819	0.0382007	Bacteria
896	G4B84_002329		GO:0051537			iron-sulfur cluster binding	GO:0051536			ISP domain	SUPERFAMILY	26.7169	0.58518	0.698488	0.0612364	0.257524	Iron+Bacteria
897	G4B84_002329		GO:0051537			iron-sulfur cluster binding	GO:0051536			ISP domain	SUPERFAMILY	64.5877	-0.048136	0.191364	0.392736	0.84398	Iron
898	G4B84_002364	AFLA_125750	GO:0005506			iron ion binding	GO:0005506			Cytochrome P450	Gene3D	4.18207	0.298543	0.709746	0.368124	NA	Bacteria
899	G4B84_002364	AFLA_125750	GO:0005506			iron ion binding	GO:0005506			Cytochrome P450	Gene3D	3.55387	-0.53892	1.00091	0.105809	NA	Iron+Bacteria
900	G4B84_002364	AFLA_125750	GO:0005506			iron ion binding	GO:0005506			Cytochrome P450	Gene3D	6.23865	0.0327824	0.304556	0.688881	NA	Iron
901	G4B84_002364	AFLA_125750	GO:0005506			iron ion binding	GO:0005506			P450, PUTATIVE (EUROFUNG)-RELATED	PANTHER	4.18207	0.298543	0.709746	0.368124	NA	Bacteria
902	G4B84_002364	AFLA_125750	GO:0005506			iron ion binding	GO:0005506			P450, PUTATIVE (EUROFUNG)-RELATED	PANTHER	3.55387	-0.53892	1.00091	0.105809	NA	Iron+Bacteria
903	G4B84_002364	AFLA_125750	GO:0005506			iron ion binding	GO:0005506			P450, PUTATIVE (EUROFUNG)-RELATED	PANTHER	6.23865	0.0327824	0.304556	0.688881	NA	Iron
904	G4B84_002364	AFLA_125750	GO:0005506			iron ion binding	GO:0005506			CYP52 P450 protein signature	PRINTS	4.18207	0.298543	0.709746	0.368124	NA	Bacteria
905	G4B84_002364	AFLA_125750	GO:0005506			iron ion binding	GO:0005506			CYP52 P450 protein signature	PRINTS	3.55387	-0.53892	1.00091	0.105809	NA	Iron+Bacteria
906	G4B84_002364	AFLA_125750	GO:0005506			iron ion binding	GO:0005506			CYP52 P450 protein signature	PRINTS	6.23865	0.0327824	0.304556	0.688881	NA	Iron
907	G4B84_002364	AFLA_125750	GO:0005506			iron ion binding	GO:0005506			Cytochrome P450	Pfam	4.18207	0.298543	0.709746	0.368124	NA	Bacteria
908	G4B84_002364	AFLA_125750	GO:0005506			iron ion binding	GO:0005506			Cytochrome P450	Pfam	3.55387	-0.53892	1.00091	0.105809	NA	Iron+Bacteria
909	G4B84_002364	AFLA_125750	GO:0005506			iron ion binding	GO:0005506			Cytochrome P450	Pfam	6.23865	0.0327824	0.304556	0.688881	NA	Iron
910	G4B84_002364	AFLA_125750	GO:0005506			iron ion binding	GO:0005506			Cytochrome P450	SUPERFAMILY	4.18207	0.298543	0.709746	0.368124	NA	Bacteria
911	G4B84_002364	AFLA_125750	GO:0005506			iron ion binding	GO:0005506			Cytochrome P450	SUPERFAMILY	3.55387	-0.53892	1.00091	0.105809	NA	Iron+Bacteria
912	G4B84_002364	AFLA_125750	GO:0005506			iron ion binding	GO:0005506			Cytochrome P450	SUPERFAMILY	6.23865	0.0327824	0.304556	0.688881	NA	Iron
913	G4B84_002447	AFLA_126610	GO:0005506			iron ion binding	GO:0005506			Cytochrome P450	Gene3D	6.52881	0.719282	0.830178	0.0774829	NA	Bacteria
914	G4B84_002447	AFLA_126610	GO:0005506			iron ion binding	GO:0005506			Cytochrome P450	Gene3D	5.28984	-3.92836	1.83469	0.00010578	NA	Iron+Bacteria
915	G4B84_002447	AFLA_126610	GO:0005506			iron ion binding	GO:0005506			Cytochrome P450	Gene3D	9.08251	0.127372	0.378391	0.213855	NA	Iron
916	G4B84_002447	AFLA_126610	GO:0005506			iron ion binding	GO:0005506			CYTOCHROME P450	PANTHER	6.52881	0.719282	0.830178	0.0774829	NA	Bacteria
917	G4B84_002447	AFLA_126610	GO:0005506			iron ion binding	GO:0005506			CYTOCHROME P450	PANTHER	5.28984	-3.92836	1.83469	0.00010578	NA	Iron+Bacteria
918	G4B84_002447	AFLA_126610	GO:0005506			iron ion binding	GO:0005506			CYTOCHROME P450	PANTHER	9.08251	0.127372	0.378391	0.213855	NA	Iron
919	G4B84_002447	AFLA_126610	GO:0005506			iron ion binding	GO:0005506			E-class P450 group IV signature	PRINTS	6.52881	0.719282	0.830178	0.0774829	NA	Bacteria
920	G4B84_002447	AFLA_126610	GO:0005506			iron ion binding	GO:0005506			E-class P450 group IV signature	PRINTS	5.28984	-3.92836	1.83469	0.00010578	NA	Iron+Bacteria
921	G4B84_002447	AFLA_126610	GO:0005506			iron ion binding	GO:0005506			E-class P450 group IV signature	PRINTS	9.08251	0.127372	0.378391	0.213855	NA	Iron
922	G4B84_002447	AFLA_126610	GO:0005506			iron ion binding	GO:0005506			Cytochrome P450	Pfam	6.52881	0.719282	0.830178	0.0774829	NA	Bacteria
923	G4B84_002447	AFLA_126610	GO:0005506			iron ion binding	GO:0005506			Cytochrome P450	Pfam	5.28984	-3.92836	1.83469	0.00010578	NA	Iron+Bacteria
924	G4B84_002447	AFLA_126610	GO:0005506			iron ion binding	GO:0005506			Cytochrome P450	Pfam	9.08251	0.127372	0.378391	0.213855	NA	Iron
925	G4B84_002447	AFLA_126610	GO:0005506			iron ion binding	GO:0005506			Cytochrome P450	SUPERFAMILY	6.52881	0.719282	0.830178	0.0774829	NA	Bacteria
926	G4B84_002447	AFLA_126610	GO:0005506			iron ion binding	GO:0005506			Cytochrome P450	SUPERFAMILY	5.28984	-3.92836	1.83469	0.00010578	NA	Iron+Bacteria
927	G4B84_002447	AFLA_126610	GO:0005506			iron ion binding	GO:0005506			Cytochrome P450	SUPERFAMILY	9.08251	0.127372	0.378391	0.213855	NA	Iron
928	G4B84_002448	AFLA_126620	GO:0005506			iron ion binding	GO:0005506			CYP58-like	CDD	80.7334	-2.16312	0.537294	2.95746e-06	4.80517e-05	Bacteria
929	G4B84_002448	AFLA_126620	GO:0005506			iron ion binding	GO:0005506			CYP58-like	CDD	102.356	-0.00309871	0.298057	0.984266	0.995479	Iron+Bacteria
930	G4B84_002448	AFLA_126620	GO:0005506			iron ion binding	GO:0005506			CYP58-like	CDD	311.638	0.0442	0.160119	0.324071	0.79656	Iron
931	G4B84_002448	AFLA_126620	GO:0005506			iron ion binding	GO:0005506			Cytochrome P450	Gene3D	80.7334	-2.16312	0.537294	2.95746e-06	4.80517e-05	Bacteria
932	G4B84_002448	AFLA_126620	GO:0005506			iron ion binding	GO:0005506			Cytochrome P450	Gene3D	102.356	-0.00309871	0.298057	0.984266	0.995479	Iron+Bacteria
933	G4B84_002448	AFLA_126620	GO:0005506			iron ion binding	GO:0005506			Cytochrome P450	Gene3D	311.638	0.0442	0.160119	0.324071	0.79656	Iron
934	G4B84_002448	AFLA_126620	GO:0005506			iron ion binding	GO:0005506			CYTOCHROME P450	PANTHER	80.7334	-2.16312	0.537294	2.95746e-06	4.80517e-05	Bacteria
935	G4B84_002448	AFLA_126620	GO:0005506			iron ion binding	GO:0005506			CYTOCHROME P450	PANTHER	102.356	-0.00309871	0.298057	0.984266	0.995479	Iron+Bacteria
936	G4B84_002448	AFLA_126620	GO:0005506			iron ion binding	GO:0005506			CYTOCHROME P450	PANTHER	311.638	0.0442	0.160119	0.324071	0.79656	Iron
937	G4B84_002448	AFLA_126620	GO:0005506			iron ion binding	GO:0005506			E-class P450 group I signature	PRINTS	80.7334	-2.16312	0.537294	2.95746e-06	4.80517e-05	Bacteria
938	G4B84_002448	AFLA_126620	GO:0005506			iron ion binding	GO:0005506			E-class P450 group I signature	PRINTS	102.356	-0.00309871	0.298057	0.984266	0.995479	Iron+Bacteria
939	G4B84_002448	AFLA_126620	GO:0005506			iron ion binding	GO:0005506			E-class P450 group I signature	PRINTS	311.638	0.0442	0.160119	0.324071	0.79656	Iron
940	G4B84_002448	AFLA_126620	GO:0005506			iron ion binding	GO:0005506			Cytochrome P450	Pfam	80.7334	-2.16312	0.537294	2.95746e-06	4.80517e-05	Bacteria
941	G4B84_002448	AFLA_126620	GO:0005506			iron ion binding	GO:0005506			Cytochrome P450	Pfam	102.356	-0.00309871	0.298057	0.984266	0.995479	Iron+Bacteria
942	G4B84_002448	AFLA_126620	GO:0005506			iron ion binding	GO:0005506			Cytochrome P450	Pfam	311.638	0.0442	0.160119	0.324071	0.79656	Iron
943	G4B84_002448	AFLA_126620	GO:0005506			iron ion binding	GO:0005506			Cytochrome P450	SUPERFAMILY	80.7334	-2.16312	0.537294	2.95746e-06	4.80517e-05	Bacteria
944	G4B84_002448	AFLA_126620	GO:0005506			iron ion binding	GO:0005506			Cytochrome P450	SUPERFAMILY	102.356	-0.00309871	0.298057	0.984266	0.995479	Iron+Bacteria
945	G4B84_002448	AFLA_126620	GO:0005506			iron ion binding	GO:0005506			Cytochrome P450	SUPERFAMILY	311.638	0.0442	0.160119	0.324071	0.79656	Iron
946	G4B84_002451	AFLA_126650	GO:0005506			iron ion binding	GO:0005506			CYP58-like	CDD	45.617	0.391808	0.429975	0.148276	0.352141	Bacteria
947	G4B84_002451	AFLA_126650	GO:0005506			iron ion binding	GO:0005506			CYP58-like	CDD	65.1442	-0.179692	0.314474	0.284329	0.609484	Iron+Bacteria
948	G4B84_002451	AFLA_126650	GO:0005506			iron ion binding	GO:0005506			CYP58-like	CDD	99.9284	0.499245	0.448345	0.0105532	0.131032	Iron
949	G4B84_002451	AFLA_126650	GO:0005506			iron ion binding	GO:0005506			Cytochrome P450	Gene3D	45.617	0.391808	0.429975	0.148276	0.352141	Bacteria
950	G4B84_002451	AFLA_126650	GO:0005506			iron ion binding	GO:0005506			Cytochrome P450	Gene3D	65.1442	-0.179692	0.314474	0.284329	0.609484	Iron+Bacteria
951	G4B84_002451	AFLA_126650	GO:0005506			iron ion binding	GO:0005506			Cytochrome P450	Gene3D	99.9284	0.499245	0.448345	0.0105532	0.131032	Iron
952	G4B84_002451	AFLA_126650	GO:0005506			iron ion binding	GO:0005506			CYTOCHROME P450	PANTHER	45.617	0.391808	0.429975	0.148276	0.352141	Bacteria
953	G4B84_002451	AFLA_126650	GO:0005506			iron ion binding	GO:0005506			CYTOCHROME P450	PANTHER	65.1442	-0.179692	0.314474	0.284329	0.609484	Iron+Bacteria
954	G4B84_002451	AFLA_126650	GO:0005506			iron ion binding	GO:0005506			CYTOCHROME P450	PANTHER	99.9284	0.499245	0.448345	0.0105532	0.131032	Iron
955	G4B84_002451	AFLA_126650	GO:0005506			iron ion binding	GO:0005506			E-class P450 group I signature	PRINTS	45.617	0.391808	0.429975	0.148276	0.352141	Bacteria
956	G4B84_002451	AFLA_126650	GO:0005506			iron ion binding	GO:0005506			E-class P450 group I signature	PRINTS	65.1442	-0.179692	0.314474	0.284329	0.609484	Iron+Bacteria
957	G4B84_002451	AFLA_126650	GO:0005506			iron ion binding	GO:0005506			E-class P450 group I signature	PRINTS	99.9284	0.499245	0.448345	0.0105532	0.131032	Iron
958	G4B84_002451	AFLA_126650	GO:0005506			iron ion binding	GO:0005506			Cytochrome P450	Pfam	45.617	0.391808	0.429975	0.148276	0.352141	Bacteria
959	G4B84_002451	AFLA_126650	GO:0005506			iron ion binding	GO:0005506			Cytochrome P450	Pfam	65.1442	-0.179692	0.314474	0.284329	0.609484	Iron+Bacteria
960	G4B84_002451	AFLA_126650	GO:0005506			iron ion binding	GO:0005506			Cytochrome P450	Pfam	99.9284	0.499245	0.448345	0.0105532	0.131032	Iron
961	G4B84_002451	AFLA_126650	GO:0005506			iron ion binding	GO:0005506			Cytochrome P450	SUPERFAMILY	45.617	0.391808	0.429975	0.148276	0.352141	Bacteria
962	G4B84_002451	AFLA_126650	GO:0005506			iron ion binding	GO:0005506			Cytochrome P450	SUPERFAMILY	65.1442	-0.179692	0.314474	0.284329	0.609484	Iron+Bacteria
963	G4B84_002451	AFLA_126650	GO:0005506			iron ion binding	GO:0005506			Cytochrome P450	SUPERFAMILY	99.9284	0.499245	0.448345	0.0105532	0.131032	Iron
964	G4B84_002458		GO:0005506			iron ion binding	GO:0005506			STEROL DESATURASE	PANTHER	4.43974	-0.224656	0.733225	0.4902	NA	Bacteria
965	G4B84_002458		GO:0005506			iron ion binding	GO:0005506			STEROL DESATURASE	PANTHER	4.81927	0.256119	0.751251	0.330857	NA	Iron+Bacteria
966	G4B84_002458		GO:0005506			iron ion binding	GO:0005506			STEROL DESATURASE	PANTHER	9.28522	-0.072771	0.349507	0.414406	NA	Iron
967	G4B84_002458		GO:0005506			iron ion binding	GO:0005506			Fatty acid hydroxylase	Pfam	4.43974	-0.224656	0.733225	0.4902	NA	Bacteria
968	G4B84_002458		GO:0005506			iron ion binding	GO:0005506			Fatty acid hydroxylase	Pfam	4.81927	0.256119	0.751251	0.330857	NA	Iron+Bacteria
969	G4B84_002458		GO:0005506			iron ion binding	GO:0005506			Fatty acid hydroxylase	Pfam	9.28522	-0.072771	0.349507	0.414406	NA	Iron
970	G4B84_002521	AFLA_127380	GO:0005506			iron ion binding	GO:0005506			CAS_like	CDD	688.229	0.143461	0.292634	0.47931	0.704656	Bacteria
971	G4B84_002521	AFLA_127380	GO:0005506			iron ion binding	GO:0005506			CAS_like	CDD	877.189	0.0586776	0.214775	0.668198	0.870061	Iron+Bacteria
972	G4B84_002521	AFLA_127380	GO:0005506			iron ion binding	GO:0005506			CAS_like	CDD	1393.62	0.0342285	0.131066	0.333085	0.80332	Iron
973	G4B84_002521	AFLA_127380	GO:0005506			iron ion binding	GO:0005506			Trimethyllysine dioxygenase, mitochondrial	FunFam	688.229	0.143461	0.292634	0.47931	0.704656	Bacteria
974	G4B84_002521	AFLA_127380	GO:0005506			iron ion binding	GO:0005506			Trimethyllysine dioxygenase, mitochondrial	FunFam	877.189	0.0586776	0.214775	0.668198	0.870061	Iron+Bacteria
975	G4B84_002521	AFLA_127380	GO:0005506			iron ion binding	GO:0005506			Trimethyllysine dioxygenase, mitochondrial	FunFam	1393.62	0.0342285	0.131066	0.333085	0.80332	Iron
976	G4B84_002521	AFLA_127380	GO:0005506			iron ion binding	GO:0005506				Gene3D	688.229	0.143461	0.292634	0.47931	0.704656	Bacteria
977	G4B84_002521	AFLA_127380	GO:0005506			iron ion binding	GO:0005506				Gene3D	877.189	0.0586776	0.214775	0.668198	0.870061	Iron+Bacteria
978	G4B84_002521	AFLA_127380	GO:0005506			iron ion binding	GO:0005506				Gene3D	1393.62	0.0342285	0.131066	0.333085	0.80332	Iron
979	G4B84_002521	AFLA_127380	GO:0005506			iron ion binding	GO:0005506			GAMMA-BUTYROBETAINE HYDROXYLASE-RELATED	PANTHER	688.229	0.143461	0.292634	0.47931	0.704656	Bacteria
980	G4B84_002521	AFLA_127380	GO:0005506			iron ion binding	GO:0005506			GAMMA-BUTYROBETAINE HYDROXYLASE-RELATED	PANTHER	877.189	0.0586776	0.214775	0.668198	0.870061	Iron+Bacteria
981	G4B84_002521	AFLA_127380	GO:0005506			iron ion binding	GO:0005506			GAMMA-BUTYROBETAINE HYDROXYLASE-RELATED	PANTHER	1393.62	0.0342285	0.131066	0.333085	0.80332	Iron
982	G4B84_002521	AFLA_127380	GO:0005506			iron ion binding	GO:0005506			Taurine catabolism dioxygenase TauD, TfdA family	Pfam	688.229	0.143461	0.292634	0.47931	0.704656	Bacteria
983	G4B84_002521	AFLA_127380	GO:0005506			iron ion binding	GO:0005506			Taurine catabolism dioxygenase TauD, TfdA family	Pfam	877.189	0.0586776	0.214775	0.668198	0.870061	Iron+Bacteria
984	G4B84_002521	AFLA_127380	GO:0005506			iron ion binding	GO:0005506			Taurine catabolism dioxygenase TauD, TfdA family	Pfam	1393.62	0.0342285	0.131066	0.333085	0.80332	Iron
985	G4B84_002521	AFLA_127380	GO:0005506			iron ion binding	GO:0005506			Clavaminate synthase-like	SUPERFAMILY	688.229	0.143461	0.292634	0.47931	0.704656	Bacteria
986	G4B84_002521	AFLA_127380	GO:0005506			iron ion binding	GO:0005506			Clavaminate synthase-like	SUPERFAMILY	877.189	0.0586776	0.214775	0.668198	0.870061	Iron+Bacteria
987	G4B84_002521	AFLA_127380	GO:0005506			iron ion binding	GO:0005506			Clavaminate synthase-like	SUPERFAMILY	1393.62	0.0342285	0.131066	0.333085	0.80332	Iron
988	G4B84_002521	AFLA_127380	GO:0005506			iron ion binding	GO:0005506			carnitine_TMLD: trimethyllysine dioxygenase	TIGRFAM	688.229	0.143461	0.292634	0.47931	0.704656	Bacteria
989	G4B84_002521	AFLA_127380	GO:0005506			iron ion binding	GO:0005506			carnitine_TMLD: trimethyllysine dioxygenase	TIGRFAM	877.189	0.0586776	0.214775	0.668198	0.870061	Iron+Bacteria
990	G4B84_002521	AFLA_127380	GO:0005506			iron ion binding	GO:0005506			carnitine_TMLD: trimethyllysine dioxygenase	TIGRFAM	1393.62	0.0342285	0.131066	0.333085	0.80332	Iron
991	G4B84_002530	AFLA_127500	GO:0005506			iron ion binding	GO:0005506			bifunctional_CYPOR	CDD	246.458	-0.498595	0.410202	0.0663404	0.204242	Bacteria
992	G4B84_002530	AFLA_127500	GO:0005506			iron ion binding	GO:0005506			bifunctional_CYPOR	CDD	234.071	0.011672	0.272293	0.938033	0.982876	Iron+Bacteria
993	G4B84_002530	AFLA_127500	GO:0005506			iron ion binding	GO:0005506			bifunctional_CYPOR	CDD	534.874	-0.116863	0.249533	0.108885	0.533771	Iron
994	G4B84_002530	AFLA_127500	GO:0005506			iron ion binding	GO:0005506			Bifunctional cytochrome P450/NADPH--P450 reductase	FunFam	246.458	-0.498595	0.410202	0.0663404	0.204242	Bacteria
995	G4B84_002530	AFLA_127500	GO:0005506			iron ion binding	GO:0005506			Bifunctional cytochrome P450/NADPH--P450 reductase	FunFam	234.071	0.011672	0.272293	0.938033	0.982876	Iron+Bacteria
996	G4B84_002530	AFLA_127500	GO:0005506			iron ion binding	GO:0005506			Bifunctional cytochrome P450/NADPH--P450 reductase	FunFam	534.874	-0.116863	0.249533	0.108885	0.533771	Iron
997	G4B84_002530	AFLA_127500	GO:0005506			iron ion binding	GO:0005506			Cytochrome P450	Gene3D	246.458	-0.498595	0.410202	0.0663404	0.204242	Bacteria
998	G4B84_002530	AFLA_127500	GO:0005506			iron ion binding	GO:0005506			Cytochrome P450	Gene3D	234.071	0.011672	0.272293	0.938033	0.982876	Iron+Bacteria
999	G4B84_002530	AFLA_127500	GO:0005506			iron ion binding	GO:0005506			Cytochrome P450	Gene3D	534.874	-0.116863	0.249533	0.108885	0.533771	Iron
1000	G4B84_002530	AFLA_127500	GO:0005506			iron ion binding	GO:0005506			NITRIC OXIDE SYNTHASE-RELATED	PANTHER	246.458	-0.498595	0.410202	0.0663404	0.204242	Bacteria
1001	G4B84_002530	AFLA_127500	GO:0005506			iron ion binding	GO:0005506			NITRIC OXIDE SYNTHASE-RELATED	PANTHER	234.071	0.011672	0.272293	0.938033	0.982876	Iron+Bacteria
1002	G4B84_002530	AFLA_127500	GO:0005506			iron ion binding	GO:0005506			NITRIC OXIDE SYNTHASE-RELATED	PANTHER	534.874	-0.116863	0.249533	0.108885	0.533771	Iron
1003	G4B84_002530	AFLA_127500	GO:0005506			iron ion binding	GO:0005506			Bifunctional_P450_P450R	PIRSF	246.458	-0.498595	0.410202	0.0663404	0.204242	Bacteria
1004	G4B84_002530	AFLA_127500	GO:0005506			iron ion binding	GO:0005506			Bifunctional_P450_P450R	PIRSF	234.071	0.011672	0.272293	0.938033	0.982876	Iron+Bacteria
1005	G4B84_002530	AFLA_127500	GO:0005506			iron ion binding	GO:0005506			Bifunctional_P450_P450R	PIRSF	534.874	-0.116863	0.249533	0.108885	0.533771	Iron
1006	G4B84_002530	AFLA_127500	GO:0005506			iron ion binding	GO:0005506			E-class P450 group I signature	PRINTS	246.458	-0.498595	0.410202	0.0663404	0.204242	Bacteria
1007	G4B84_002530	AFLA_127500	GO:0005506			iron ion binding	GO:0005506			E-class P450 group I signature	PRINTS	234.071	0.011672	0.272293	0.938033	0.982876	Iron+Bacteria
1008	G4B84_002530	AFLA_127500	GO:0005506			iron ion binding	GO:0005506			E-class P450 group I signature	PRINTS	534.874	-0.116863	0.249533	0.108885	0.533771	Iron
1009	G4B84_002530	AFLA_127500	GO:0005506			iron ion binding	GO:0005506			Cytochrome P450	Pfam	246.458	-0.498595	0.410202	0.0663404	0.204242	Bacteria
1010	G4B84_002530	AFLA_127500	GO:0005506			iron ion binding	GO:0005506			Cytochrome P450	Pfam	234.071	0.011672	0.272293	0.938033	0.982876	Iron+Bacteria
1011	G4B84_002530	AFLA_127500	GO:0005506			iron ion binding	GO:0005506			Cytochrome P450	Pfam	534.874	-0.116863	0.249533	0.108885	0.533771	Iron
1012	G4B84_002530	AFLA_127500	GO:0005506			iron ion binding	GO:0005506			Ferredoxin reductase-type FAD binding domain profile.	ProSiteProfiles	246.458	-0.498595	0.410202	0.0663404	0.204242	Bacteria
1013	G4B84_002530	AFLA_127500	GO:0005506			iron ion binding	GO:0005506			Ferredoxin reductase-type FAD binding domain profile.	ProSiteProfiles	234.071	0.011672	0.272293	0.938033	0.982876	Iron+Bacteria
1014	G4B84_002530	AFLA_127500	GO:0005506			iron ion binding	GO:0005506			Ferredoxin reductase-type FAD binding domain profile.	ProSiteProfiles	534.874	-0.116863	0.249533	0.108885	0.533771	Iron
1015	G4B84_002530	AFLA_127500	GO:0005506			iron ion binding	GO:0005506			Cytochrome P450	SUPERFAMILY	246.458	-0.498595	0.410202	0.0663404	0.204242	Bacteria
1016	G4B84_002530	AFLA_127500	GO:0005506			iron ion binding	GO:0005506			Cytochrome P450	SUPERFAMILY	234.071	0.011672	0.272293	0.938033	0.982876	Iron+Bacteria
1017	G4B84_002530	AFLA_127500	GO:0005506			iron ion binding	GO:0005506			Cytochrome P450	SUPERFAMILY	534.874	-0.116863	0.249533	0.108885	0.533771	Iron
1018	G4B84_002543	AFLA_127640	GO:0016020	membrane	GO:0016020					NADH DEHYDROGENASE UBIQUINONE IRON-SULFUR PROTEIN 8, MITOCHONDRIAL	PANTHER	313.373	0.74561	0.506305	0.0233002	0.097078	Bacteria
1019	G4B84_002543	AFLA_127640	GO:0016020	membrane	GO:0016020					NADH DEHYDROGENASE UBIQUINONE IRON-SULFUR PROTEIN 8, MITOCHONDRIAL	PANTHER	361.513	-0.103319	0.323646	0.533977	0.801654	Iron+Bacteria
1020	G4B84_002543	AFLA_127640	GO:0016020	membrane	GO:0016020					NADH DEHYDROGENASE UBIQUINONE IRON-SULFUR PROTEIN 8, MITOCHONDRIAL	PANTHER	445.027	0.0394615	0.173403	0.440333	0.871178	Iron
1021	G4B84_002543	AFLA_127640	GO:0016020	membrane	GO:0016020					4Fe-4S ferredoxin-type iron-sulfur binding domain profile.	ProSiteProfiles	313.373	0.74561	0.506305	0.0233002	0.097078	Bacteria
1022	G4B84_002543	AFLA_127640	GO:0016020	membrane	GO:0016020					4Fe-4S ferredoxin-type iron-sulfur binding domain profile.	ProSiteProfiles	361.513	-0.103319	0.323646	0.533977	0.801654	Iron+Bacteria
1023	G4B84_002543	AFLA_127640	GO:0016020	membrane	GO:0016020					4Fe-4S ferredoxin-type iron-sulfur binding domain profile.	ProSiteProfiles	445.027	0.0394615	0.173403	0.440333	0.871178	Iron
1024	G4B84_002543	AFLA_127640	GO:0016651			oxidoreductase activity, acting on NAD(P)H	GO:0016651			NADH DEHYDROGENASE UBIQUINONE IRON-SULFUR PROTEIN 8, MITOCHONDRIAL	PANTHER	313.373	0.74561	0.506305	0.0233002	0.097078	Bacteria
1025	G4B84_002543	AFLA_127640	GO:0016651			oxidoreductase activity, acting on NAD(P)H	GO:0016651			NADH DEHYDROGENASE UBIQUINONE IRON-SULFUR PROTEIN 8, MITOCHONDRIAL	PANTHER	361.513	-0.103319	0.323646	0.533977	0.801654	Iron+Bacteria
1026	G4B84_002543	AFLA_127640	GO:0016651			oxidoreductase activity, acting on NAD(P)H	GO:0016651			NADH DEHYDROGENASE UBIQUINONE IRON-SULFUR PROTEIN 8, MITOCHONDRIAL	PANTHER	445.027	0.0394615	0.173403	0.440333	0.871178	Iron
1027	G4B84_002543	AFLA_127640	GO:0016651			oxidoreductase activity, acting on NAD(P)H	GO:0016651			4Fe-4S ferredoxin-type iron-sulfur binding domain profile.	ProSiteProfiles	313.373	0.74561	0.506305	0.0233002	0.097078	Bacteria
1028	G4B84_002543	AFLA_127640	GO:0016651			oxidoreductase activity, acting on NAD(P)H	GO:0016651			4Fe-4S ferredoxin-type iron-sulfur binding domain profile.	ProSiteProfiles	361.513	-0.103319	0.323646	0.533977	0.801654	Iron+Bacteria
1029	G4B84_002543	AFLA_127640	GO:0016651			oxidoreductase activity, acting on NAD(P)H	GO:0016651			4Fe-4S ferredoxin-type iron-sulfur binding domain profile.	ProSiteProfiles	445.027	0.0394615	0.173403	0.440333	0.871178	Iron
1030	G4B84_002543	AFLA_127640	GO:0051539			iron-sulfur cluster binding	GO:0051536			NADH-quinone oxidoreductase subunit I 1	FunFam	313.373	0.74561	0.506305	0.0233002	0.097078	Bacteria
1031	G4B84_002543	AFLA_127640	GO:0051539			iron-sulfur cluster binding	GO:0051536			NADH-quinone oxidoreductase subunit I 1	FunFam	361.513	-0.103319	0.323646	0.533977	0.801654	Iron+Bacteria
1032	G4B84_002543	AFLA_127640	GO:0051539			iron-sulfur cluster binding	GO:0051536			NADH-quinone oxidoreductase subunit I 1	FunFam	445.027	0.0394615	0.173403	0.440333	0.871178	Iron
1033	G4B84_002543	AFLA_127640	GO:0051539			iron-sulfur cluster binding	GO:0051536			NAD(P)H-quinone oxidoreductase subunit I, chloroplastic [ndhI].	Hamap	313.373	0.74561	0.506305	0.0233002	0.097078	Bacteria
1034	G4B84_002543	AFLA_127640	GO:0051539			iron-sulfur cluster binding	GO:0051536			NAD(P)H-quinone oxidoreductase subunit I, chloroplastic [ndhI].	Hamap	361.513	-0.103319	0.323646	0.533977	0.801654	Iron+Bacteria
1035	G4B84_002543	AFLA_127640	GO:0051539			iron-sulfur cluster binding	GO:0051536			NAD(P)H-quinone oxidoreductase subunit I, chloroplastic [ndhI].	Hamap	445.027	0.0394615	0.173403	0.440333	0.871178	Iron
1036	G4B84_002543	AFLA_127640	GO:0051539			iron-sulfur cluster binding	GO:0051536			NADH DEHYDROGENASE UBIQUINONE IRON-SULFUR PROTEIN 8, MITOCHONDRIAL	PANTHER	313.373	0.74561	0.506305	0.0233002	0.097078	Bacteria
1037	G4B84_002543	AFLA_127640	GO:0051539			iron-sulfur cluster binding	GO:0051536			NADH DEHYDROGENASE UBIQUINONE IRON-SULFUR PROTEIN 8, MITOCHONDRIAL	PANTHER	361.513	-0.103319	0.323646	0.533977	0.801654	Iron+Bacteria
1038	G4B84_002543	AFLA_127640	GO:0051539			iron-sulfur cluster binding	GO:0051536			NADH DEHYDROGENASE UBIQUINONE IRON-SULFUR PROTEIN 8, MITOCHONDRIAL	PANTHER	445.027	0.0394615	0.173403	0.440333	0.871178	Iron
1039	G4B84_002543	AFLA_127640	GO:0051539			iron-sulfur cluster binding	GO:0051536			4Fe-4S dicluster domain	Pfam	313.373	0.74561	0.506305	0.0233002	0.097078	Bacteria
1040	G4B84_002543	AFLA_127640	GO:0051539			iron-sulfur cluster binding	GO:0051536			4Fe-4S dicluster domain	Pfam	361.513	-0.103319	0.323646	0.533977	0.801654	Iron+Bacteria
1041	G4B84_002543	AFLA_127640	GO:0051539			iron-sulfur cluster binding	GO:0051536			4Fe-4S dicluster domain	Pfam	445.027	0.0394615	0.173403	0.440333	0.871178	Iron
1042	G4B84_002543	AFLA_127640	GO:0051539			iron-sulfur cluster binding	GO:0051536			4Fe-4S ferredoxin-type iron-sulfur binding domain profile.	ProSiteProfiles	313.373	0.74561	0.506305	0.0233002	0.097078	Bacteria
1043	G4B84_002543	AFLA_127640	GO:0051539			iron-sulfur cluster binding	GO:0051536			4Fe-4S ferredoxin-type iron-sulfur binding domain profile.	ProSiteProfiles	361.513	-0.103319	0.323646	0.533977	0.801654	Iron+Bacteria
1044	G4B84_002543	AFLA_127640	GO:0051539			iron-sulfur cluster binding	GO:0051536			4Fe-4S ferredoxin-type iron-sulfur binding domain profile.	ProSiteProfiles	445.027	0.0394615	0.173403	0.440333	0.871178	Iron
1045	G4B84_002543	AFLA_127640	GO:0051539			iron-sulfur cluster binding	GO:0051536			4Fe-4S ferredoxins	SUPERFAMILY	313.373	0.74561	0.506305	0.0233002	0.097078	Bacteria
1046	G4B84_002543	AFLA_127640	GO:0051539			iron-sulfur cluster binding	GO:0051536			4Fe-4S ferredoxins	SUPERFAMILY	361.513	-0.103319	0.323646	0.533977	0.801654	Iron+Bacteria
1047	G4B84_002543	AFLA_127640	GO:0051539			iron-sulfur cluster binding	GO:0051536			4Fe-4S ferredoxins	SUPERFAMILY	445.027	0.0394615	0.173403	0.440333	0.871178	Iron
1048	G4B84_002543	AFLA_127640	GO:0051539			iron-sulfur cluster binding	GO:0051536			NuoI: NADH-quinone oxidoreductase, chain I	TIGRFAM	313.373	0.74561	0.506305	0.0233002	0.097078	Bacteria
1049	G4B84_002543	AFLA_127640	GO:0051539			iron-sulfur cluster binding	GO:0051536			NuoI: NADH-quinone oxidoreductase, chain I	TIGRFAM	361.513	-0.103319	0.323646	0.533977	0.801654	Iron+Bacteria
1050	G4B84_002543	AFLA_127640	GO:0051539			iron-sulfur cluster binding	GO:0051536			NuoI: NADH-quinone oxidoreductase, chain I	TIGRFAM	445.027	0.0394615	0.173403	0.440333	0.871178	Iron
1051	G4B84_002563	AFLA_127830	GO:0016491			oxidoreductase activity	GO:0016491			Iron-containing alcohol dehydrogenase	Pfam	175.57	-0.203529	0.350261	0.378276	0.619562	Bacteria
1052	G4B84_002563	AFLA_127830	GO:0016491			oxidoreductase activity	GO:0016491			Iron-containing alcohol dehydrogenase	Pfam	182.07	0.111184	0.293882	0.482824	0.77076	Iron+Bacteria
1053	G4B84_002563	AFLA_127830	GO:0016491			oxidoreductase activity	GO:0016491			Iron-containing alcohol dehydrogenase	Pfam	356.668	-0.0540978	0.173783	0.2632	0.7499	Iron
1054	G4B84_002563	AFLA_127830	GO:0046872			metal ion binding	GO:0046872			Iron-containing alcohol dehydrogenase	Pfam	175.57	-0.203529	0.350261	0.378276	0.619562	Bacteria
1055	G4B84_002563	AFLA_127830	GO:0046872			metal ion binding	GO:0046872			Iron-containing alcohol dehydrogenase	Pfam	182.07	0.111184	0.293882	0.482824	0.77076	Iron+Bacteria
1056	G4B84_002563	AFLA_127830	GO:0046872			metal ion binding	GO:0046872			Iron-containing alcohol dehydrogenase	Pfam	356.668	-0.0540978	0.173783	0.2632	0.7499	Iron
1057	G4B84_002587	AFLA_128090	GO:0005506			iron ion binding	GO:0005506			CYP52	CDD	49.9508	-1.09545	0.587193	0.00536885	0.0305727	Bacteria
1058	G4B84_002587	AFLA_128090	GO:0005506			iron ion binding	GO:0005506			CYP52	CDD	49.7979	1.07281	0.676181	0.00607634	0.0488817	Iron+Bacteria
1059	G4B84_002587	AFLA_128090	GO:0005506			iron ion binding	GO:0005506			CYP52	CDD	113.057	-0.397405	0.461472	0.0218364	0.214031	Iron
1060	G4B84_002587	AFLA_128090	GO:0005506			iron ion binding	GO:0005506			Cytochrome P450	Gene3D	49.9508	-1.09545	0.587193	0.00536885	0.0305727	Bacteria
1061	G4B84_002587	AFLA_128090	GO:0005506			iron ion binding	GO:0005506			Cytochrome P450	Gene3D	49.7979	1.07281	0.676181	0.00607634	0.0488817	Iron+Bacteria
1062	G4B84_002587	AFLA_128090	GO:0005506			iron ion binding	GO:0005506			Cytochrome P450	Gene3D	113.057	-0.397405	0.461472	0.0218364	0.214031	Iron
1063	G4B84_002587	AFLA_128090	GO:0005506			iron ion binding	GO:0005506			P450, PUTATIVE (EUROFUNG)-RELATED	PANTHER	49.9508	-1.09545	0.587193	0.00536885	0.0305727	Bacteria
1064	G4B84_002587	AFLA_128090	GO:0005506			iron ion binding	GO:0005506			P450, PUTATIVE (EUROFUNG)-RELATED	PANTHER	49.7979	1.07281	0.676181	0.00607634	0.0488817	Iron+Bacteria
1065	G4B84_002587	AFLA_128090	GO:0005506			iron ion binding	GO:0005506			P450, PUTATIVE (EUROFUNG)-RELATED	PANTHER	113.057	-0.397405	0.461472	0.0218364	0.214031	Iron
1066	G4B84_002587	AFLA_128090	GO:0005506			iron ion binding	GO:0005506			E-class P450 group I signature	PRINTS	49.9508	-1.09545	0.587193	0.00536885	0.0305727	Bacteria
1067	G4B84_002587	AFLA_128090	GO:0005506			iron ion binding	GO:0005506			E-class P450 group I signature	PRINTS	49.7979	1.07281	0.676181	0.00607634	0.0488817	Iron+Bacteria
1068	G4B84_002587	AFLA_128090	GO:0005506			iron ion binding	GO:0005506			E-class P450 group I signature	PRINTS	113.057	-0.397405	0.461472	0.0218364	0.214031	Iron
1069	G4B84_002587	AFLA_128090	GO:0005506			iron ion binding	GO:0005506			Cytochrome P450	Pfam	49.9508	-1.09545	0.587193	0.00536885	0.0305727	Bacteria
1070	G4B84_002587	AFLA_128090	GO:0005506			iron ion binding	GO:0005506			Cytochrome P450	Pfam	49.7979	1.07281	0.676181	0.00607634	0.0488817	Iron+Bacteria
1071	G4B84_002587	AFLA_128090	GO:0005506			iron ion binding	GO:0005506			Cytochrome P450	Pfam	113.057	-0.397405	0.461472	0.0218364	0.214031	Iron
1072	G4B84_002587	AFLA_128090	GO:0005506			iron ion binding	GO:0005506			Cytochrome P450	SUPERFAMILY	49.9508	-1.09545	0.587193	0.00536885	0.0305727	Bacteria
1073	G4B84_002587	AFLA_128090	GO:0005506			iron ion binding	GO:0005506			Cytochrome P450	SUPERFAMILY	49.7979	1.07281	0.676181	0.00607634	0.0488817	Iron+Bacteria
1074	G4B84_002587	AFLA_128090	GO:0005506			iron ion binding	GO:0005506			Cytochrome P450	SUPERFAMILY	113.057	-0.397405	0.461472	0.0218364	0.214031	Iron
1075	G4B84_002629	AFLA_128580	GO:0016651			oxidoreductase activity, acting on NAD(P)H	GO:0016651			NADH dehydrogenase iron-sulfur protein 3, mitochondrial	FunFam	557.447	0.580137	0.448018	0.0473367	0.161891	Bacteria
1076	G4B84_002629	AFLA_128580	GO:0016651			oxidoreductase activity, acting on NAD(P)H	GO:0016651			NADH dehydrogenase iron-sulfur protein 3, mitochondrial	FunFam	656.31	-0.597497	0.521151	0.0275104	0.150541	Iron+Bacteria
1077	G4B84_002629	AFLA_128580	GO:0016651			oxidoreductase activity, acting on NAD(P)H	GO:0016651			NADH dehydrogenase iron-sulfur protein 3, mitochondrial	FunFam	1046.43	0.231037	0.367454	0.05364	0.368571	Iron
1078	G4B84_002629	AFLA_128580	GO:0016651			oxidoreductase activity, acting on NAD(P)H	GO:0016651			NADH DEHYDROGENASE UBIQUINONE IRON-SULFUR PROTEIN 3	PANTHER	557.447	0.580137	0.448018	0.0473367	0.161891	Bacteria
1079	G4B84_002629	AFLA_128580	GO:0016651			oxidoreductase activity, acting on NAD(P)H	GO:0016651			NADH DEHYDROGENASE UBIQUINONE IRON-SULFUR PROTEIN 3	PANTHER	656.31	-0.597497	0.521151	0.0275104	0.150541	Iron+Bacteria
1080	G4B84_002629	AFLA_128580	GO:0016651			oxidoreductase activity, acting on NAD(P)H	GO:0016651			NADH DEHYDROGENASE UBIQUINONE IRON-SULFUR PROTEIN 3	PANTHER	1046.43	0.231037	0.367454	0.05364	0.368571	Iron
1081	G4B84_002629	AFLA_128580	GO:0008137			oxidoreductase activity, acting on NAD(P)H, heme protein as acceptor	GO:0016653			NADH dehydrogenase iron-sulfur protein 3, mitochondrial	FunFam	557.447	0.580137	0.448018	0.0473367	0.161891	Bacteria
1082	G4B84_002629	AFLA_128580	GO:0008137			oxidoreductase activity, acting on NAD(P)H, heme protein as acceptor	GO:0016653			NADH dehydrogenase iron-sulfur protein 3, mitochondrial	FunFam	656.31	-0.597497	0.521151	0.0275104	0.150541	Iron+Bacteria
1083	G4B84_002629	AFLA_128580	GO:0008137			oxidoreductase activity, acting on NAD(P)H, heme protein as acceptor	GO:0016653			NADH dehydrogenase iron-sulfur protein 3, mitochondrial	FunFam	1046.43	0.231037	0.367454	0.05364	0.368571	Iron
1084	G4B84_002629	AFLA_128580	GO:0008137			oxidoreductase activity, acting on NAD(P)H, heme protein as acceptor	GO:0016653			NADH DEHYDROGENASE UBIQUINONE IRON-SULFUR PROTEIN 3	PANTHER	557.447	0.580137	0.448018	0.0473367	0.161891	Bacteria
1085	G4B84_002629	AFLA_128580	GO:0008137			oxidoreductase activity, acting on NAD(P)H, heme protein as acceptor	GO:0016653			NADH DEHYDROGENASE UBIQUINONE IRON-SULFUR PROTEIN 3	PANTHER	656.31	-0.597497	0.521151	0.0275104	0.150541	Iron+Bacteria
1086	G4B84_002629	AFLA_128580	GO:0008137			oxidoreductase activity, acting on NAD(P)H, heme protein as acceptor	GO:0016653			NADH DEHYDROGENASE UBIQUINONE IRON-SULFUR PROTEIN 3	PANTHER	1046.43	0.231037	0.367454	0.05364	0.368571	Iron
1087	G4B84_002685	AFLA_129200	GO:0016226					iron-sulfur cluster assembly	GO:0016226	Mrp_NBP35	CDD	94.6273	0.482246	0.412222	0.0751645	0.223574	Bacteria
1088	G4B84_002685	AFLA_129200	GO:0016226					iron-sulfur cluster assembly	GO:0016226	Mrp_NBP35	CDD	94.1398	-0.0139181	0.248679	0.923109	0.977697	Iron+Bacteria
1089	G4B84_002685	AFLA_129200	GO:0016226					iron-sulfur cluster assembly	GO:0016226	Mrp_NBP35	CDD	125.678	-0.0422158	0.159133	0.346788	0.814546	Iron
1090	G4B84_002685	AFLA_129200	GO:0016226					iron-sulfur cluster assembly	GO:0016226	Iron-sulfur cluster carrier protein	FunFam	94.6273	0.482246	0.412222	0.0751645	0.223574	Bacteria
1091	G4B84_002685	AFLA_129200	GO:0016226					iron-sulfur cluster assembly	GO:0016226	Iron-sulfur cluster carrier protein	FunFam	94.1398	-0.0139181	0.248679	0.923109	0.977697	Iron+Bacteria
1092	G4B84_002685	AFLA_129200	GO:0016226					iron-sulfur cluster assembly	GO:0016226	Iron-sulfur cluster carrier protein	FunFam	125.678	-0.0422158	0.159133	0.346788	0.814546	Iron
1093	G4B84_002685	AFLA_129200	GO:0016226					iron-sulfur cluster assembly	GO:0016226		Gene3D	94.6273	0.482246	0.412222	0.0751645	0.223574	Bacteria
1094	G4B84_002685	AFLA_129200	GO:0016226					iron-sulfur cluster assembly	GO:0016226		Gene3D	94.1398	-0.0139181	0.248679	0.923109	0.977697	Iron+Bacteria
1095	G4B84_002685	AFLA_129200	GO:0016226					iron-sulfur cluster assembly	GO:0016226		Gene3D	125.678	-0.0422158	0.159133	0.346788	0.814546	Iron
1096	G4B84_002685	AFLA_129200	GO:0016226					iron-sulfur cluster assembly	GO:0016226	Iron-sulfur cluster carrier protein.	Hamap	94.6273	0.482246	0.412222	0.0751645	0.223574	Bacteria
1097	G4B84_002685	AFLA_129200	GO:0016226					iron-sulfur cluster assembly	GO:0016226	Iron-sulfur cluster carrier protein.	Hamap	94.1398	-0.0139181	0.248679	0.923109	0.977697	Iron+Bacteria
1098	G4B84_002685	AFLA_129200	GO:0016226					iron-sulfur cluster assembly	GO:0016226	Iron-sulfur cluster carrier protein.	Hamap	125.678	-0.0422158	0.159133	0.346788	0.814546	Iron
1099	G4B84_002685	AFLA_129200	GO:0016226					iron-sulfur cluster assembly	GO:0016226	IRON-SULFUR PROTEIN NUBPL	PANTHER	94.6273	0.482246	0.412222	0.0751645	0.223574	Bacteria
1100	G4B84_002685	AFLA_129200	GO:0016226					iron-sulfur cluster assembly	GO:0016226	IRON-SULFUR PROTEIN NUBPL	PANTHER	94.1398	-0.0139181	0.248679	0.923109	0.977697	Iron+Bacteria
1101	G4B84_002685	AFLA_129200	GO:0016226					iron-sulfur cluster assembly	GO:0016226	IRON-SULFUR PROTEIN NUBPL	PANTHER	125.678	-0.0422158	0.159133	0.346788	0.814546	Iron
1102	G4B84_002685	AFLA_129200	GO:0016226					iron-sulfur cluster assembly	GO:0016226	NUBPL iron-transfer P-loop NTPase	Pfam	94.6273	0.482246	0.412222	0.0751645	0.223574	Bacteria
1103	G4B84_002685	AFLA_129200	GO:0016226					iron-sulfur cluster assembly	GO:0016226	NUBPL iron-transfer P-loop NTPase	Pfam	94.1398	-0.0139181	0.248679	0.923109	0.977697	Iron+Bacteria
1104	G4B84_002685	AFLA_129200	GO:0016226					iron-sulfur cluster assembly	GO:0016226	NUBPL iron-transfer P-loop NTPase	Pfam	125.678	-0.0422158	0.159133	0.346788	0.814546	Iron
1105	G4B84_002685	AFLA_129200	GO:0016226					iron-sulfur cluster assembly	GO:0016226	P-loop containing nucleoside triphosphate hydrolases	SUPERFAMILY	94.6273	0.482246	0.412222	0.0751645	0.223574	Bacteria
1106	G4B84_002685	AFLA_129200	GO:0016226					iron-sulfur cluster assembly	GO:0016226	P-loop containing nucleoside triphosphate hydrolases	SUPERFAMILY	94.1398	-0.0139181	0.248679	0.923109	0.977697	Iron+Bacteria
1107	G4B84_002685	AFLA_129200	GO:0016226					iron-sulfur cluster assembly	GO:0016226	P-loop containing nucleoside triphosphate hydrolases	SUPERFAMILY	125.678	-0.0422158	0.159133	0.346788	0.814546	Iron
1108	G4B84_002685	AFLA_129200	GO:0005524			ATP binding	GO:0005524			Iron-sulfur cluster carrier protein	FunFam	94.6273	0.482246	0.412222	0.0751645	0.223574	Bacteria
1109	G4B84_002685	AFLA_129200	GO:0005524			ATP binding	GO:0005524			Iron-sulfur cluster carrier protein	FunFam	94.1398	-0.0139181	0.248679	0.923109	0.977697	Iron+Bacteria
1110	G4B84_002685	AFLA_129200	GO:0005524			ATP binding	GO:0005524			Iron-sulfur cluster carrier protein	FunFam	125.678	-0.0422158	0.159133	0.346788	0.814546	Iron
1111	G4B84_002685	AFLA_129200	GO:0005524			ATP binding	GO:0005524			Iron-sulfur cluster carrier protein.	Hamap	94.6273	0.482246	0.412222	0.0751645	0.223574	Bacteria
1112	G4B84_002685	AFLA_129200	GO:0005524			ATP binding	GO:0005524			Iron-sulfur cluster carrier protein.	Hamap	94.1398	-0.0139181	0.248679	0.923109	0.977697	Iron+Bacteria
1113	G4B84_002685	AFLA_129200	GO:0005524			ATP binding	GO:0005524			Iron-sulfur cluster carrier protein.	Hamap	125.678	-0.0422158	0.159133	0.346788	0.814546	Iron
1114	G4B84_002685	AFLA_129200	GO:0005524			ATP binding	GO:0005524			IRON-SULFUR PROTEIN NUBPL	PANTHER	94.6273	0.482246	0.412222	0.0751645	0.223574	Bacteria
1115	G4B84_002685	AFLA_129200	GO:0005524			ATP binding	GO:0005524			IRON-SULFUR PROTEIN NUBPL	PANTHER	94.1398	-0.0139181	0.248679	0.923109	0.977697	Iron+Bacteria
1116	G4B84_002685	AFLA_129200	GO:0005524			ATP binding	GO:0005524			IRON-SULFUR PROTEIN NUBPL	PANTHER	125.678	-0.0422158	0.159133	0.346788	0.814546	Iron
1117	G4B84_002685	AFLA_129200	GO:0005524			ATP binding	GO:0005524			NUBPL iron-transfer P-loop NTPase	Pfam	94.6273	0.482246	0.412222	0.0751645	0.223574	Bacteria
1118	G4B84_002685	AFLA_129200	GO:0005524			ATP binding	GO:0005524			NUBPL iron-transfer P-loop NTPase	Pfam	94.1398	-0.0139181	0.248679	0.923109	0.977697	Iron+Bacteria
1119	G4B84_002685	AFLA_129200	GO:0005524			ATP binding	GO:0005524			NUBPL iron-transfer P-loop NTPase	Pfam	125.678	-0.0422158	0.159133	0.346788	0.814546	Iron
1120	G4B84_002685	AFLA_129200	GO:0140663			copper chaperone activity	GO:0016531			Iron-sulfur cluster carrier protein	FunFam	94.6273	0.482246	0.412222	0.0751645	0.223574	Bacteria
1121	G4B84_002685	AFLA_129200	GO:0140663			copper chaperone activity	GO:0016531			Iron-sulfur cluster carrier protein	FunFam	94.1398	-0.0139181	0.248679	0.923109	0.977697	Iron+Bacteria
1122	G4B84_002685	AFLA_129200	GO:0140663			copper chaperone activity	GO:0016531			Iron-sulfur cluster carrier protein	FunFam	125.678	-0.0422158	0.159133	0.346788	0.814546	Iron
1123	G4B84_002685	AFLA_129200	GO:0140663			copper chaperone activity	GO:0016531			Iron-sulfur cluster carrier protein.	Hamap	94.6273	0.482246	0.412222	0.0751645	0.223574	Bacteria
1124	G4B84_002685	AFLA_129200	GO:0140663			copper chaperone activity	GO:0016531			Iron-sulfur cluster carrier protein.	Hamap	94.1398	-0.0139181	0.248679	0.923109	0.977697	Iron+Bacteria
1125	G4B84_002685	AFLA_129200	GO:0140663			copper chaperone activity	GO:0016531			Iron-sulfur cluster carrier protein.	Hamap	125.678	-0.0422158	0.159133	0.346788	0.814546	Iron
1126	G4B84_002685	AFLA_129200	GO:0140663			copper chaperone activity	GO:0016531			IRON-SULFUR PROTEIN NUBPL	PANTHER	94.6273	0.482246	0.412222	0.0751645	0.223574	Bacteria
1127	G4B84_002685	AFLA_129200	GO:0140663			copper chaperone activity	GO:0016531			IRON-SULFUR PROTEIN NUBPL	PANTHER	94.1398	-0.0139181	0.248679	0.923109	0.977697	Iron+Bacteria
1128	G4B84_002685	AFLA_129200	GO:0140663			copper chaperone activity	GO:0016531			IRON-SULFUR PROTEIN NUBPL	PANTHER	125.678	-0.0422158	0.159133	0.346788	0.814546	Iron
1129	G4B84_002685	AFLA_129200	GO:0140663			copper chaperone activity	GO:0016531			NUBPL iron-transfer P-loop NTPase	Pfam	94.6273	0.482246	0.412222	0.0751645	0.223574	Bacteria
1130	G4B84_002685	AFLA_129200	GO:0140663			copper chaperone activity	GO:0016531			NUBPL iron-transfer P-loop NTPase	Pfam	94.1398	-0.0139181	0.248679	0.923109	0.977697	Iron+Bacteria
1131	G4B84_002685	AFLA_129200	GO:0140663			copper chaperone activity	GO:0016531			NUBPL iron-transfer P-loop NTPase	Pfam	125.678	-0.0422158	0.159133	0.346788	0.814546	Iron
1132	G4B84_002685	AFLA_129200	GO:0051536			iron-sulfur cluster binding	GO:0051536			Mrp_NBP35	CDD	94.6273	0.482246	0.412222	0.0751645	0.223574	Bacteria
1133	G4B84_002685	AFLA_129200	GO:0051536			iron-sulfur cluster binding	GO:0051536			Mrp_NBP35	CDD	94.1398	-0.0139181	0.248679	0.923109	0.977697	Iron+Bacteria
1134	G4B84_002685	AFLA_129200	GO:0051536			iron-sulfur cluster binding	GO:0051536			Mrp_NBP35	CDD	125.678	-0.0422158	0.159133	0.346788	0.814546	Iron
1135	G4B84_002685	AFLA_129200	GO:0051536			iron-sulfur cluster binding	GO:0051536			Iron-sulfur cluster carrier protein	FunFam	94.6273	0.482246	0.412222	0.0751645	0.223574	Bacteria
1136	G4B84_002685	AFLA_129200	GO:0051536			iron-sulfur cluster binding	GO:0051536			Iron-sulfur cluster carrier protein	FunFam	94.1398	-0.0139181	0.248679	0.923109	0.977697	Iron+Bacteria
1137	G4B84_002685	AFLA_129200	GO:0051536			iron-sulfur cluster binding	GO:0051536			Iron-sulfur cluster carrier protein	FunFam	125.678	-0.0422158	0.159133	0.346788	0.814546	Iron
1138	G4B84_002685	AFLA_129200	GO:0051536			iron-sulfur cluster binding	GO:0051536				Gene3D	94.6273	0.482246	0.412222	0.0751645	0.223574	Bacteria
1139	G4B84_002685	AFLA_129200	GO:0051536			iron-sulfur cluster binding	GO:0051536				Gene3D	94.1398	-0.0139181	0.248679	0.923109	0.977697	Iron+Bacteria
1140	G4B84_002685	AFLA_129200	GO:0051536			iron-sulfur cluster binding	GO:0051536				Gene3D	125.678	-0.0422158	0.159133	0.346788	0.814546	Iron
1141	G4B84_002685	AFLA_129200	GO:0051536			iron-sulfur cluster binding	GO:0051536			Iron-sulfur cluster carrier protein.	Hamap	94.6273	0.482246	0.412222	0.0751645	0.223574	Bacteria
1142	G4B84_002685	AFLA_129200	GO:0051536			iron-sulfur cluster binding	GO:0051536			Iron-sulfur cluster carrier protein.	Hamap	94.1398	-0.0139181	0.248679	0.923109	0.977697	Iron+Bacteria
1143	G4B84_002685	AFLA_129200	GO:0051536			iron-sulfur cluster binding	GO:0051536			Iron-sulfur cluster carrier protein.	Hamap	125.678	-0.0422158	0.159133	0.346788	0.814546	Iron
1144	G4B84_002685	AFLA_129200	GO:0051536			iron-sulfur cluster binding	GO:0051536			IRON-SULFUR PROTEIN NUBPL	PANTHER	94.6273	0.482246	0.412222	0.0751645	0.223574	Bacteria
1145	G4B84_002685	AFLA_129200	GO:0051536			iron-sulfur cluster binding	GO:0051536			IRON-SULFUR PROTEIN NUBPL	PANTHER	94.1398	-0.0139181	0.248679	0.923109	0.977697	Iron+Bacteria
1146	G4B84_002685	AFLA_129200	GO:0051536			iron-sulfur cluster binding	GO:0051536			IRON-SULFUR PROTEIN NUBPL	PANTHER	125.678	-0.0422158	0.159133	0.346788	0.814546	Iron
1147	G4B84_002685	AFLA_129200	GO:0051536			iron-sulfur cluster binding	GO:0051536			NUBPL iron-transfer P-loop NTPase	Pfam	94.6273	0.482246	0.412222	0.0751645	0.223574	Bacteria
1148	G4B84_002685	AFLA_129200	GO:0051536			iron-sulfur cluster binding	GO:0051536			NUBPL iron-transfer P-loop NTPase	Pfam	94.1398	-0.0139181	0.248679	0.923109	0.977697	Iron+Bacteria
1149	G4B84_002685	AFLA_129200	GO:0051536			iron-sulfur cluster binding	GO:0051536			NUBPL iron-transfer P-loop NTPase	Pfam	125.678	-0.0422158	0.159133	0.346788	0.814546	Iron
1150	G4B84_002685	AFLA_129200	GO:0051536			iron-sulfur cluster binding	GO:0051536			P-loop containing nucleoside triphosphate hydrolases	SUPERFAMILY	94.6273	0.482246	0.412222	0.0751645	0.223574	Bacteria
1151	G4B84_002685	AFLA_129200	GO:0051536			iron-sulfur cluster binding	GO:0051536			P-loop containing nucleoside triphosphate hydrolases	SUPERFAMILY	94.1398	-0.0139181	0.248679	0.923109	0.977697	Iron+Bacteria
1152	G4B84_002685	AFLA_129200	GO:0051536			iron-sulfur cluster binding	GO:0051536			P-loop containing nucleoside triphosphate hydrolases	SUPERFAMILY	125.678	-0.0422158	0.159133	0.346788	0.814546	Iron
1153	G4B84_002702	AFLA_129380	GO:0005506			iron ion binding	GO:0005506			cytochrome_P450	CDD	26.272	-0.0737092	0.461845	0.783626	0.902959	Bacteria
1154	G4B84_002702	AFLA_129380	GO:0005506			iron ion binding	GO:0005506			cytochrome_P450	CDD	27.2437	0.0204428	0.441972	0.917871	0.974583	Iron+Bacteria
1155	G4B84_002702	AFLA_129380	GO:0005506			iron ion binding	GO:0005506			cytochrome_P450	CDD	52.0537	-0.0290582	0.226238	0.674484	0.959058	Iron
1156	G4B84_002702	AFLA_129380	GO:0005506			iron ion binding	GO:0005506			Cytochrome P450 monooxygenase	FunFam	26.272	-0.0737092	0.461845	0.783626	0.902959	Bacteria
1157	G4B84_002702	AFLA_129380	GO:0005506			iron ion binding	GO:0005506			Cytochrome P450 monooxygenase	FunFam	27.2437	0.0204428	0.441972	0.917871	0.974583	Iron+Bacteria
1158	G4B84_002702	AFLA_129380	GO:0005506			iron ion binding	GO:0005506			Cytochrome P450 monooxygenase	FunFam	52.0537	-0.0290582	0.226238	0.674484	0.959058	Iron
1159	G4B84_002702	AFLA_129380	GO:0005506			iron ion binding	GO:0005506			Cytochrome P450	Gene3D	26.272	-0.0737092	0.461845	0.783626	0.902959	Bacteria
1160	G4B84_002702	AFLA_129380	GO:0005506			iron ion binding	GO:0005506			Cytochrome P450	Gene3D	27.2437	0.0204428	0.441972	0.917871	0.974583	Iron+Bacteria
1161	G4B84_002702	AFLA_129380	GO:0005506			iron ion binding	GO:0005506			Cytochrome P450	Gene3D	52.0537	-0.0290582	0.226238	0.674484	0.959058	Iron
1162	G4B84_002702	AFLA_129380	GO:0005506			iron ion binding	GO:0005506			CYTOCHROME P450	PANTHER	26.272	-0.0737092	0.461845	0.783626	0.902959	Bacteria
1163	G4B84_002702	AFLA_129380	GO:0005506			iron ion binding	GO:0005506			CYTOCHROME P450	PANTHER	27.2437	0.0204428	0.441972	0.917871	0.974583	Iron+Bacteria
1164	G4B84_002702	AFLA_129380	GO:0005506			iron ion binding	GO:0005506			CYTOCHROME P450	PANTHER	52.0537	-0.0290582	0.226238	0.674484	0.959058	Iron
1165	G4B84_002702	AFLA_129380	GO:0005506			iron ion binding	GO:0005506			E-class P450 group IV signature	PRINTS	26.272	-0.0737092	0.461845	0.783626	0.902959	Bacteria
1166	G4B84_002702	AFLA_129380	GO:0005506			iron ion binding	GO:0005506			E-class P450 group IV signature	PRINTS	27.2437	0.0204428	0.441972	0.917871	0.974583	Iron+Bacteria
1167	G4B84_002702	AFLA_129380	GO:0005506			iron ion binding	GO:0005506			E-class P450 group IV signature	PRINTS	52.0537	-0.0290582	0.226238	0.674484	0.959058	Iron
1168	G4B84_002702	AFLA_129380	GO:0005506			iron ion binding	GO:0005506			Cytochrome P450	Pfam	26.272	-0.0737092	0.461845	0.783626	0.902959	Bacteria
1169	G4B84_002702	AFLA_129380	GO:0005506			iron ion binding	GO:0005506			Cytochrome P450	Pfam	27.2437	0.0204428	0.441972	0.917871	0.974583	Iron+Bacteria
1170	G4B84_002702	AFLA_129380	GO:0005506			iron ion binding	GO:0005506			Cytochrome P450	Pfam	52.0537	-0.0290582	0.226238	0.674484	0.959058	Iron
1171	G4B84_002702	AFLA_129380	GO:0005506			iron ion binding	GO:0005506			Cytochrome P450	SUPERFAMILY	26.272	-0.0737092	0.461845	0.783626	0.902959	Bacteria
1172	G4B84_002702	AFLA_129380	GO:0005506			iron ion binding	GO:0005506			Cytochrome P450	SUPERFAMILY	27.2437	0.0204428	0.441972	0.917871	0.974583	Iron+Bacteria
1173	G4B84_002702	AFLA_129380	GO:0005506			iron ion binding	GO:0005506			Cytochrome P450	SUPERFAMILY	52.0537	-0.0290582	0.226238	0.674484	0.959058	Iron
1174	G4B84_002713	AFLA_129510	GO:0006099					electron transport chain	GO:0022900	Aconitase iron-sulfur domain	SUPERFAMILY	40.3163	0.00446118	0.383655	0.985318	0.994298	Bacteria
1175	G4B84_002713	AFLA_129510	GO:0006099					electron transport chain	GO:0022900	Aconitase iron-sulfur domain	SUPERFAMILY	39.6638	-0.252439	0.468503	0.239425	0.557019	Iron+Bacteria
1176	G4B84_002713	AFLA_129510	GO:0006099					electron transport chain	GO:0022900	Aconitase iron-sulfur domain	SUPERFAMILY	80.2286	-0.00316644	0.164102	0.951658	0.999756	Iron
1177	G4B84_002713	AFLA_129510	GO:0003994			aconitate hydratase activity	GO:0003994			Aconitase iron-sulfur domain	SUPERFAMILY	40.3163	0.00446118	0.383655	0.985318	0.994298	Bacteria
1178	G4B84_002713	AFLA_129510	GO:0003994			aconitate hydratase activity	GO:0003994			Aconitase iron-sulfur domain	SUPERFAMILY	39.6638	-0.252439	0.468503	0.239425	0.557019	Iron+Bacteria
1179	G4B84_002713	AFLA_129510	GO:0003994			aconitate hydratase activity	GO:0003994			Aconitase iron-sulfur domain	SUPERFAMILY	80.2286	-0.00316644	0.164102	0.951658	0.999756	Iron
1180	G4B84_002713	AFLA_129510	GO:0016787			hydrolase activity	GO:0016787			Aconitase iron-sulfur domain	SUPERFAMILY	40.3163	0.00446118	0.383655	0.985318	0.994298	Bacteria
1181	G4B84_002713	AFLA_129510	GO:0016787			hydrolase activity	GO:0016787			Aconitase iron-sulfur domain	SUPERFAMILY	39.6638	-0.252439	0.468503	0.239425	0.557019	Iron+Bacteria
1182	G4B84_002713	AFLA_129510	GO:0016787			hydrolase activity	GO:0016787			Aconitase iron-sulfur domain	SUPERFAMILY	80.2286	-0.00316644	0.164102	0.951658	0.999756	Iron
1183	G4B84_002713	AFLA_129510	GO:0051539			iron-sulfur cluster binding	GO:0051536			Aconitate hydratase, mitochondrial	FunFam	40.3163	0.00446118	0.383655	0.985318	0.994298	Bacteria
1184	G4B84_002713	AFLA_129510	GO:0051539			iron-sulfur cluster binding	GO:0051536			Aconitate hydratase, mitochondrial	FunFam	39.6638	-0.252439	0.468503	0.239425	0.557019	Iron+Bacteria
1185	G4B84_002713	AFLA_129510	GO:0051539			iron-sulfur cluster binding	GO:0051536			Aconitate hydratase, mitochondrial	FunFam	80.2286	-0.00316644	0.164102	0.951658	0.999756	Iron
1186	G4B84_002713	AFLA_129510	GO:0051539			iron-sulfur cluster binding	GO:0051536			Aconitase, domain 4	Gene3D	40.3163	0.00446118	0.383655	0.985318	0.994298	Bacteria
1187	G4B84_002713	AFLA_129510	GO:0051539			iron-sulfur cluster binding	GO:0051536			Aconitase, domain 4	Gene3D	39.6638	-0.252439	0.468503	0.239425	0.557019	Iron+Bacteria
1188	G4B84_002713	AFLA_129510	GO:0051539			iron-sulfur cluster binding	GO:0051536			Aconitase, domain 4	Gene3D	80.2286	-0.00316644	0.164102	0.951658	0.999756	Iron
1189	G4B84_002713	AFLA_129510	GO:0051539			iron-sulfur cluster binding	GO:0051536			ACONITATE HYDRATASE B	PANTHER	40.3163	0.00446118	0.383655	0.985318	0.994298	Bacteria
1190	G4B84_002713	AFLA_129510	GO:0051539			iron-sulfur cluster binding	GO:0051536			ACONITATE HYDRATASE B	PANTHER	39.6638	-0.252439	0.468503	0.239425	0.557019	Iron+Bacteria
1191	G4B84_002713	AFLA_129510	GO:0051539			iron-sulfur cluster binding	GO:0051536			ACONITATE HYDRATASE B	PANTHER	80.2286	-0.00316644	0.164102	0.951658	0.999756	Iron
1192	G4B84_002713	AFLA_129510	GO:0051539			iron-sulfur cluster binding	GO:0051536			Aconitase family signature	PRINTS	40.3163	0.00446118	0.383655	0.985318	0.994298	Bacteria
1193	G4B84_002713	AFLA_129510	GO:0051539			iron-sulfur cluster binding	GO:0051536			Aconitase family signature	PRINTS	39.6638	-0.252439	0.468503	0.239425	0.557019	Iron+Bacteria
1194	G4B84_002713	AFLA_129510	GO:0051539			iron-sulfur cluster binding	GO:0051536			Aconitase family signature	PRINTS	80.2286	-0.00316644	0.164102	0.951658	0.999756	Iron
1195	G4B84_002713	AFLA_129510	GO:0051539			iron-sulfur cluster binding	GO:0051536			Aconitase family (aconitate hydratase)	Pfam	40.3163	0.00446118	0.383655	0.985318	0.994298	Bacteria
1196	G4B84_002713	AFLA_129510	GO:0051539			iron-sulfur cluster binding	GO:0051536			Aconitase family (aconitate hydratase)	Pfam	39.6638	-0.252439	0.468503	0.239425	0.557019	Iron+Bacteria
1197	G4B84_002713	AFLA_129510	GO:0051539			iron-sulfur cluster binding	GO:0051536			Aconitase family (aconitate hydratase)	Pfam	80.2286	-0.00316644	0.164102	0.951658	0.999756	Iron
1198	G4B84_002713	AFLA_129510	GO:0051539			iron-sulfur cluster binding	GO:0051536			Aconitase iron-sulfur domain	SUPERFAMILY	40.3163	0.00446118	0.383655	0.985318	0.994298	Bacteria
1199	G4B84_002713	AFLA_129510	GO:0051539			iron-sulfur cluster binding	GO:0051536			Aconitase iron-sulfur domain	SUPERFAMILY	39.6638	-0.252439	0.468503	0.239425	0.557019	Iron+Bacteria
1200	G4B84_002713	AFLA_129510	GO:0051539			iron-sulfur cluster binding	GO:0051536			Aconitase iron-sulfur domain	SUPERFAMILY	80.2286	-0.00316644	0.164102	0.951658	0.999756	Iron
1201	G4B84_002713	AFLA_129510	GO:0051539			iron-sulfur cluster binding	GO:0051536			aconitase_mito: aconitate hydratase, mitochondrial	TIGRFAM	40.3163	0.00446118	0.383655	0.985318	0.994298	Bacteria
1202	G4B84_002713	AFLA_129510	GO:0051539			iron-sulfur cluster binding	GO:0051536			aconitase_mito: aconitate hydratase, mitochondrial	TIGRFAM	39.6638	-0.252439	0.468503	0.239425	0.557019	Iron+Bacteria
1203	G4B84_002713	AFLA_129510	GO:0051539			iron-sulfur cluster binding	GO:0051536			aconitase_mito: aconitate hydratase, mitochondrial	TIGRFAM	80.2286	-0.00316644	0.164102	0.951658	0.999756	Iron
1204	G4B84_002749	AFLA_129900	GO:0055085					transmembrane transport	GO:0055085	Siderophore iron transporter mirC	FunFam	2125.8	-0.941819	0.411945	0.00239047	0.0157431	Bacteria
1205	G4B84_002749	AFLA_129900	GO:0055085					transmembrane transport	GO:0055085	Siderophore iron transporter mirC	FunFam	1607.7	1.74637	0.395497	1.74776e-06	5.24971e-05	Iron+Bacteria
1206	G4B84_002749	AFLA_129900	GO:0055085					transmembrane transport	GO:0055085	Siderophore iron transporter mirC	FunFam	3554.06	-2.19351	0.329574	3.93305e-14	1.0706e-11	Iron
1207	G4B84_002749	AFLA_129900	GO:0022857			transmembrane transporter activity	GO:0022857			Siderophore iron transporter mirC	FunFam	2125.8	-0.941819	0.411945	0.00239047	0.0157431	Bacteria
1208	G4B84_002749	AFLA_129900	GO:0022857			transmembrane transporter activity	GO:0022857			Siderophore iron transporter mirC	FunFam	1607.7	1.74637	0.395497	1.74776e-06	5.24971e-05	Iron+Bacteria
1209	G4B84_002749	AFLA_129900	GO:0022857			transmembrane transporter activity	GO:0022857			Siderophore iron transporter mirC	FunFam	3554.06	-2.19351	0.329574	3.93305e-14	1.0706e-11	Iron
1210	G4B84_002902	AFLA_036940	GO:0005506			iron ion binding	GO:0005506			CYP503A1-like	CDD	34.8927	0.0267074	0.360469	0.908978	0.961178	Bacteria
1211	G4B84_002902	AFLA_036940	GO:0005506			iron ion binding	GO:0005506			CYP503A1-like	CDD	38.6877	-0.0351354	0.299443	0.823723	0.941506	Iron+Bacteria
1212	G4B84_002902	AFLA_036940	GO:0005506			iron ion binding	GO:0005506			CYP503A1-like	CDD	70.2862	0.00857902	0.12443	0.823475	0.987054	Iron
1213	G4B84_002902	AFLA_036940	GO:0005506			iron ion binding	GO:0005506			Cytochrome P450 monooxygenase	FunFam	34.8927	0.0267074	0.360469	0.908978	0.961178	Bacteria
1214	G4B84_002902	AFLA_036940	GO:0005506			iron ion binding	GO:0005506			Cytochrome P450 monooxygenase	FunFam	38.6877	-0.0351354	0.299443	0.823723	0.941506	Iron+Bacteria
1215	G4B84_002902	AFLA_036940	GO:0005506			iron ion binding	GO:0005506			Cytochrome P450 monooxygenase	FunFam	70.2862	0.00857902	0.12443	0.823475	0.987054	Iron
1216	G4B84_002902	AFLA_036940	GO:0005506			iron ion binding	GO:0005506			Cytochrome P450	Gene3D	34.8927	0.0267074	0.360469	0.908978	0.961178	Bacteria
1217	G4B84_002902	AFLA_036940	GO:0005506			iron ion binding	GO:0005506			Cytochrome P450	Gene3D	38.6877	-0.0351354	0.299443	0.823723	0.941506	Iron+Bacteria
1218	G4B84_002902	AFLA_036940	GO:0005506			iron ion binding	GO:0005506			Cytochrome P450	Gene3D	70.2862	0.00857902	0.12443	0.823475	0.987054	Iron
1219	G4B84_002902	AFLA_036940	GO:0005506			iron ion binding	GO:0005506			CYTOCHROME P450	PANTHER	34.8927	0.0267074	0.360469	0.908978	0.961178	Bacteria
1220	G4B84_002902	AFLA_036940	GO:0005506			iron ion binding	GO:0005506			CYTOCHROME P450	PANTHER	38.6877	-0.0351354	0.299443	0.823723	0.941506	Iron+Bacteria
1221	G4B84_002902	AFLA_036940	GO:0005506			iron ion binding	GO:0005506			CYTOCHROME P450	PANTHER	70.2862	0.00857902	0.12443	0.823475	0.987054	Iron
1222	G4B84_002902	AFLA_036940	GO:0005506			iron ion binding	GO:0005506			E-class P450 group IV signature	PRINTS	34.8927	0.0267074	0.360469	0.908978	0.961178	Bacteria
1223	G4B84_002902	AFLA_036940	GO:0005506			iron ion binding	GO:0005506			E-class P450 group IV signature	PRINTS	38.6877	-0.0351354	0.299443	0.823723	0.941506	Iron+Bacteria
1224	G4B84_002902	AFLA_036940	GO:0005506			iron ion binding	GO:0005506			E-class P450 group IV signature	PRINTS	70.2862	0.00857902	0.12443	0.823475	0.987054	Iron
1225	G4B84_002902	AFLA_036940	GO:0005506			iron ion binding	GO:0005506			Cytochrome P450	Pfam	34.8927	0.0267074	0.360469	0.908978	0.961178	Bacteria
1226	G4B84_002902	AFLA_036940	GO:0005506			iron ion binding	GO:0005506			Cytochrome P450	Pfam	38.6877	-0.0351354	0.299443	0.823723	0.941506	Iron+Bacteria
1227	G4B84_002902	AFLA_036940	GO:0005506			iron ion binding	GO:0005506			Cytochrome P450	Pfam	70.2862	0.00857902	0.12443	0.823475	0.987054	Iron
1228	G4B84_002902	AFLA_036940	GO:0005506			iron ion binding	GO:0005506			Cytochrome P450	SUPERFAMILY	34.8927	0.0267074	0.360469	0.908978	0.961178	Bacteria
1229	G4B84_002902	AFLA_036940	GO:0005506			iron ion binding	GO:0005506			Cytochrome P450	SUPERFAMILY	38.6877	-0.0351354	0.299443	0.823723	0.941506	Iron+Bacteria
1230	G4B84_002902	AFLA_036940	GO:0005506			iron ion binding	GO:0005506			Cytochrome P450	SUPERFAMILY	70.2862	0.00857902	0.12443	0.823475	0.987054	Iron
1231	G4B84_002970	AFLA_036130	GO:0005506			iron ion binding	GO:0005506			CYP51-like	CDD	6669.83	0.647048	0.48105	0.037074	0.136813	Bacteria
1232	G4B84_002970	AFLA_036130	GO:0005506			iron ion binding	GO:0005506			CYP51-like	CDD	7453.05	-0.0091418	0.309064	0.954513	0.987482	Iron+Bacteria
1233	G4B84_002970	AFLA_036130	GO:0005506			iron ion binding	GO:0005506			CYP51-like	CDD	8907.74	0.00208087	0.0877865	0.936113	0.996679	Iron
1234	G4B84_002970	AFLA_036130	GO:0005506			iron ion binding	GO:0005506			14-alpha sterol demethylase	FunFam	6669.83	0.647048	0.48105	0.037074	0.136813	Bacteria
1235	G4B84_002970	AFLA_036130	GO:0005506			iron ion binding	GO:0005506			14-alpha sterol demethylase	FunFam	7453.05	-0.0091418	0.309064	0.954513	0.987482	Iron+Bacteria
1236	G4B84_002970	AFLA_036130	GO:0005506			iron ion binding	GO:0005506			14-alpha sterol demethylase	FunFam	8907.74	0.00208087	0.0877865	0.936113	0.996679	Iron
1237	G4B84_002970	AFLA_036130	GO:0005506			iron ion binding	GO:0005506			Cytochrome P450	Gene3D	6669.83	0.647048	0.48105	0.037074	0.136813	Bacteria
1238	G4B84_002970	AFLA_036130	GO:0005506			iron ion binding	GO:0005506			Cytochrome P450	Gene3D	7453.05	-0.0091418	0.309064	0.954513	0.987482	Iron+Bacteria
1239	G4B84_002970	AFLA_036130	GO:0005506			iron ion binding	GO:0005506			Cytochrome P450	Gene3D	8907.74	0.00208087	0.0877865	0.936113	0.996679	Iron
1240	G4B84_002970	AFLA_036130	GO:0005506			iron ion binding	GO:0005506			CYTOCHROME P450 26	PANTHER	6669.83	0.647048	0.48105	0.037074	0.136813	Bacteria
1241	G4B84_002970	AFLA_036130	GO:0005506			iron ion binding	GO:0005506			CYTOCHROME P450 26	PANTHER	7453.05	-0.0091418	0.309064	0.954513	0.987482	Iron+Bacteria
1242	G4B84_002970	AFLA_036130	GO:0005506			iron ion binding	GO:0005506			CYTOCHROME P450 26	PANTHER	8907.74	0.00208087	0.0877865	0.936113	0.996679	Iron
1243	G4B84_002970	AFLA_036130	GO:0005506			iron ion binding	GO:0005506			E-class P450 group IV signature	PRINTS	6669.83	0.647048	0.48105	0.037074	0.136813	Bacteria
1244	G4B84_002970	AFLA_036130	GO:0005506			iron ion binding	GO:0005506			E-class P450 group IV signature	PRINTS	7453.05	-0.0091418	0.309064	0.954513	0.987482	Iron+Bacteria
1245	G4B84_002970	AFLA_036130	GO:0005506			iron ion binding	GO:0005506			E-class P450 group IV signature	PRINTS	8907.74	0.00208087	0.0877865	0.936113	0.996679	Iron
1246	G4B84_002970	AFLA_036130	GO:0005506			iron ion binding	GO:0005506			Cytochrome P450	Pfam	6669.83	0.647048	0.48105	0.037074	0.136813	Bacteria
1247	G4B84_002970	AFLA_036130	GO:0005506			iron ion binding	GO:0005506			Cytochrome P450	Pfam	7453.05	-0.0091418	0.309064	0.954513	0.987482	Iron+Bacteria
1248	G4B84_002970	AFLA_036130	GO:0005506			iron ion binding	GO:0005506			Cytochrome P450	Pfam	8907.74	0.00208087	0.0877865	0.936113	0.996679	Iron
1249	G4B84_002970	AFLA_036130	GO:0005506			iron ion binding	GO:0005506			Cytochrome P450	SUPERFAMILY	6669.83	0.647048	0.48105	0.037074	0.136813	Bacteria
1250	G4B84_002970	AFLA_036130	GO:0005506			iron ion binding	GO:0005506			Cytochrome P450	SUPERFAMILY	7453.05	-0.0091418	0.309064	0.954513	0.987482	Iron+Bacteria
1251	G4B84_002970	AFLA_036130	GO:0005506			iron ion binding	GO:0005506			Cytochrome P450	SUPERFAMILY	8907.74	0.00208087	0.0877865	0.936113	0.996679	Iron
1252	G4B84_002980	AFLA_036020	GO:0005506			iron ion binding	GO:0005506			CYP_FUM15-like	CDD	78.3051	0.114835	0.350946	0.617789	0.801505	Bacteria
1253	G4B84_002980	AFLA_036020	GO:0005506			iron ion binding	GO:0005506			CYP_FUM15-like	CDD	88.6634	0.0565017	0.296718	0.719499	0.897457	Iron+Bacteria
1254	G4B84_002980	AFLA_036020	GO:0005506			iron ion binding	GO:0005506			CYP_FUM15-like	CDD	141.112	-0.00469837	0.124253	0.903381	0.995557	Iron
1255	G4B84_002980	AFLA_036020	GO:0005506			iron ion binding	GO:0005506			Cytochrome P450 monooxygenase (Fum15)	FunFam	78.3051	0.114835	0.350946	0.617789	0.801505	Bacteria
1256	G4B84_002980	AFLA_036020	GO:0005506			iron ion binding	GO:0005506			Cytochrome P450 monooxygenase (Fum15)	FunFam	88.6634	0.0565017	0.296718	0.719499	0.897457	Iron+Bacteria
1257	G4B84_002980	AFLA_036020	GO:0005506			iron ion binding	GO:0005506			Cytochrome P450 monooxygenase (Fum15)	FunFam	141.112	-0.00469837	0.124253	0.903381	0.995557	Iron
1258	G4B84_002980	AFLA_036020	GO:0005506			iron ion binding	GO:0005506			Cytochrome P450	Gene3D	78.3051	0.114835	0.350946	0.617789	0.801505	Bacteria
1259	G4B84_002980	AFLA_036020	GO:0005506			iron ion binding	GO:0005506			Cytochrome P450	Gene3D	88.6634	0.0565017	0.296718	0.719499	0.897457	Iron+Bacteria
1260	G4B84_002980	AFLA_036020	GO:0005506			iron ion binding	GO:0005506			Cytochrome P450	Gene3D	141.112	-0.00469837	0.124253	0.903381	0.995557	Iron
1261	G4B84_002980	AFLA_036020	GO:0005506			iron ion binding	GO:0005506			CYTOCHROME P450	PANTHER	78.3051	0.114835	0.350946	0.617789	0.801505	Bacteria
1262	G4B84_002980	AFLA_036020	GO:0005506			iron ion binding	GO:0005506			CYTOCHROME P450	PANTHER	88.6634	0.0565017	0.296718	0.719499	0.897457	Iron+Bacteria
1263	G4B84_002980	AFLA_036020	GO:0005506			iron ion binding	GO:0005506			CYTOCHROME P450	PANTHER	141.112	-0.00469837	0.124253	0.903381	0.995557	Iron
1264	G4B84_002980	AFLA_036020	GO:0005506			iron ion binding	GO:0005506			E-class P450 group I signature	PRINTS	78.3051	0.114835	0.350946	0.617789	0.801505	Bacteria
1265	G4B84_002980	AFLA_036020	GO:0005506			iron ion binding	GO:0005506			E-class P450 group I signature	PRINTS	88.6634	0.0565017	0.296718	0.719499	0.897457	Iron+Bacteria
1266	G4B84_002980	AFLA_036020	GO:0005506			iron ion binding	GO:0005506			E-class P450 group I signature	PRINTS	141.112	-0.00469837	0.124253	0.903381	0.995557	Iron
1267	G4B84_002980	AFLA_036020	GO:0005506			iron ion binding	GO:0005506			Cytochrome P450	Pfam	78.3051	0.114835	0.350946	0.617789	0.801505	Bacteria
1268	G4B84_002980	AFLA_036020	GO:0005506			iron ion binding	GO:0005506			Cytochrome P450	Pfam	88.6634	0.0565017	0.296718	0.719499	0.897457	Iron+Bacteria
1269	G4B84_002980	AFLA_036020	GO:0005506			iron ion binding	GO:0005506			Cytochrome P450	Pfam	141.112	-0.00469837	0.124253	0.903381	0.995557	Iron
1270	G4B84_002980	AFLA_036020	GO:0005506			iron ion binding	GO:0005506			Cytochrome P450	SUPERFAMILY	78.3051	0.114835	0.350946	0.617789	0.801505	Bacteria
1271	G4B84_002980	AFLA_036020	GO:0005506			iron ion binding	GO:0005506			Cytochrome P450	SUPERFAMILY	88.6634	0.0565017	0.296718	0.719499	0.897457	Iron+Bacteria
1272	G4B84_002980	AFLA_036020	GO:0005506			iron ion binding	GO:0005506			Cytochrome P450	SUPERFAMILY	141.112	-0.00469837	0.124253	0.903381	0.995557	Iron
1273	G4B84_003001	AFLA_035760	GO:0016491			oxidoreductase activity	GO:0016491			Iron-containing alcohol dehydrogenase	Pfam	103.996	-1.64923	0.510181	6.91265e-05	0.000775504	Bacteria
1274	G4B84_003001	AFLA_035760	GO:0016491			oxidoreductase activity	GO:0016491			Iron-containing alcohol dehydrogenase	Pfam	182.014	0.138966	0.310933	0.397758	0.712985	Iron+Bacteria
1275	G4B84_003001	AFLA_035760	GO:0016491			oxidoreductase activity	GO:0016491			Iron-containing alcohol dehydrogenase	Pfam	494.781	0.582841	0.461528	0.00713067	0.0991259	Iron
1276	G4B84_003001	AFLA_035760	GO:0004022			oxidoreductase activity, acting on the CH-OH group of donors, NAD or NADP as acceptor	GO:0016616			Iron-containing alcohol dehydrogenase	Pfam	103.996	-1.64923	0.510181	6.91265e-05	0.000775504	Bacteria
1277	G4B84_003001	AFLA_035760	GO:0004022			oxidoreductase activity, acting on the CH-OH group of donors, NAD or NADP as acceptor	GO:0016616			Iron-containing alcohol dehydrogenase	Pfam	182.014	0.138966	0.310933	0.397758	0.712985	Iron+Bacteria
1278	G4B84_003001	AFLA_035760	GO:0004022			oxidoreductase activity, acting on the CH-OH group of donors, NAD or NADP as acceptor	GO:0016616			Iron-containing alcohol dehydrogenase	Pfam	494.781	0.582841	0.461528	0.00713067	0.0991259	Iron
1279	G4B84_003001	AFLA_035760	GO:0046872			metal ion binding	GO:0046872			Iron-containing alcohol dehydrogenase	Pfam	103.996	-1.64923	0.510181	6.91265e-05	0.000775504	Bacteria
1280	G4B84_003001	AFLA_035760	GO:0046872			metal ion binding	GO:0046872			Iron-containing alcohol dehydrogenase	Pfam	182.014	0.138966	0.310933	0.397758	0.712985	Iron+Bacteria
1281	G4B84_003001	AFLA_035760	GO:0046872			metal ion binding	GO:0046872			Iron-containing alcohol dehydrogenase	Pfam	494.781	0.582841	0.461528	0.00713067	0.0991259	Iron
1282	G4B84_003012	AFLA_035650	GO:0005506			iron ion binding	GO:0005506			Cytochrome P450 61	FunFam	1110.94	1.31581	0.551618	0.00110802	0.0082572	Bacteria
1283	G4B84_003012	AFLA_035650	GO:0005506			iron ion binding	GO:0005506			Cytochrome P450 61	FunFam	1232.3	-0.106684	0.331342	0.526359	0.797055	Iron+Bacteria
1284	G4B84_003012	AFLA_035650	GO:0005506			iron ion binding	GO:0005506			Cytochrome P450 61	FunFam	1182.78	0.0271943	0.172441	0.60765	0.940865	Iron
1285	G4B84_003012	AFLA_035650	GO:0005506			iron ion binding	GO:0005506			Cytochrome P450	Gene3D	1110.94	1.31581	0.551618	0.00110802	0.0082572	Bacteria
1286	G4B84_003012	AFLA_035650	GO:0005506			iron ion binding	GO:0005506			Cytochrome P450	Gene3D	1232.3	-0.106684	0.331342	0.526359	0.797055	Iron+Bacteria
1287	G4B84_003012	AFLA_035650	GO:0005506			iron ion binding	GO:0005506			Cytochrome P450	Gene3D	1182.78	0.0271943	0.172441	0.60765	0.940865	Iron
1288	G4B84_003012	AFLA_035650	GO:0005506			iron ion binding	GO:0005506			CYTOCHROME P450 26	PANTHER	1110.94	1.31581	0.551618	0.00110802	0.0082572	Bacteria
1289	G4B84_003012	AFLA_035650	GO:0005506			iron ion binding	GO:0005506			CYTOCHROME P450 26	PANTHER	1232.3	-0.106684	0.331342	0.526359	0.797055	Iron+Bacteria
1290	G4B84_003012	AFLA_035650	GO:0005506			iron ion binding	GO:0005506			CYTOCHROME P450 26	PANTHER	1182.78	0.0271943	0.172441	0.60765	0.940865	Iron
1291	G4B84_003012	AFLA_035650	GO:0005506			iron ion binding	GO:0005506			E-class P450 group I signature	PRINTS	1110.94	1.31581	0.551618	0.00110802	0.0082572	Bacteria
1292	G4B84_003012	AFLA_035650	GO:0005506			iron ion binding	GO:0005506			E-class P450 group I signature	PRINTS	1232.3	-0.106684	0.331342	0.526359	0.797055	Iron+Bacteria
1293	G4B84_003012	AFLA_035650	GO:0005506			iron ion binding	GO:0005506			E-class P450 group I signature	PRINTS	1182.78	0.0271943	0.172441	0.60765	0.940865	Iron
1294	G4B84_003012	AFLA_035650	GO:0005506			iron ion binding	GO:0005506			Cytochrome P450	Pfam	1110.94	1.31581	0.551618	0.00110802	0.0082572	Bacteria
1295	G4B84_003012	AFLA_035650	GO:0005506			iron ion binding	GO:0005506			Cytochrome P450	Pfam	1232.3	-0.106684	0.331342	0.526359	0.797055	Iron+Bacteria
1296	G4B84_003012	AFLA_035650	GO:0005506			iron ion binding	GO:0005506			Cytochrome P450	Pfam	1182.78	0.0271943	0.172441	0.60765	0.940865	Iron
1297	G4B84_003012	AFLA_035650	GO:0005506			iron ion binding	GO:0005506			Cytochrome P450	SUPERFAMILY	1110.94	1.31581	0.551618	0.00110802	0.0082572	Bacteria
1298	G4B84_003012	AFLA_035650	GO:0005506			iron ion binding	GO:0005506			Cytochrome P450	SUPERFAMILY	1232.3	-0.106684	0.331342	0.526359	0.797055	Iron+Bacteria
1299	G4B84_003012	AFLA_035650	GO:0005506			iron ion binding	GO:0005506			Cytochrome P450	SUPERFAMILY	1182.78	0.0271943	0.172441	0.60765	0.940865	Iron
1300	G4B84_003088	AFLA_034770	GO:0005506			iron ion binding	GO:0005506			CYP58-like	CDD	185.158	-3.267	0.486519	8.06646e-13	4.49553e-11	Bacteria
1301	G4B84_003088	AFLA_034770	GO:0005506			iron ion binding	GO:0005506			CYP58-like	CDD	200.635	2.39757	0.784499	7.65988e-05	0.00132303	Iron+Bacteria
1302	G4B84_003088	AFLA_034770	GO:0005506			iron ion binding	GO:0005506			CYP58-like	CDD	547.05	-0.159547	0.329792	0.108561	0.533418	Iron
1303	G4B84_003088	AFLA_034770	GO:0005506			iron ion binding	GO:0005506			Cytochrome P450	Gene3D	185.158	-3.267	0.486519	8.06646e-13	4.49553e-11	Bacteria
1304	G4B84_003088	AFLA_034770	GO:0005506			iron ion binding	GO:0005506			Cytochrome P450	Gene3D	200.635	2.39757	0.784499	7.65988e-05	0.00132303	Iron+Bacteria
1305	G4B84_003088	AFLA_034770	GO:0005506			iron ion binding	GO:0005506			Cytochrome P450	Gene3D	547.05	-0.159547	0.329792	0.108561	0.533418	Iron
1306	G4B84_003088	AFLA_034770	GO:0005506			iron ion binding	GO:0005506			CYTOCHROME P450	PANTHER	185.158	-3.267	0.486519	8.06646e-13	4.49553e-11	Bacteria
1307	G4B84_003088	AFLA_034770	GO:0005506			iron ion binding	GO:0005506			CYTOCHROME P450	PANTHER	200.635	2.39757	0.784499	7.65988e-05	0.00132303	Iron+Bacteria
1308	G4B84_003088	AFLA_034770	GO:0005506			iron ion binding	GO:0005506			CYTOCHROME P450	PANTHER	547.05	-0.159547	0.329792	0.108561	0.533418	Iron
1309	G4B84_003088	AFLA_034770	GO:0005506			iron ion binding	GO:0005506			E-class P450 group I signature	PRINTS	185.158	-3.267	0.486519	8.06646e-13	4.49553e-11	Bacteria
1310	G4B84_003088	AFLA_034770	GO:0005506			iron ion binding	GO:0005506			E-class P450 group I signature	PRINTS	200.635	2.39757	0.784499	7.65988e-05	0.00132303	Iron+Bacteria
1311	G4B84_003088	AFLA_034770	GO:0005506			iron ion binding	GO:0005506			E-class P450 group I signature	PRINTS	547.05	-0.159547	0.329792	0.108561	0.533418	Iron
1312	G4B84_003088	AFLA_034770	GO:0005506			iron ion binding	GO:0005506			Cytochrome P450	Pfam	185.158	-3.267	0.486519	8.06646e-13	4.49553e-11	Bacteria
1313	G4B84_003088	AFLA_034770	GO:0005506			iron ion binding	GO:0005506			Cytochrome P450	Pfam	200.635	2.39757	0.784499	7.65988e-05	0.00132303	Iron+Bacteria
1314	G4B84_003088	AFLA_034770	GO:0005506			iron ion binding	GO:0005506			Cytochrome P450	Pfam	547.05	-0.159547	0.329792	0.108561	0.533418	Iron
1315	G4B84_003088	AFLA_034770	GO:0005506			iron ion binding	GO:0005506			Cytochrome P450	SUPERFAMILY	185.158	-3.267	0.486519	8.06646e-13	4.49553e-11	Bacteria
1316	G4B84_003088	AFLA_034770	GO:0005506			iron ion binding	GO:0005506			Cytochrome P450	SUPERFAMILY	200.635	2.39757	0.784499	7.65988e-05	0.00132303	Iron+Bacteria
1317	G4B84_003088	AFLA_034770	GO:0005506			iron ion binding	GO:0005506			Cytochrome P450	SUPERFAMILY	547.05	-0.159547	0.329792	0.108561	0.533418	Iron
1318	G4B84_003150	AFLA_034050	GO:0006099					electron transport chain	GO:0022900	Aconitase iron-sulfur domain	SUPERFAMILY	4805.14	0.244604	0.456906	0.368819	0.610734	Bacteria
1319	G4B84_003150	AFLA_034050	GO:0006099					electron transport chain	GO:0022900	Aconitase iron-sulfur domain	SUPERFAMILY	5591.47	-0.101951	0.422819	0.599639	0.834208	Iron+Bacteria
1320	G4B84_003150	AFLA_034050	GO:0006099					electron transport chain	GO:0022900	Aconitase iron-sulfur domain	SUPERFAMILY	8897.16	0.0469755	0.181076	0.371823	0.831113	Iron
1321	G4B84_003150	AFLA_034050	GO:0003994			aconitate hydratase activity	GO:0003994			Aconitase iron-sulfur domain	SUPERFAMILY	4805.14	0.244604	0.456906	0.368819	0.610734	Bacteria
1322	G4B84_003150	AFLA_034050	GO:0003994			aconitate hydratase activity	GO:0003994			Aconitase iron-sulfur domain	SUPERFAMILY	5591.47	-0.101951	0.422819	0.599639	0.834208	Iron+Bacteria
1323	G4B84_003150	AFLA_034050	GO:0003994			aconitate hydratase activity	GO:0003994			Aconitase iron-sulfur domain	SUPERFAMILY	8897.16	0.0469755	0.181076	0.371823	0.831113	Iron
1324	G4B84_003150	AFLA_034050	GO:0051539			iron-sulfur cluster binding	GO:0051536			AcnA_Mitochondrial	CDD	4805.14	0.244604	0.456906	0.368819	0.610734	Bacteria
1325	G4B84_003150	AFLA_034050	GO:0051539			iron-sulfur cluster binding	GO:0051536			AcnA_Mitochondrial	CDD	5591.47	-0.101951	0.422819	0.599639	0.834208	Iron+Bacteria
1326	G4B84_003150	AFLA_034050	GO:0051539			iron-sulfur cluster binding	GO:0051536			AcnA_Mitochondrial	CDD	8897.16	0.0469755	0.181076	0.371823	0.831113	Iron
1327	G4B84_003150	AFLA_034050	GO:0051539			iron-sulfur cluster binding	GO:0051536			Aconitate hydratase, mitochondrial	FunFam	4805.14	0.244604	0.456906	0.368819	0.610734	Bacteria
1328	G4B84_003150	AFLA_034050	GO:0051539			iron-sulfur cluster binding	GO:0051536			Aconitate hydratase, mitochondrial	FunFam	5591.47	-0.101951	0.422819	0.599639	0.834208	Iron+Bacteria
1329	G4B84_003150	AFLA_034050	GO:0051539			iron-sulfur cluster binding	GO:0051536			Aconitate hydratase, mitochondrial	FunFam	8897.16	0.0469755	0.181076	0.371823	0.831113	Iron
1330	G4B84_003150	AFLA_034050	GO:0051539			iron-sulfur cluster binding	GO:0051536			Aconitase, domain 4	Gene3D	4805.14	0.244604	0.456906	0.368819	0.610734	Bacteria
1331	G4B84_003150	AFLA_034050	GO:0051539			iron-sulfur cluster binding	GO:0051536			Aconitase, domain 4	Gene3D	5591.47	-0.101951	0.422819	0.599639	0.834208	Iron+Bacteria
1332	G4B84_003150	AFLA_034050	GO:0051539			iron-sulfur cluster binding	GO:0051536			Aconitase, domain 4	Gene3D	8897.16	0.0469755	0.181076	0.371823	0.831113	Iron
1333	G4B84_003150	AFLA_034050	GO:0051539			iron-sulfur cluster binding	GO:0051536			ACONITATE HYDRATASE B	PANTHER	4805.14	0.244604	0.456906	0.368819	0.610734	Bacteria
1334	G4B84_003150	AFLA_034050	GO:0051539			iron-sulfur cluster binding	GO:0051536			ACONITATE HYDRATASE B	PANTHER	5591.47	-0.101951	0.422819	0.599639	0.834208	Iron+Bacteria
1335	G4B84_003150	AFLA_034050	GO:0051539			iron-sulfur cluster binding	GO:0051536			ACONITATE HYDRATASE B	PANTHER	8897.16	0.0469755	0.181076	0.371823	0.831113	Iron
1336	G4B84_003150	AFLA_034050	GO:0051539			iron-sulfur cluster binding	GO:0051536			Aconitase family signature	PRINTS	4805.14	0.244604	0.456906	0.368819	0.610734	Bacteria
1337	G4B84_003150	AFLA_034050	GO:0051539			iron-sulfur cluster binding	GO:0051536			Aconitase family signature	PRINTS	5591.47	-0.101951	0.422819	0.599639	0.834208	Iron+Bacteria
1338	G4B84_003150	AFLA_034050	GO:0051539			iron-sulfur cluster binding	GO:0051536			Aconitase family signature	PRINTS	8897.16	0.0469755	0.181076	0.371823	0.831113	Iron
1339	G4B84_003150	AFLA_034050	GO:0051539			iron-sulfur cluster binding	GO:0051536			Aconitase family (aconitate hydratase)	Pfam	4805.14	0.244604	0.456906	0.368819	0.610734	Bacteria
1340	G4B84_003150	AFLA_034050	GO:0051539			iron-sulfur cluster binding	GO:0051536			Aconitase family (aconitate hydratase)	Pfam	5591.47	-0.101951	0.422819	0.599639	0.834208	Iron+Bacteria
1341	G4B84_003150	AFLA_034050	GO:0051539			iron-sulfur cluster binding	GO:0051536			Aconitase family (aconitate hydratase)	Pfam	8897.16	0.0469755	0.181076	0.371823	0.831113	Iron
1342	G4B84_003150	AFLA_034050	GO:0051539			iron-sulfur cluster binding	GO:0051536			Aconitase iron-sulfur domain	SUPERFAMILY	4805.14	0.244604	0.456906	0.368819	0.610734	Bacteria
1343	G4B84_003150	AFLA_034050	GO:0051539			iron-sulfur cluster binding	GO:0051536			Aconitase iron-sulfur domain	SUPERFAMILY	5591.47	-0.101951	0.422819	0.599639	0.834208	Iron+Bacteria
1344	G4B84_003150	AFLA_034050	GO:0051539			iron-sulfur cluster binding	GO:0051536			Aconitase iron-sulfur domain	SUPERFAMILY	8897.16	0.0469755	0.181076	0.371823	0.831113	Iron
1345	G4B84_003150	AFLA_034050	GO:0051539			iron-sulfur cluster binding	GO:0051536			aconitase_mito: aconitate hydratase, mitochondrial	TIGRFAM	4805.14	0.244604	0.456906	0.368819	0.610734	Bacteria
1346	G4B84_003150	AFLA_034050	GO:0051539			iron-sulfur cluster binding	GO:0051536			aconitase_mito: aconitate hydratase, mitochondrial	TIGRFAM	5591.47	-0.101951	0.422819	0.599639	0.834208	Iron+Bacteria
1347	G4B84_003150	AFLA_034050	GO:0051539			iron-sulfur cluster binding	GO:0051536			aconitase_mito: aconitate hydratase, mitochondrial	TIGRFAM	8897.16	0.0469755	0.181076	0.371823	0.831113	Iron
1348	G4B84_003201	AFLA_033450	GO:0016491			oxidoreductase activity	GO:0016491			Rieske [2Fe-2S] iron-sulfur domain profile.	ProSiteProfiles	34.9192	0.0965416	0.372618	0.685925	0.845056	Bacteria
1349	G4B84_003201	AFLA_033450	GO:0016491			oxidoreductase activity	GO:0016491			Rieske [2Fe-2S] iron-sulfur domain profile.	ProSiteProfiles	34.8034	-0.385376	0.542363	0.119521	0.38321	Iron+Bacteria
1350	G4B84_003201	AFLA_033450	GO:0016491			oxidoreductase activity	GO:0016491			Rieske [2Fe-2S] iron-sulfur domain profile.	ProSiteProfiles	68.1214	0.0132335	0.138686	0.758256	0.975387	Iron
1351	G4B84_003201	AFLA_033450	GO:0051537			iron-sulfur cluster binding	GO:0051536			Rieske_YhfW_C	CDD	34.9192	0.0965416	0.372618	0.685925	0.845056	Bacteria
1352	G4B84_003201	AFLA_033450	GO:0051537			iron-sulfur cluster binding	GO:0051536			Rieske_YhfW_C	CDD	34.8034	-0.385376	0.542363	0.119521	0.38321	Iron+Bacteria
1353	G4B84_003201	AFLA_033450	GO:0051537			iron-sulfur cluster binding	GO:0051536			Rieske_YhfW_C	CDD	68.1214	0.0132335	0.138686	0.758256	0.975387	Iron
1354	G4B84_003201	AFLA_033450	GO:0051537			iron-sulfur cluster binding	GO:0051536			Oxidoreductase, FAD dependent	FunFam	34.9192	0.0965416	0.372618	0.685925	0.845056	Bacteria
1355	G4B84_003201	AFLA_033450	GO:0051537			iron-sulfur cluster binding	GO:0051536			Oxidoreductase, FAD dependent	FunFam	34.8034	-0.385376	0.542363	0.119521	0.38321	Iron+Bacteria
1356	G4B84_003201	AFLA_033450	GO:0051537			iron-sulfur cluster binding	GO:0051536			Oxidoreductase, FAD dependent	FunFam	68.1214	0.0132335	0.138686	0.758256	0.975387	Iron
1357	G4B84_003201	AFLA_033450	GO:0051537			iron-sulfur cluster binding	GO:0051536			SLR2101 PROTEIN	PANTHER	34.9192	0.0965416	0.372618	0.685925	0.845056	Bacteria
1358	G4B84_003201	AFLA_033450	GO:0051537			iron-sulfur cluster binding	GO:0051536			SLR2101 PROTEIN	PANTHER	34.8034	-0.385376	0.542363	0.119521	0.38321	Iron+Bacteria
1359	G4B84_003201	AFLA_033450	GO:0051537			iron-sulfur cluster binding	GO:0051536			SLR2101 PROTEIN	PANTHER	68.1214	0.0132335	0.138686	0.758256	0.975387	Iron
1360	G4B84_003201	AFLA_033450	GO:0051537			iron-sulfur cluster binding	GO:0051536			FAD dependent oxidoreductase	Pfam	34.9192	0.0965416	0.372618	0.685925	0.845056	Bacteria
1361	G4B84_003201	AFLA_033450	GO:0051537			iron-sulfur cluster binding	GO:0051536			FAD dependent oxidoreductase	Pfam	34.8034	-0.385376	0.542363	0.119521	0.38321	Iron+Bacteria
1362	G4B84_003201	AFLA_033450	GO:0051537			iron-sulfur cluster binding	GO:0051536			FAD dependent oxidoreductase	Pfam	68.1214	0.0132335	0.138686	0.758256	0.975387	Iron
1363	G4B84_003201	AFLA_033450	GO:0051537			iron-sulfur cluster binding	GO:0051536			Rieske [2Fe-2S] iron-sulfur domain profile.	ProSiteProfiles	34.9192	0.0965416	0.372618	0.685925	0.845056	Bacteria
1364	G4B84_003201	AFLA_033450	GO:0051537			iron-sulfur cluster binding	GO:0051536			Rieske [2Fe-2S] iron-sulfur domain profile.	ProSiteProfiles	34.8034	-0.385376	0.542363	0.119521	0.38321	Iron+Bacteria
1365	G4B84_003201	AFLA_033450	GO:0051537			iron-sulfur cluster binding	GO:0051536			Rieske [2Fe-2S] iron-sulfur domain profile.	ProSiteProfiles	68.1214	0.0132335	0.138686	0.758256	0.975387	Iron
1366	G4B84_003201	AFLA_033450	GO:0051537			iron-sulfur cluster binding	GO:0051536			FAD/NAD(P)-binding domain	SUPERFAMILY	34.9192	0.0965416	0.372618	0.685925	0.845056	Bacteria
1367	G4B84_003201	AFLA_033450	GO:0051537			iron-sulfur cluster binding	GO:0051536			FAD/NAD(P)-binding domain	SUPERFAMILY	34.8034	-0.385376	0.542363	0.119521	0.38321	Iron+Bacteria
1368	G4B84_003201	AFLA_033450	GO:0051537			iron-sulfur cluster binding	GO:0051536			FAD/NAD(P)-binding domain	SUPERFAMILY	68.1214	0.0132335	0.138686	0.758256	0.975387	Iron
1369	G4B84_003204	AFLA_033420	GO:0006801					superoxide metabolic process	GO:0006801	Iron/manganese superoxide dismutases, C-terminal domain	Pfam	3959.17	0.160972	0.793921	0.615046	0.800064	Bacteria
1370	G4B84_003204	AFLA_033420	GO:0006801					superoxide metabolic process	GO:0006801	Iron/manganese superoxide dismutases, C-terminal domain	Pfam	2440.04	-0.043476	0.736852	0.851522	0.952494	Iron+Bacteria
1371	G4B84_003204	AFLA_033420	GO:0006801					superoxide metabolic process	GO:0006801	Iron/manganese superoxide dismutases, C-terminal domain	Pfam	3119.93	-0.28887	0.683331	0.0423693	0.322432	Iron
1372	G4B84_003204	AFLA_033420	GO:0004784			antioxidant activity	GO:0016209			Iron/manganese superoxide dismutases, C-terminal domain	Pfam	3959.17	0.160972	0.793921	0.615046	0.800064	Bacteria
1373	G4B84_003204	AFLA_033420	GO:0004784			antioxidant activity	GO:0016209			Iron/manganese superoxide dismutases, C-terminal domain	Pfam	2440.04	-0.043476	0.736852	0.851522	0.952494	Iron+Bacteria
1374	G4B84_003204	AFLA_033420	GO:0004784			antioxidant activity	GO:0016209			Iron/manganese superoxide dismutases, C-terminal domain	Pfam	3119.93	-0.28887	0.683331	0.0423693	0.322432	Iron
1375	G4B84_003204	AFLA_033420	GO:0046872			metal ion binding	GO:0046872			Iron/manganese superoxide dismutases, C-terminal domain	Pfam	3959.17	0.160972	0.793921	0.615046	0.800064	Bacteria
1376	G4B84_003204	AFLA_033420	GO:0046872			metal ion binding	GO:0046872			Iron/manganese superoxide dismutases, C-terminal domain	Pfam	2440.04	-0.043476	0.736852	0.851522	0.952494	Iron+Bacteria
1377	G4B84_003204	AFLA_033420	GO:0046872			metal ion binding	GO:0046872			Iron/manganese superoxide dismutases, C-terminal domain	Pfam	3119.93	-0.28887	0.683331	0.0423693	0.322432	Iron
1378	G4B84_003207	AFLA_033390	GO:0000105					histidine biosynthetic process	GO:0000105	Nitrogenase molybdenum iron protein domain	Gene3D	1203.01	0.76227	0.480193	0.0176283	0.0780583	Bacteria
1379	G4B84_003207	AFLA_033390	GO:0000105					histidine biosynthetic process	GO:0000105	Nitrogenase molybdenum iron protein domain	Gene3D	1031.47	-0.908872	0.596645	0.00779124	0.0590919	Iron+Bacteria
1380	G4B84_003207	AFLA_033390	GO:0000105					histidine biosynthetic process	GO:0000105	Nitrogenase molybdenum iron protein domain	Gene3D	1472.98	-0.0123655	0.130501	0.758269	0.975387	Iron
1381	G4B84_003207	AFLA_033390	GO:0004399			histidinol dehydrogenase activity	GO:0004399			Nitrogenase molybdenum iron protein domain	Gene3D	1203.01	0.76227	0.480193	0.0176283	0.0780583	Bacteria
1382	G4B84_003207	AFLA_033390	GO:0004399			histidinol dehydrogenase activity	GO:0004399			Nitrogenase molybdenum iron protein domain	Gene3D	1031.47	-0.908872	0.596645	0.00779124	0.0590919	Iron+Bacteria
1383	G4B84_003207	AFLA_033390	GO:0004399			histidinol dehydrogenase activity	GO:0004399			Nitrogenase molybdenum iron protein domain	Gene3D	1472.98	-0.0123655	0.130501	0.758269	0.975387	Iron
1384	G4B84_003207	AFLA_033390	GO:0004635			phosphoribosyl-AMP cyclohydrolase activity	GO:0004635			Nitrogenase molybdenum iron protein domain	Gene3D	1203.01	0.76227	0.480193	0.0176283	0.0780583	Bacteria
1385	G4B84_003207	AFLA_033390	GO:0004635			phosphoribosyl-AMP cyclohydrolase activity	GO:0004635			Nitrogenase molybdenum iron protein domain	Gene3D	1031.47	-0.908872	0.596645	0.00779124	0.0590919	Iron+Bacteria
1386	G4B84_003207	AFLA_033390	GO:0004635			phosphoribosyl-AMP cyclohydrolase activity	GO:0004635			Nitrogenase molybdenum iron protein domain	Gene3D	1472.98	-0.0123655	0.130501	0.758269	0.975387	Iron
1387	G4B84_003207	AFLA_033390	GO:0004636			phosphoribosyl-ATP diphosphatase activity	GO:0004636			Nitrogenase molybdenum iron protein domain	Gene3D	1203.01	0.76227	0.480193	0.0176283	0.0780583	Bacteria
1388	G4B84_003207	AFLA_033390	GO:0004636			phosphoribosyl-ATP diphosphatase activity	GO:0004636			Nitrogenase molybdenum iron protein domain	Gene3D	1031.47	-0.908872	0.596645	0.00779124	0.0590919	Iron+Bacteria
1389	G4B84_003207	AFLA_033390	GO:0004636			phosphoribosyl-ATP diphosphatase activity	GO:0004636			Nitrogenase molybdenum iron protein domain	Gene3D	1472.98	-0.0123655	0.130501	0.758269	0.975387	Iron
1390	G4B84_003207	AFLA_033390	GO:0016491			oxidoreductase activity	GO:0016491			Nitrogenase molybdenum iron protein domain	Gene3D	1203.01	0.76227	0.480193	0.0176283	0.0780583	Bacteria
1391	G4B84_003207	AFLA_033390	GO:0016491			oxidoreductase activity	GO:0016491			Nitrogenase molybdenum iron protein domain	Gene3D	1031.47	-0.908872	0.596645	0.00779124	0.0590919	Iron+Bacteria
1392	G4B84_003207	AFLA_033390	GO:0016491			oxidoreductase activity	GO:0016491			Nitrogenase molybdenum iron protein domain	Gene3D	1472.98	-0.0123655	0.130501	0.758269	0.975387	Iron
1393	G4B84_003207	AFLA_033390	GO:0016616			oxidoreductase activity, acting on the CH-OH group of donors, NAD or NADP as acceptor	GO:0016616			Nitrogenase molybdenum iron protein domain	Gene3D	1203.01	0.76227	0.480193	0.0176283	0.0780583	Bacteria
1394	G4B84_003207	AFLA_033390	GO:0016616			oxidoreductase activity, acting on the CH-OH group of donors, NAD or NADP as acceptor	GO:0016616			Nitrogenase molybdenum iron protein domain	Gene3D	1031.47	-0.908872	0.596645	0.00779124	0.0590919	Iron+Bacteria
1395	G4B84_003207	AFLA_033390	GO:0016616			oxidoreductase activity, acting on the CH-OH group of donors, NAD or NADP as acceptor	GO:0016616			Nitrogenase molybdenum iron protein domain	Gene3D	1472.98	-0.0123655	0.130501	0.758269	0.975387	Iron
1396	G4B84_003207	AFLA_033390	GO:0046872			metal ion binding	GO:0046872			Nitrogenase molybdenum iron protein domain	Gene3D	1203.01	0.76227	0.480193	0.0176283	0.0780583	Bacteria
1397	G4B84_003207	AFLA_033390	GO:0046872			metal ion binding	GO:0046872			Nitrogenase molybdenum iron protein domain	Gene3D	1031.47	-0.908872	0.596645	0.00779124	0.0590919	Iron+Bacteria
1398	G4B84_003207	AFLA_033390	GO:0046872			metal ion binding	GO:0046872			Nitrogenase molybdenum iron protein domain	Gene3D	1472.98	-0.0123655	0.130501	0.758269	0.975387	Iron
1399	G4B84_003207	AFLA_033390	GO:0051287			NAD binding	GO:0051287			Nitrogenase molybdenum iron protein domain	Gene3D	1203.01	0.76227	0.480193	0.0176283	0.0780583	Bacteria
1400	G4B84_003207	AFLA_033390	GO:0051287			NAD binding	GO:0051287			Nitrogenase molybdenum iron protein domain	Gene3D	1031.47	-0.908872	0.596645	0.00779124	0.0590919	Iron+Bacteria
1401	G4B84_003207	AFLA_033390	GO:0051287			NAD binding	GO:0051287			Nitrogenase molybdenum iron protein domain	Gene3D	1472.98	-0.0123655	0.130501	0.758269	0.975387	Iron
1402	G4B84_003253	AFLA_032860	GO:0005506			iron ion binding	GO:0005506			WGS project CABT00000000 data, contig 2.8	FunFam	57.9156	-0.071177	0.325489	0.745025	0.879705	Bacteria
1403	G4B84_003253	AFLA_032860	GO:0005506			iron ion binding	GO:0005506			WGS project CABT00000000 data, contig 2.8	FunFam	73.2529	0.0497586	0.243232	0.728726	0.902123	Iron+Bacteria
1404	G4B84_003253	AFLA_032860	GO:0005506			iron ion binding	GO:0005506			WGS project CABT00000000 data, contig 2.8	FunFam	135.828	0.0300238	0.134007	0.425829	0.864548	Iron
1405	G4B84_003253	AFLA_032860	GO:0005506			iron ion binding	GO:0005506			q2cbj1_9rhob like domain	Gene3D	57.9156	-0.071177	0.325489	0.745025	0.879705	Bacteria
1406	G4B84_003253	AFLA_032860	GO:0005506			iron ion binding	GO:0005506			q2cbj1_9rhob like domain	Gene3D	73.2529	0.0497586	0.243232	0.728726	0.902123	Iron+Bacteria
1407	G4B84_003253	AFLA_032860	GO:0005506			iron ion binding	GO:0005506			q2cbj1_9rhob like domain	Gene3D	135.828	0.0300238	0.134007	0.425829	0.864548	Iron
1408	G4B84_003253	AFLA_032860	GO:0005506			iron ion binding	GO:0005506			PROLYL 4-HYDROXYLASE ALPHA SUBUNIT	PANTHER	57.9156	-0.071177	0.325489	0.745025	0.879705	Bacteria
1409	G4B84_003253	AFLA_032860	GO:0005506			iron ion binding	GO:0005506			PROLYL 4-HYDROXYLASE ALPHA SUBUNIT	PANTHER	73.2529	0.0497586	0.243232	0.728726	0.902123	Iron+Bacteria
1410	G4B84_003253	AFLA_032860	GO:0005506			iron ion binding	GO:0005506			PROLYL 4-HYDROXYLASE ALPHA SUBUNIT	PANTHER	135.828	0.0300238	0.134007	0.425829	0.864548	Iron
1411	G4B84_003253	AFLA_032860	GO:0005506			iron ion binding	GO:0005506			2OG-Fe(II) oxygenase superfamily	Pfam	57.9156	-0.071177	0.325489	0.745025	0.879705	Bacteria
1412	G4B84_003253	AFLA_032860	GO:0005506			iron ion binding	GO:0005506			2OG-Fe(II) oxygenase superfamily	Pfam	73.2529	0.0497586	0.243232	0.728726	0.902123	Iron+Bacteria
1413	G4B84_003253	AFLA_032860	GO:0005506			iron ion binding	GO:0005506			2OG-Fe(II) oxygenase superfamily	Pfam	135.828	0.0300238	0.134007	0.425829	0.864548	Iron
1414	G4B84_003253	AFLA_032860	GO:0005506			iron ion binding	GO:0005506			Fe(2+) 2-oxoglutarate dioxygenase domain profile.	ProSiteProfiles	57.9156	-0.071177	0.325489	0.745025	0.879705	Bacteria
1415	G4B84_003253	AFLA_032860	GO:0005506			iron ion binding	GO:0005506			Fe(2+) 2-oxoglutarate dioxygenase domain profile.	ProSiteProfiles	73.2529	0.0497586	0.243232	0.728726	0.902123	Iron+Bacteria
1416	G4B84_003253	AFLA_032860	GO:0005506			iron ion binding	GO:0005506			Fe(2+) 2-oxoglutarate dioxygenase domain profile.	ProSiteProfiles	135.828	0.0300238	0.134007	0.425829	0.864548	Iron
1417	G4B84_003253	AFLA_032860	GO:0005506			iron ion binding	GO:0005506			p4hc	SMART	57.9156	-0.071177	0.325489	0.745025	0.879705	Bacteria
1418	G4B84_003253	AFLA_032860	GO:0005506			iron ion binding	GO:0005506			p4hc	SMART	73.2529	0.0497586	0.243232	0.728726	0.902123	Iron+Bacteria
1419	G4B84_003253	AFLA_032860	GO:0005506			iron ion binding	GO:0005506			p4hc	SMART	135.828	0.0300238	0.134007	0.425829	0.864548	Iron
1420	G4B84_003262	AFLA_032750	GO:0022900					electron transport chain	GO:0022900	4Fe-4S ferredoxin-type iron-sulfur binding domain profile.	ProSiteProfiles	617.846	0.0853154	0.310442	0.687163	0.845878	Bacteria
1421	G4B84_003262	AFLA_032750	GO:0022900					electron transport chain	GO:0022900	4Fe-4S ferredoxin-type iron-sulfur binding domain profile.	ProSiteProfiles	788.643	-0.0245288	0.256733	0.86683	0.956054	Iron+Bacteria
1422	G4B84_003262	AFLA_032750	GO:0022900					electron transport chain	GO:0022900	4Fe-4S ferredoxin-type iron-sulfur binding domain profile.	ProSiteProfiles	1358.59	0.0750767	0.188342	0.146991	0.60671	Iron
1423	G4B84_003262	AFLA_032750	GO:0004174			proline dehydrogenase activity	GO:0004657			4Fe-4S ferredoxin-type iron-sulfur binding domain profile.	ProSiteProfiles	617.846	0.0853154	0.310442	0.687163	0.845878	Bacteria
1424	G4B84_003262	AFLA_032750	GO:0004174			proline dehydrogenase activity	GO:0004657			4Fe-4S ferredoxin-type iron-sulfur binding domain profile.	ProSiteProfiles	788.643	-0.0245288	0.256733	0.86683	0.956054	Iron+Bacteria
1425	G4B84_003262	AFLA_032750	GO:0004174			proline dehydrogenase activity	GO:0004657			4Fe-4S ferredoxin-type iron-sulfur binding domain profile.	ProSiteProfiles	1358.59	0.0750767	0.188342	0.146991	0.60671	Iron
1426	G4B84_003463	AFLA_030540	GO:0005506			iron ion binding	GO:0005506			Oxidoreductase, 2OG-Fe(II) oxygenase family family	FunFam	59.8574	0.722721	0.594634	0.0413278	0.14737	Bacteria
1427	G4B84_003463	AFLA_030540	GO:0005506			iron ion binding	GO:0005506			Oxidoreductase, 2OG-Fe(II) oxygenase family family	FunFam	56.0852	-0.126758	0.395299	0.49831	0.778714	Iron+Bacteria
1428	G4B84_003463	AFLA_030540	GO:0005506			iron ion binding	GO:0005506			Oxidoreductase, 2OG-Fe(II) oxygenase family family	FunFam	65.8388	-0.0237367	0.15694	0.620818	0.942634	Iron
1429	G4B84_003463	AFLA_030540	GO:0005506			iron ion binding	GO:0005506			q2cbj1_9rhob like domain	Gene3D	59.8574	0.722721	0.594634	0.0413278	0.14737	Bacteria
1430	G4B84_003463	AFLA_030540	GO:0005506			iron ion binding	GO:0005506			q2cbj1_9rhob like domain	Gene3D	56.0852	-0.126758	0.395299	0.49831	0.778714	Iron+Bacteria
1431	G4B84_003463	AFLA_030540	GO:0005506			iron ion binding	GO:0005506			q2cbj1_9rhob like domain	Gene3D	65.8388	-0.0237367	0.15694	0.620818	0.942634	Iron
1432	G4B84_003463	AFLA_030540	GO:0005506			iron ion binding	GO:0005506			PROLYL 4-HYDROXYLASE ALPHA SUBUNIT	PANTHER	59.8574	0.722721	0.594634	0.0413278	0.14737	Bacteria
1433	G4B84_003463	AFLA_030540	GO:0005506			iron ion binding	GO:0005506			PROLYL 4-HYDROXYLASE ALPHA SUBUNIT	PANTHER	56.0852	-0.126758	0.395299	0.49831	0.778714	Iron+Bacteria
1434	G4B84_003463	AFLA_030540	GO:0005506			iron ion binding	GO:0005506			PROLYL 4-HYDROXYLASE ALPHA SUBUNIT	PANTHER	65.8388	-0.0237367	0.15694	0.620818	0.942634	Iron
1435	G4B84_003463	AFLA_030540	GO:0005506			iron ion binding	GO:0005506			2OG-Fe(II) oxygenase superfamily	Pfam	59.8574	0.722721	0.594634	0.0413278	0.14737	Bacteria
1436	G4B84_003463	AFLA_030540	GO:0005506			iron ion binding	GO:0005506			2OG-Fe(II) oxygenase superfamily	Pfam	56.0852	-0.126758	0.395299	0.49831	0.778714	Iron+Bacteria
1437	G4B84_003463	AFLA_030540	GO:0005506			iron ion binding	GO:0005506			2OG-Fe(II) oxygenase superfamily	Pfam	65.8388	-0.0237367	0.15694	0.620818	0.942634	Iron
1438	G4B84_003463	AFLA_030540	GO:0005506			iron ion binding	GO:0005506			p4hc	SMART	59.8574	0.722721	0.594634	0.0413278	0.14737	Bacteria
1439	G4B84_003463	AFLA_030540	GO:0005506			iron ion binding	GO:0005506			p4hc	SMART	56.0852	-0.126758	0.395299	0.49831	0.778714	Iron+Bacteria
1440	G4B84_003463	AFLA_030540	GO:0005506			iron ion binding	GO:0005506			p4hc	SMART	65.8388	-0.0237367	0.15694	0.620818	0.942634	Iron
1441	G4B84_003473	AFLA_030430	GO:0005506			iron ion binding	GO:0005506			linoleate_diol_synthase_like	CDD	541.634	-2.57437	0.519147	3.46925e-08	8.56243e-07	Bacteria
1442	G4B84_003473	AFLA_030430	GO:0005506			iron ion binding	GO:0005506			linoleate_diol_synthase_like	CDD	439.592	0.73214	0.624871	0.0220493	0.128314	Iron+Bacteria
1443	G4B84_003473	AFLA_030430	GO:0005506			iron ion binding	GO:0005506			linoleate_diol_synthase_like	CDD	1322.62	-1.12499	0.396758	0.0002277	0.00703016	Iron
1444	G4B84_003473	AFLA_030430	GO:0005506			iron ion binding	GO:0005506			Fatty acid oxygenase	FunFam	541.634	-2.57437	0.519147	3.46925e-08	8.56243e-07	Bacteria
1445	G4B84_003473	AFLA_030430	GO:0005506			iron ion binding	GO:0005506			Fatty acid oxygenase	FunFam	439.592	0.73214	0.624871	0.0220493	0.128314	Iron+Bacteria
1446	G4B84_003473	AFLA_030430	GO:0005506			iron ion binding	GO:0005506			Fatty acid oxygenase	FunFam	1322.62	-1.12499	0.396758	0.0002277	0.00703016	Iron
1447	G4B84_003473	AFLA_030430	GO:0005506			iron ion binding	GO:0005506			Haem peroxidase domain superfamily, animal type	Gene3D	541.634	-2.57437	0.519147	3.46925e-08	8.56243e-07	Bacteria
1448	G4B84_003473	AFLA_030430	GO:0005506			iron ion binding	GO:0005506			Haem peroxidase domain superfamily, animal type	Gene3D	439.592	0.73214	0.624871	0.0220493	0.128314	Iron+Bacteria
1449	G4B84_003473	AFLA_030430	GO:0005506			iron ion binding	GO:0005506			Haem peroxidase domain superfamily, animal type	Gene3D	1322.62	-1.12499	0.396758	0.0002277	0.00703016	Iron
1450	G4B84_003473	AFLA_030430	GO:0005506			iron ion binding	GO:0005506			PROSTAGLANDIN G/H SYNTHASE	PANTHER	541.634	-2.57437	0.519147	3.46925e-08	8.56243e-07	Bacteria
1451	G4B84_003473	AFLA_030430	GO:0005506			iron ion binding	GO:0005506			PROSTAGLANDIN G/H SYNTHASE	PANTHER	439.592	0.73214	0.624871	0.0220493	0.128314	Iron+Bacteria
1452	G4B84_003473	AFLA_030430	GO:0005506			iron ion binding	GO:0005506			PROSTAGLANDIN G/H SYNTHASE	PANTHER	1322.62	-1.12499	0.396758	0.0002277	0.00703016	Iron
1453	G4B84_003473	AFLA_030430	GO:0005506			iron ion binding	GO:0005506			Animal haem peroxidase signature	PRINTS	541.634	-2.57437	0.519147	3.46925e-08	8.56243e-07	Bacteria
1454	G4B84_003473	AFLA_030430	GO:0005506			iron ion binding	GO:0005506			Animal haem peroxidase signature	PRINTS	439.592	0.73214	0.624871	0.0220493	0.128314	Iron+Bacteria
1455	G4B84_003473	AFLA_030430	GO:0005506			iron ion binding	GO:0005506			Animal haem peroxidase signature	PRINTS	1322.62	-1.12499	0.396758	0.0002277	0.00703016	Iron
1456	G4B84_003473	AFLA_030430	GO:0005506			iron ion binding	GO:0005506			Animal haem peroxidase	Pfam	541.634	-2.57437	0.519147	3.46925e-08	8.56243e-07	Bacteria
1457	G4B84_003473	AFLA_030430	GO:0005506			iron ion binding	GO:0005506			Animal haem peroxidase	Pfam	439.592	0.73214	0.624871	0.0220493	0.128314	Iron+Bacteria
1458	G4B84_003473	AFLA_030430	GO:0005506			iron ion binding	GO:0005506			Animal haem peroxidase	Pfam	1322.62	-1.12499	0.396758	0.0002277	0.00703016	Iron
1459	G4B84_003473	AFLA_030430	GO:0005506			iron ion binding	GO:0005506			Animal heme peroxidase superfamily profile.	ProSiteProfiles	541.634	-2.57437	0.519147	3.46925e-08	8.56243e-07	Bacteria
1460	G4B84_003473	AFLA_030430	GO:0005506			iron ion binding	GO:0005506			Animal heme peroxidase superfamily profile.	ProSiteProfiles	439.592	0.73214	0.624871	0.0220493	0.128314	Iron+Bacteria
1461	G4B84_003473	AFLA_030430	GO:0005506			iron ion binding	GO:0005506			Animal heme peroxidase superfamily profile.	ProSiteProfiles	1322.62	-1.12499	0.396758	0.0002277	0.00703016	Iron
1462	G4B84_003473	AFLA_030430	GO:0005506			iron ion binding	GO:0005506			Heme-dependent peroxidases	SUPERFAMILY	541.634	-2.57437	0.519147	3.46925e-08	8.56243e-07	Bacteria
1463	G4B84_003473	AFLA_030430	GO:0005506			iron ion binding	GO:0005506			Heme-dependent peroxidases	SUPERFAMILY	439.592	0.73214	0.624871	0.0220493	0.128314	Iron+Bacteria
1464	G4B84_003473	AFLA_030430	GO:0005506			iron ion binding	GO:0005506			Heme-dependent peroxidases	SUPERFAMILY	1322.62	-1.12499	0.396758	0.0002277	0.00703016	Iron
1465	G4B84_003538	AFLA_029720	GO:0005506			iron ion binding	GO:0005506			CYP64-like	CDD	71.9878	-0.0305892	0.321838	0.888004	0.951722	Bacteria
1466	G4B84_003538	AFLA_029720	GO:0005506			iron ion binding	GO:0005506			CYP64-like	CDD	86.7777	-0.26694	0.347285	0.145761	0.428072	Iron+Bacteria
1467	G4B84_003538	AFLA_029720	GO:0005506			iron ion binding	GO:0005506			CYP64-like	CDD	178.286	0.0954886	0.229706	0.146113	0.606386	Iron
1468	G4B84_003538	AFLA_029720	GO:0005506			iron ion binding	GO:0005506			Cytochrome P450	Gene3D	71.9878	-0.0305892	0.321838	0.888004	0.951722	Bacteria
1469	G4B84_003538	AFLA_029720	GO:0005506			iron ion binding	GO:0005506			Cytochrome P450	Gene3D	86.7777	-0.26694	0.347285	0.145761	0.428072	Iron+Bacteria
1470	G4B84_003538	AFLA_029720	GO:0005506			iron ion binding	GO:0005506			Cytochrome P450	Gene3D	178.286	0.0954886	0.229706	0.146113	0.606386	Iron
1471	G4B84_003538	AFLA_029720	GO:0005506			iron ion binding	GO:0005506			P450, PUTATIVE (EUROFUNG)-RELATED-RELATED	PANTHER	71.9878	-0.0305892	0.321838	0.888004	0.951722	Bacteria
1472	G4B84_003538	AFLA_029720	GO:0005506			iron ion binding	GO:0005506			P450, PUTATIVE (EUROFUNG)-RELATED-RELATED	PANTHER	86.7777	-0.26694	0.347285	0.145761	0.428072	Iron+Bacteria
1473	G4B84_003538	AFLA_029720	GO:0005506			iron ion binding	GO:0005506			P450, PUTATIVE (EUROFUNG)-RELATED-RELATED	PANTHER	178.286	0.0954886	0.229706	0.146113	0.606386	Iron
1474	G4B84_003538	AFLA_029720	GO:0005506			iron ion binding	GO:0005506			E-class P450 group I signature	PRINTS	71.9878	-0.0305892	0.321838	0.888004	0.951722	Bacteria
1475	G4B84_003538	AFLA_029720	GO:0005506			iron ion binding	GO:0005506			E-class P450 group I signature	PRINTS	86.7777	-0.26694	0.347285	0.145761	0.428072	Iron+Bacteria
1476	G4B84_003538	AFLA_029720	GO:0005506			iron ion binding	GO:0005506			E-class P450 group I signature	PRINTS	178.286	0.0954886	0.229706	0.146113	0.606386	Iron
1477	G4B84_003538	AFLA_029720	GO:0005506			iron ion binding	GO:0005506			Cytochrome P450	Pfam	71.9878	-0.0305892	0.321838	0.888004	0.951722	Bacteria
1478	G4B84_003538	AFLA_029720	GO:0005506			iron ion binding	GO:0005506			Cytochrome P450	Pfam	86.7777	-0.26694	0.347285	0.145761	0.428072	Iron+Bacteria
1479	G4B84_003538	AFLA_029720	GO:0005506			iron ion binding	GO:0005506			Cytochrome P450	Pfam	178.286	0.0954886	0.229706	0.146113	0.606386	Iron
1480	G4B84_003538	AFLA_029720	GO:0005506			iron ion binding	GO:0005506			Cytochrome P450	SUPERFAMILY	71.9878	-0.0305892	0.321838	0.888004	0.951722	Bacteria
1481	G4B84_003538	AFLA_029720	GO:0005506			iron ion binding	GO:0005506			Cytochrome P450	SUPERFAMILY	86.7777	-0.26694	0.347285	0.145761	0.428072	Iron+Bacteria
1482	G4B84_003538	AFLA_029720	GO:0005506			iron ion binding	GO:0005506			Cytochrome P450	SUPERFAMILY	178.286	0.0954886	0.229706	0.146113	0.606386	Iron
1483	G4B84_003583	AFLA_029230	GO:0006355					regulation of transcription by RNA polymerase II	GO:0006357	IRON-SULFUR CLUSTER SCAFFOLD PROTEIN NFU-RELATED	PANTHER	595.052	-0.0440903	0.301815	0.831941	0.925436	Bacteria
1484	G4B84_003583	AFLA_029230	GO:0006355					regulation of transcription by RNA polymerase II	GO:0006357	IRON-SULFUR CLUSTER SCAFFOLD PROTEIN NFU-RELATED	PANTHER	771.439	0.111399	0.270626	0.465124	0.759326	Iron+Bacteria
1485	G4B84_003583	AFLA_029230	GO:0006355					regulation of transcription by RNA polymerase II	GO:0006357	IRON-SULFUR CLUSTER SCAFFOLD PROTEIN NFU-RELATED	PANTHER	1353.68	0.0260008	0.140189	0.528078	0.913339	Iron
1486	G4B84_003583	AFLA_029230	GO:0016226					iron-sulfur cluster assembly	GO:0016226	GAL4	CDD	595.052	-0.0440903	0.301815	0.831941	0.925436	Bacteria
1487	G4B84_003583	AFLA_029230	GO:0016226					iron-sulfur cluster assembly	GO:0016226	GAL4	CDD	771.439	0.111399	0.270626	0.465124	0.759326	Iron+Bacteria
1488	G4B84_003583	AFLA_029230	GO:0016226					iron-sulfur cluster assembly	GO:0016226	GAL4	CDD	1353.68	0.0260008	0.140189	0.528078	0.913339	Iron
1489	G4B84_003583	AFLA_029230	GO:0016226					iron-sulfur cluster assembly	GO:0016226	NifU-like protein 4, mitochondrial	FunFam	595.052	-0.0440903	0.301815	0.831941	0.925436	Bacteria
1490	G4B84_003583	AFLA_029230	GO:0016226					iron-sulfur cluster assembly	GO:0016226	NifU-like protein 4, mitochondrial	FunFam	771.439	0.111399	0.270626	0.465124	0.759326	Iron+Bacteria
1491	G4B84_003583	AFLA_029230	GO:0016226					iron-sulfur cluster assembly	GO:0016226	NifU-like protein 4, mitochondrial	FunFam	1353.68	0.0260008	0.140189	0.528078	0.913339	Iron
1492	G4B84_003583	AFLA_029230	GO:0016226					iron-sulfur cluster assembly	GO:0016226		Gene3D	595.052	-0.0440903	0.301815	0.831941	0.925436	Bacteria
1493	G4B84_003583	AFLA_029230	GO:0016226					iron-sulfur cluster assembly	GO:0016226		Gene3D	771.439	0.111399	0.270626	0.465124	0.759326	Iron+Bacteria
1494	G4B84_003583	AFLA_029230	GO:0016226					iron-sulfur cluster assembly	GO:0016226		Gene3D	1353.68	0.0260008	0.140189	0.528078	0.913339	Iron
1495	G4B84_003583	AFLA_029230	GO:0016226					iron-sulfur cluster assembly	GO:0016226	IRON-SULFUR CLUSTER SCAFFOLD PROTEIN NFU-RELATED	PANTHER	595.052	-0.0440903	0.301815	0.831941	0.925436	Bacteria
1496	G4B84_003583	AFLA_029230	GO:0016226					iron-sulfur cluster assembly	GO:0016226	IRON-SULFUR CLUSTER SCAFFOLD PROTEIN NFU-RELATED	PANTHER	771.439	0.111399	0.270626	0.465124	0.759326	Iron+Bacteria
1497	G4B84_003583	AFLA_029230	GO:0016226					iron-sulfur cluster assembly	GO:0016226	IRON-SULFUR CLUSTER SCAFFOLD PROTEIN NFU-RELATED	PANTHER	1353.68	0.0260008	0.140189	0.528078	0.913339	Iron
1498	G4B84_003583	AFLA_029230	GO:0016226					iron-sulfur cluster assembly	GO:0016226	Scaffold protein Nfu/NifU N terminal	Pfam	595.052	-0.0440903	0.301815	0.831941	0.925436	Bacteria
1499	G4B84_003583	AFLA_029230	GO:0016226					iron-sulfur cluster assembly	GO:0016226	Scaffold protein Nfu/NifU N terminal	Pfam	771.439	0.111399	0.270626	0.465124	0.759326	Iron+Bacteria
1500	G4B84_003583	AFLA_029230	GO:0016226					iron-sulfur cluster assembly	GO:0016226	Scaffold protein Nfu/NifU N terminal	Pfam	1353.68	0.0260008	0.140189	0.528078	0.913339	Iron
1501	G4B84_003583	AFLA_029230	GO:0016226					iron-sulfur cluster assembly	GO:0016226	Zn(2)-C6 fungal-type DNA-binding domain profile.	ProSiteProfiles	595.052	-0.0440903	0.301815	0.831941	0.925436	Bacteria
1502	G4B84_003583	AFLA_029230	GO:0016226					iron-sulfur cluster assembly	GO:0016226	Zn(2)-C6 fungal-type DNA-binding domain profile.	ProSiteProfiles	771.439	0.111399	0.270626	0.465124	0.759326	Iron+Bacteria
1503	G4B84_003583	AFLA_029230	GO:0016226					iron-sulfur cluster assembly	GO:0016226	Zn(2)-C6 fungal-type DNA-binding domain profile.	ProSiteProfiles	1353.68	0.0260008	0.140189	0.528078	0.913339	Iron
1504	G4B84_003583	AFLA_029230	GO:0016226					iron-sulfur cluster assembly	GO:0016226	Nfu_N_3a	SMART	595.052	-0.0440903	0.301815	0.831941	0.925436	Bacteria
1505	G4B84_003583	AFLA_029230	GO:0016226					iron-sulfur cluster assembly	GO:0016226	Nfu_N_3a	SMART	771.439	0.111399	0.270626	0.465124	0.759326	Iron+Bacteria
1506	G4B84_003583	AFLA_029230	GO:0016226					iron-sulfur cluster assembly	GO:0016226	Nfu_N_3a	SMART	1353.68	0.0260008	0.140189	0.528078	0.913339	Iron
1507	G4B84_003583	AFLA_029230	GO:0016226					iron-sulfur cluster assembly	GO:0016226	Fe-S cluster assembly (FSCA) domain-like	SUPERFAMILY	595.052	-0.0440903	0.301815	0.831941	0.925436	Bacteria
1508	G4B84_003583	AFLA_029230	GO:0016226					iron-sulfur cluster assembly	GO:0016226	Fe-S cluster assembly (FSCA) domain-like	SUPERFAMILY	771.439	0.111399	0.270626	0.465124	0.759326	Iron+Bacteria
1509	G4B84_003583	AFLA_029230	GO:0016226					iron-sulfur cluster assembly	GO:0016226	Fe-S cluster assembly (FSCA) domain-like	SUPERFAMILY	1353.68	0.0260008	0.140189	0.528078	0.913339	Iron
1510	G4B84_003583	AFLA_029230	GO:0000981			DNA-binding transcription factor activity, RNA polymerase II-specific	GO:0000981			IRON-SULFUR CLUSTER SCAFFOLD PROTEIN NFU-RELATED	PANTHER	595.052	-0.0440903	0.301815	0.831941	0.925436	Bacteria
1511	G4B84_003583	AFLA_029230	GO:0000981			DNA-binding transcription factor activity, RNA polymerase II-specific	GO:0000981			IRON-SULFUR CLUSTER SCAFFOLD PROTEIN NFU-RELATED	PANTHER	771.439	0.111399	0.270626	0.465124	0.759326	Iron+Bacteria
1512	G4B84_003583	AFLA_029230	GO:0000981			DNA-binding transcription factor activity, RNA polymerase II-specific	GO:0000981			IRON-SULFUR CLUSTER SCAFFOLD PROTEIN NFU-RELATED	PANTHER	1353.68	0.0260008	0.140189	0.528078	0.913339	Iron
1513	G4B84_003583	AFLA_029230	GO:0005506			iron ion binding	GO:0005506			GAL4	CDD	595.052	-0.0440903	0.301815	0.831941	0.925436	Bacteria
1514	G4B84_003583	AFLA_029230	GO:0005506			iron ion binding	GO:0005506			GAL4	CDD	771.439	0.111399	0.270626	0.465124	0.759326	Iron+Bacteria
1515	G4B84_003583	AFLA_029230	GO:0005506			iron ion binding	GO:0005506			GAL4	CDD	1353.68	0.0260008	0.140189	0.528078	0.913339	Iron
1516	G4B84_003583	AFLA_029230	GO:0005506			iron ion binding	GO:0005506			NifU-like protein 4, mitochondrial	FunFam	595.052	-0.0440903	0.301815	0.831941	0.925436	Bacteria
1517	G4B84_003583	AFLA_029230	GO:0005506			iron ion binding	GO:0005506			NifU-like protein 4, mitochondrial	FunFam	771.439	0.111399	0.270626	0.465124	0.759326	Iron+Bacteria
1518	G4B84_003583	AFLA_029230	GO:0005506			iron ion binding	GO:0005506			NifU-like protein 4, mitochondrial	FunFam	1353.68	0.0260008	0.140189	0.528078	0.913339	Iron
1519	G4B84_003583	AFLA_029230	GO:0005506			iron ion binding	GO:0005506				Gene3D	595.052	-0.0440903	0.301815	0.831941	0.925436	Bacteria
1520	G4B84_003583	AFLA_029230	GO:0005506			iron ion binding	GO:0005506				Gene3D	771.439	0.111399	0.270626	0.465124	0.759326	Iron+Bacteria
1521	G4B84_003583	AFLA_029230	GO:0005506			iron ion binding	GO:0005506				Gene3D	1353.68	0.0260008	0.140189	0.528078	0.913339	Iron
1522	G4B84_003583	AFLA_029230	GO:0005506			iron ion binding	GO:0005506			IRON-SULFUR CLUSTER SCAFFOLD PROTEIN NFU-RELATED	PANTHER	595.052	-0.0440903	0.301815	0.831941	0.925436	Bacteria
1523	G4B84_003583	AFLA_029230	GO:0005506			iron ion binding	GO:0005506			IRON-SULFUR CLUSTER SCAFFOLD PROTEIN NFU-RELATED	PANTHER	771.439	0.111399	0.270626	0.465124	0.759326	Iron+Bacteria
1524	G4B84_003583	AFLA_029230	GO:0005506			iron ion binding	GO:0005506			IRON-SULFUR CLUSTER SCAFFOLD PROTEIN NFU-RELATED	PANTHER	1353.68	0.0260008	0.140189	0.528078	0.913339	Iron
1525	G4B84_003583	AFLA_029230	GO:0005506			iron ion binding	GO:0005506			Scaffold protein Nfu/NifU N terminal	Pfam	595.052	-0.0440903	0.301815	0.831941	0.925436	Bacteria
1526	G4B84_003583	AFLA_029230	GO:0005506			iron ion binding	GO:0005506			Scaffold protein Nfu/NifU N terminal	Pfam	771.439	0.111399	0.270626	0.465124	0.759326	Iron+Bacteria
1527	G4B84_003583	AFLA_029230	GO:0005506			iron ion binding	GO:0005506			Scaffold protein Nfu/NifU N terminal	Pfam	1353.68	0.0260008	0.140189	0.528078	0.913339	Iron
1528	G4B84_003583	AFLA_029230	GO:0005506			iron ion binding	GO:0005506			Zn(2)-C6 fungal-type DNA-binding domain profile.	ProSiteProfiles	595.052	-0.0440903	0.301815	0.831941	0.925436	Bacteria
1529	G4B84_003583	AFLA_029230	GO:0005506			iron ion binding	GO:0005506			Zn(2)-C6 fungal-type DNA-binding domain profile.	ProSiteProfiles	771.439	0.111399	0.270626	0.465124	0.759326	Iron+Bacteria
1530	G4B84_003583	AFLA_029230	GO:0005506			iron ion binding	GO:0005506			Zn(2)-C6 fungal-type DNA-binding domain profile.	ProSiteProfiles	1353.68	0.0260008	0.140189	0.528078	0.913339	Iron
1531	G4B84_003583	AFLA_029230	GO:0005506			iron ion binding	GO:0005506			Nfu_N_3a	SMART	595.052	-0.0440903	0.301815	0.831941	0.925436	Bacteria
1532	G4B84_003583	AFLA_029230	GO:0005506			iron ion binding	GO:0005506			Nfu_N_3a	SMART	771.439	0.111399	0.270626	0.465124	0.759326	Iron+Bacteria
1533	G4B84_003583	AFLA_029230	GO:0005506			iron ion binding	GO:0005506			Nfu_N_3a	SMART	1353.68	0.0260008	0.140189	0.528078	0.913339	Iron
1534	G4B84_003583	AFLA_029230	GO:0005506			iron ion binding	GO:0005506			Fe-S cluster assembly (FSCA) domain-like	SUPERFAMILY	595.052	-0.0440903	0.301815	0.831941	0.925436	Bacteria
1535	G4B84_003583	AFLA_029230	GO:0005506			iron ion binding	GO:0005506			Fe-S cluster assembly (FSCA) domain-like	SUPERFAMILY	771.439	0.111399	0.270626	0.465124	0.759326	Iron+Bacteria
1536	G4B84_003583	AFLA_029230	GO:0005506			iron ion binding	GO:0005506			Fe-S cluster assembly (FSCA) domain-like	SUPERFAMILY	1353.68	0.0260008	0.140189	0.528078	0.913339	Iron
1537	G4B84_003583	AFLA_029230	GO:0008270			zinc ion binding	GO:0008270			IRON-SULFUR CLUSTER SCAFFOLD PROTEIN NFU-RELATED	PANTHER	595.052	-0.0440903	0.301815	0.831941	0.925436	Bacteria
1538	G4B84_003583	AFLA_029230	GO:0008270			zinc ion binding	GO:0008270			IRON-SULFUR CLUSTER SCAFFOLD PROTEIN NFU-RELATED	PANTHER	771.439	0.111399	0.270626	0.465124	0.759326	Iron+Bacteria
1539	G4B84_003583	AFLA_029230	GO:0008270			zinc ion binding	GO:0008270			IRON-SULFUR CLUSTER SCAFFOLD PROTEIN NFU-RELATED	PANTHER	1353.68	0.0260008	0.140189	0.528078	0.913339	Iron
1540	G4B84_003583	AFLA_029230	GO:0051536			iron-sulfur cluster binding	GO:0051536			GAL4	CDD	595.052	-0.0440903	0.301815	0.831941	0.925436	Bacteria
1541	G4B84_003583	AFLA_029230	GO:0051536			iron-sulfur cluster binding	GO:0051536			GAL4	CDD	771.439	0.111399	0.270626	0.465124	0.759326	Iron+Bacteria
1542	G4B84_003583	AFLA_029230	GO:0051536			iron-sulfur cluster binding	GO:0051536			GAL4	CDD	1353.68	0.0260008	0.140189	0.528078	0.913339	Iron
1543	G4B84_003583	AFLA_029230	GO:0051536			iron-sulfur cluster binding	GO:0051536			NifU-like protein 4, mitochondrial	FunFam	595.052	-0.0440903	0.301815	0.831941	0.925436	Bacteria
1544	G4B84_003583	AFLA_029230	GO:0051536			iron-sulfur cluster binding	GO:0051536			NifU-like protein 4, mitochondrial	FunFam	771.439	0.111399	0.270626	0.465124	0.759326	Iron+Bacteria
1545	G4B84_003583	AFLA_029230	GO:0051536			iron-sulfur cluster binding	GO:0051536			NifU-like protein 4, mitochondrial	FunFam	1353.68	0.0260008	0.140189	0.528078	0.913339	Iron
1546	G4B84_003583	AFLA_029230	GO:0051536			iron-sulfur cluster binding	GO:0051536				Gene3D	595.052	-0.0440903	0.301815	0.831941	0.925436	Bacteria
1547	G4B84_003583	AFLA_029230	GO:0051536			iron-sulfur cluster binding	GO:0051536				Gene3D	771.439	0.111399	0.270626	0.465124	0.759326	Iron+Bacteria
1548	G4B84_003583	AFLA_029230	GO:0051536			iron-sulfur cluster binding	GO:0051536				Gene3D	1353.68	0.0260008	0.140189	0.528078	0.913339	Iron
1549	G4B84_003583	AFLA_029230	GO:0051536			iron-sulfur cluster binding	GO:0051536			IRON-SULFUR CLUSTER SCAFFOLD PROTEIN NFU-RELATED	PANTHER	595.052	-0.0440903	0.301815	0.831941	0.925436	Bacteria
1550	G4B84_003583	AFLA_029230	GO:0051536			iron-sulfur cluster binding	GO:0051536			IRON-SULFUR CLUSTER SCAFFOLD PROTEIN NFU-RELATED	PANTHER	771.439	0.111399	0.270626	0.465124	0.759326	Iron+Bacteria
1551	G4B84_003583	AFLA_029230	GO:0051536			iron-sulfur cluster binding	GO:0051536			IRON-SULFUR CLUSTER SCAFFOLD PROTEIN NFU-RELATED	PANTHER	1353.68	0.0260008	0.140189	0.528078	0.913339	Iron
1552	G4B84_003583	AFLA_029230	GO:0051536			iron-sulfur cluster binding	GO:0051536			Scaffold protein Nfu/NifU N terminal	Pfam	595.052	-0.0440903	0.301815	0.831941	0.925436	Bacteria
1553	G4B84_003583	AFLA_029230	GO:0051536			iron-sulfur cluster binding	GO:0051536			Scaffold protein Nfu/NifU N terminal	Pfam	771.439	0.111399	0.270626	0.465124	0.759326	Iron+Bacteria
1554	G4B84_003583	AFLA_029230	GO:0051536			iron-sulfur cluster binding	GO:0051536			Scaffold protein Nfu/NifU N terminal	Pfam	1353.68	0.0260008	0.140189	0.528078	0.913339	Iron
1555	G4B84_003583	AFLA_029230	GO:0051536			iron-sulfur cluster binding	GO:0051536			Zn(2)-C6 fungal-type DNA-binding domain profile.	ProSiteProfiles	595.052	-0.0440903	0.301815	0.831941	0.925436	Bacteria
1556	G4B84_003583	AFLA_029230	GO:0051536			iron-sulfur cluster binding	GO:0051536			Zn(2)-C6 fungal-type DNA-binding domain profile.	ProSiteProfiles	771.439	0.111399	0.270626	0.465124	0.759326	Iron+Bacteria
1557	G4B84_003583	AFLA_029230	GO:0051536			iron-sulfur cluster binding	GO:0051536			Zn(2)-C6 fungal-type DNA-binding domain profile.	ProSiteProfiles	1353.68	0.0260008	0.140189	0.528078	0.913339	Iron
1558	G4B84_003583	AFLA_029230	GO:0051536			iron-sulfur cluster binding	GO:0051536			Nfu_N_3a	SMART	595.052	-0.0440903	0.301815	0.831941	0.925436	Bacteria
1559	G4B84_003583	AFLA_029230	GO:0051536			iron-sulfur cluster binding	GO:0051536			Nfu_N_3a	SMART	771.439	0.111399	0.270626	0.465124	0.759326	Iron+Bacteria
1560	G4B84_003583	AFLA_029230	GO:0051536			iron-sulfur cluster binding	GO:0051536			Nfu_N_3a	SMART	1353.68	0.0260008	0.140189	0.528078	0.913339	Iron
1561	G4B84_003583	AFLA_029230	GO:0051536			iron-sulfur cluster binding	GO:0051536			Fe-S cluster assembly (FSCA) domain-like	SUPERFAMILY	595.052	-0.0440903	0.301815	0.831941	0.925436	Bacteria
1562	G4B84_003583	AFLA_029230	GO:0051536			iron-sulfur cluster binding	GO:0051536			Fe-S cluster assembly (FSCA) domain-like	SUPERFAMILY	771.439	0.111399	0.270626	0.465124	0.759326	Iron+Bacteria
1563	G4B84_003583	AFLA_029230	GO:0051536			iron-sulfur cluster binding	GO:0051536			Fe-S cluster assembly (FSCA) domain-like	SUPERFAMILY	1353.68	0.0260008	0.140189	0.528078	0.913339	Iron
1564	G4B84_003591	AFLA_029140	GO:0019290					siderophore biosynthetic process	GO:0019290	Aerobactin siderophore biosynthesis protein	FunFam	992.424	0.17604	0.319311	0.415876	0.652781	Bacteria
1565	G4B84_003591	AFLA_029140	GO:0019290					siderophore biosynthetic process	GO:0019290	Aerobactin siderophore biosynthesis protein	FunFam	1002.95	-0.199982	0.300014	0.227116	0.541756	Iron+Bacteria
1566	G4B84_003591	AFLA_029140	GO:0019290					siderophore biosynthetic process	GO:0019290	Aerobactin siderophore biosynthesis protein	FunFam	1742.25	-0.00436859	0.112814	0.899773	0.994999	Iron
1567	G4B84_003591	AFLA_029140	GO:0019290					siderophore biosynthetic process	GO:0019290	LYSINE N-ACYLTRANSFERASE C17G9.06C-RELATED	PANTHER	992.424	0.17604	0.319311	0.415876	0.652781	Bacteria
1568	G4B84_003591	AFLA_029140	GO:0019290					siderophore biosynthetic process	GO:0019290	LYSINE N-ACYLTRANSFERASE C17G9.06C-RELATED	PANTHER	1002.95	-0.199982	0.300014	0.227116	0.541756	Iron+Bacteria
1569	G4B84_003591	AFLA_029140	GO:0019290					siderophore biosynthetic process	GO:0019290	LYSINE N-ACYLTRANSFERASE C17G9.06C-RELATED	PANTHER	1742.25	-0.00436859	0.112814	0.899773	0.994999	Iron
1570	G4B84_003591	AFLA_029140	GO:0019290					siderophore biosynthetic process	GO:0019290	Acetyltransferase (GNAT) domain	Pfam	992.424	0.17604	0.319311	0.415876	0.652781	Bacteria
1571	G4B84_003591	AFLA_029140	GO:0019290					siderophore biosynthetic process	GO:0019290	Acetyltransferase (GNAT) domain	Pfam	1002.95	-0.199982	0.300014	0.227116	0.541756	Iron+Bacteria
1572	G4B84_003591	AFLA_029140	GO:0019290					siderophore biosynthetic process	GO:0019290	Acetyltransferase (GNAT) domain	Pfam	1742.25	-0.00436859	0.112814	0.899773	0.994999	Iron
1573	G4B84_003591	AFLA_029140	GO:0019290					siderophore biosynthetic process	GO:0019290	Gcn5-related N-acetyltransferase (GNAT) domain profile.	ProSiteProfiles	992.424	0.17604	0.319311	0.415876	0.652781	Bacteria
1574	G4B84_003591	AFLA_029140	GO:0019290					siderophore biosynthetic process	GO:0019290	Gcn5-related N-acetyltransferase (GNAT) domain profile.	ProSiteProfiles	1002.95	-0.199982	0.300014	0.227116	0.541756	Iron+Bacteria
1575	G4B84_003591	AFLA_029140	GO:0019290					siderophore biosynthetic process	GO:0019290	Gcn5-related N-acetyltransferase (GNAT) domain profile.	ProSiteProfiles	1742.25	-0.00436859	0.112814	0.899773	0.994999	Iron
1576	G4B84_003591	AFLA_029140	GO:0019290					siderophore biosynthetic process	GO:0019290	AlcB_2	SMART	992.424	0.17604	0.319311	0.415876	0.652781	Bacteria
1577	G4B84_003591	AFLA_029140	GO:0019290					siderophore biosynthetic process	GO:0019290	AlcB_2	SMART	1002.95	-0.199982	0.300014	0.227116	0.541756	Iron+Bacteria
1578	G4B84_003591	AFLA_029140	GO:0019290					siderophore biosynthetic process	GO:0019290	AlcB_2	SMART	1742.25	-0.00436859	0.112814	0.899773	0.994999	Iron
1579	G4B84_003591	AFLA_029140	GO:0019290					siderophore biosynthetic process	GO:0019290	Acyl-CoA N-acyltransferases (Nat)	SUPERFAMILY	992.424	0.17604	0.319311	0.415876	0.652781	Bacteria
1580	G4B84_003591	AFLA_029140	GO:0019290					siderophore biosynthetic process	GO:0019290	Acyl-CoA N-acyltransferases (Nat)	SUPERFAMILY	1002.95	-0.199982	0.300014	0.227116	0.541756	Iron+Bacteria
1581	G4B84_003591	AFLA_029140	GO:0019290					siderophore biosynthetic process	GO:0019290	Acyl-CoA N-acyltransferases (Nat)	SUPERFAMILY	1742.25	-0.00436859	0.112814	0.899773	0.994999	Iron
1582	G4B84_003591	AFLA_029140	GO:0016746			acyltransferase activity	GO:0016746			Aerobactin siderophore biosynthesis protein	FunFam	992.424	0.17604	0.319311	0.415876	0.652781	Bacteria
1583	G4B84_003591	AFLA_029140	GO:0016746			acyltransferase activity	GO:0016746			Aerobactin siderophore biosynthesis protein	FunFam	1002.95	-0.199982	0.300014	0.227116	0.541756	Iron+Bacteria
1584	G4B84_003591	AFLA_029140	GO:0016746			acyltransferase activity	GO:0016746			Aerobactin siderophore biosynthesis protein	FunFam	1742.25	-0.00436859	0.112814	0.899773	0.994999	Iron
1585	G4B84_003591	AFLA_029140	GO:0016747			acyltransferase activity, transferring groups other than amino-acyl groups	GO:0016747			Aerobactin siderophore biosynthesis protein	FunFam	992.424	0.17604	0.319311	0.415876	0.652781	Bacteria
1586	G4B84_003591	AFLA_029140	GO:0016747			acyltransferase activity, transferring groups other than amino-acyl groups	GO:0016747			Aerobactin siderophore biosynthesis protein	FunFam	1002.95	-0.199982	0.300014	0.227116	0.541756	Iron+Bacteria
1587	G4B84_003591	AFLA_029140	GO:0016747			acyltransferase activity, transferring groups other than amino-acyl groups	GO:0016747			Aerobactin siderophore biosynthesis protein	FunFam	1742.25	-0.00436859	0.112814	0.899773	0.994999	Iron
1588	G4B84_003596	AFLA_029090	GO:0005506			iron ion binding	GO:0005506			CYP_fungal	CDD	267.774	-0.475541	0.493165	0.111647	0.291887	Bacteria
1589	G4B84_003596	AFLA_029090	GO:0005506			iron ion binding	GO:0005506			CYP_fungal	CDD	277.781	0.921899	0.759513	0.0164111	0.102297	Iron+Bacteria
1590	G4B84_003596	AFLA_029090	GO:0005506			iron ion binding	GO:0005506			CYP_fungal	CDD	525.83	-0.871329	0.333044	0.000502977	0.0133157	Iron
1591	G4B84_003596	AFLA_029090	GO:0005506			iron ion binding	GO:0005506			Cytochrome P450	Gene3D	267.774	-0.475541	0.493165	0.111647	0.291887	Bacteria
1592	G4B84_003596	AFLA_029090	GO:0005506			iron ion binding	GO:0005506			Cytochrome P450	Gene3D	277.781	0.921899	0.759513	0.0164111	0.102297	Iron+Bacteria
1593	G4B84_003596	AFLA_029090	GO:0005506			iron ion binding	GO:0005506			Cytochrome P450	Gene3D	525.83	-0.871329	0.333044	0.000502977	0.0133157	Iron
1594	G4B84_003596	AFLA_029090	GO:0005506			iron ion binding	GO:0005506			CYTOCHROME P450	PANTHER	267.774	-0.475541	0.493165	0.111647	0.291887	Bacteria
1595	G4B84_003596	AFLA_029090	GO:0005506			iron ion binding	GO:0005506			CYTOCHROME P450	PANTHER	277.781	0.921899	0.759513	0.0164111	0.102297	Iron+Bacteria
1596	G4B84_003596	AFLA_029090	GO:0005506			iron ion binding	GO:0005506			CYTOCHROME P450	PANTHER	525.83	-0.871329	0.333044	0.000502977	0.0133157	Iron
1597	G4B84_003596	AFLA_029090	GO:0005506			iron ion binding	GO:0005506			E-class P450 group I signature	PRINTS	267.774	-0.475541	0.493165	0.111647	0.291887	Bacteria
1598	G4B84_003596	AFLA_029090	GO:0005506			iron ion binding	GO:0005506			E-class P450 group I signature	PRINTS	277.781	0.921899	0.759513	0.0164111	0.102297	Iron+Bacteria
1599	G4B84_003596	AFLA_029090	GO:0005506			iron ion binding	GO:0005506			E-class P450 group I signature	PRINTS	525.83	-0.871329	0.333044	0.000502977	0.0133157	Iron
1600	G4B84_003596	AFLA_029090	GO:0005506			iron ion binding	GO:0005506			Cytochrome P450	Pfam	267.774	-0.475541	0.493165	0.111647	0.291887	Bacteria
1601	G4B84_003596	AFLA_029090	GO:0005506			iron ion binding	GO:0005506			Cytochrome P450	Pfam	277.781	0.921899	0.759513	0.0164111	0.102297	Iron+Bacteria
1602	G4B84_003596	AFLA_029090	GO:0005506			iron ion binding	GO:0005506			Cytochrome P450	Pfam	525.83	-0.871329	0.333044	0.000502977	0.0133157	Iron
1603	G4B84_003596	AFLA_029090	GO:0005506			iron ion binding	GO:0005506			Cytochrome P450	SUPERFAMILY	267.774	-0.475541	0.493165	0.111647	0.291887	Bacteria
1604	G4B84_003596	AFLA_029090	GO:0005506			iron ion binding	GO:0005506			Cytochrome P450	SUPERFAMILY	277.781	0.921899	0.759513	0.0164111	0.102297	Iron+Bacteria
1605	G4B84_003596	AFLA_029090	GO:0005506			iron ion binding	GO:0005506			Cytochrome P450	SUPERFAMILY	525.83	-0.871329	0.333044	0.000502977	0.0133157	Iron
1606	G4B84_003635	AFLA_028640	GO:0005506			iron ion binding	GO:0005506			CYP61_CYP710	CDD	208.246	4.43503	0.507132	9.04861e-20	1.53767e-17	Bacteria
1607	G4B84_003635	AFLA_028640	GO:0005506			iron ion binding	GO:0005506			CYP61_CYP710	CDD	128.677	-3.94416	0.784849	6.66015e-09	3.678e-07	Iron+Bacteria
1608	G4B84_003635	AFLA_028640	GO:0005506			iron ion binding	GO:0005506			CYP61_CYP710	CDD	37.0301	0.0473131	0.214752	0.464236	0.882422	Iron
1609	G4B84_003635	AFLA_028640	GO:0005506			iron ion binding	GO:0005506			Cytochrome P450 61	FunFam	208.246	4.43503	0.507132	9.04861e-20	1.53767e-17	Bacteria
1610	G4B84_003635	AFLA_028640	GO:0005506			iron ion binding	GO:0005506			Cytochrome P450 61	FunFam	128.677	-3.94416	0.784849	6.66015e-09	3.678e-07	Iron+Bacteria
1611	G4B84_003635	AFLA_028640	GO:0005506			iron ion binding	GO:0005506			Cytochrome P450 61	FunFam	37.0301	0.0473131	0.214752	0.464236	0.882422	Iron
1612	G4B84_003635	AFLA_028640	GO:0005506			iron ion binding	GO:0005506			Cytochrome P450	Gene3D	208.246	4.43503	0.507132	9.04861e-20	1.53767e-17	Bacteria
1613	G4B84_003635	AFLA_028640	GO:0005506			iron ion binding	GO:0005506			Cytochrome P450	Gene3D	128.677	-3.94416	0.784849	6.66015e-09	3.678e-07	Iron+Bacteria
1614	G4B84_003635	AFLA_028640	GO:0005506			iron ion binding	GO:0005506			Cytochrome P450	Gene3D	37.0301	0.0473131	0.214752	0.464236	0.882422	Iron
1615	G4B84_003635	AFLA_028640	GO:0005506			iron ion binding	GO:0005506			CYTOCHROME P450 26	PANTHER	208.246	4.43503	0.507132	9.04861e-20	1.53767e-17	Bacteria
1616	G4B84_003635	AFLA_028640	GO:0005506			iron ion binding	GO:0005506			CYTOCHROME P450 26	PANTHER	128.677	-3.94416	0.784849	6.66015e-09	3.678e-07	Iron+Bacteria
1617	G4B84_003635	AFLA_028640	GO:0005506			iron ion binding	GO:0005506			CYTOCHROME P450 26	PANTHER	37.0301	0.0473131	0.214752	0.464236	0.882422	Iron
1618	G4B84_003635	AFLA_028640	GO:0005506			iron ion binding	GO:0005506			E-class P450 group IV signature	PRINTS	208.246	4.43503	0.507132	9.04861e-20	1.53767e-17	Bacteria
1619	G4B84_003635	AFLA_028640	GO:0005506			iron ion binding	GO:0005506			E-class P450 group IV signature	PRINTS	128.677	-3.94416	0.784849	6.66015e-09	3.678e-07	Iron+Bacteria
1620	G4B84_003635	AFLA_028640	GO:0005506			iron ion binding	GO:0005506			E-class P450 group IV signature	PRINTS	37.0301	0.0473131	0.214752	0.464236	0.882422	Iron
1621	G4B84_003635	AFLA_028640	GO:0005506			iron ion binding	GO:0005506			Cytochrome P450	Pfam	208.246	4.43503	0.507132	9.04861e-20	1.53767e-17	Bacteria
1622	G4B84_003635	AFLA_028640	GO:0005506			iron ion binding	GO:0005506			Cytochrome P450	Pfam	128.677	-3.94416	0.784849	6.66015e-09	3.678e-07	Iron+Bacteria
1623	G4B84_003635	AFLA_028640	GO:0005506			iron ion binding	GO:0005506			Cytochrome P450	Pfam	37.0301	0.0473131	0.214752	0.464236	0.882422	Iron
1624	G4B84_003635	AFLA_028640	GO:0005506			iron ion binding	GO:0005506			Cytochrome P450	SUPERFAMILY	208.246	4.43503	0.507132	9.04861e-20	1.53767e-17	Bacteria
1625	G4B84_003635	AFLA_028640	GO:0005506			iron ion binding	GO:0005506			Cytochrome P450	SUPERFAMILY	128.677	-3.94416	0.784849	6.66015e-09	3.678e-07	Iron+Bacteria
1626	G4B84_003635	AFLA_028640	GO:0005506			iron ion binding	GO:0005506			Cytochrome P450	SUPERFAMILY	37.0301	0.0473131	0.214752	0.464236	0.882422	Iron
1627	G4B84_003694	AFLA_027970								NITRATE, FORMATE, IRON DEHYDROGENASE	PANTHER	325.436	0.833893	0.529545	0.0158405	0.0719242	Bacteria
1628	G4B84_003694	AFLA_027970								NITRATE, FORMATE, IRON DEHYDROGENASE	PANTHER	407.124	-0.156315	0.357747	0.379677	0.700495	Iron+Bacteria
1629	G4B84_003694	AFLA_027970								NITRATE, FORMATE, IRON DEHYDROGENASE	PANTHER	501.724	0.125855	0.289821	0.141381	0.599585	Iron
1630	G4B84_003694	AFLA_027970								Iron only hydrogenase large subunit, C-terminal domain	Pfam	325.436	0.833893	0.529545	0.0158405	0.0719242	Bacteria
1631	G4B84_003694	AFLA_027970								Iron only hydrogenase large subunit, C-terminal domain	Pfam	407.124	-0.156315	0.357747	0.379677	0.700495	Iron+Bacteria
1632	G4B84_003694	AFLA_027970								Iron only hydrogenase large subunit, C-terminal domain	Pfam	501.724	0.125855	0.289821	0.141381	0.599585	Iron
1633	G4B84_003717	AFLA_027680	GO:0005506			iron ion binding	GO:0005506			CYP59-like	CDD	81.8596	1.00955	0.571513	0.0076772	0.0408112	Bacteria
1634	G4B84_003717	AFLA_027680	GO:0005506			iron ion binding	GO:0005506			CYP59-like	CDD	83.6383	-0.252631	0.411974	0.2054	0.513403	Iron+Bacteria
1635	G4B84_003717	AFLA_027680	GO:0005506			iron ion binding	GO:0005506			CYP59-like	CDD	96.8926	0.0238222	0.166428	0.642708	0.949322	Iron
1636	G4B84_003717	AFLA_027680	GO:0005506			iron ion binding	GO:0005506			Cytochrome P450	Gene3D	81.8596	1.00955	0.571513	0.0076772	0.0408112	Bacteria
1637	G4B84_003717	AFLA_027680	GO:0005506			iron ion binding	GO:0005506			Cytochrome P450	Gene3D	83.6383	-0.252631	0.411974	0.2054	0.513403	Iron+Bacteria
1638	G4B84_003717	AFLA_027680	GO:0005506			iron ion binding	GO:0005506			Cytochrome P450	Gene3D	96.8926	0.0238222	0.166428	0.642708	0.949322	Iron
1639	G4B84_003717	AFLA_027680	GO:0005506			iron ion binding	GO:0005506			CYTOCHROME P450	PANTHER	81.8596	1.00955	0.571513	0.0076772	0.0408112	Bacteria
1640	G4B84_003717	AFLA_027680	GO:0005506			iron ion binding	GO:0005506			CYTOCHROME P450	PANTHER	83.6383	-0.252631	0.411974	0.2054	0.513403	Iron+Bacteria
1641	G4B84_003717	AFLA_027680	GO:0005506			iron ion binding	GO:0005506			CYTOCHROME P450	PANTHER	96.8926	0.0238222	0.166428	0.642708	0.949322	Iron
1642	G4B84_003717	AFLA_027680	GO:0005506			iron ion binding	GO:0005506			E-class P450 group I signature	PRINTS	81.8596	1.00955	0.571513	0.0076772	0.0408112	Bacteria
1643	G4B84_003717	AFLA_027680	GO:0005506			iron ion binding	GO:0005506			E-class P450 group I signature	PRINTS	83.6383	-0.252631	0.411974	0.2054	0.513403	Iron+Bacteria
1644	G4B84_003717	AFLA_027680	GO:0005506			iron ion binding	GO:0005506			E-class P450 group I signature	PRINTS	96.8926	0.0238222	0.166428	0.642708	0.949322	Iron
1645	G4B84_003717	AFLA_027680	GO:0005506			iron ion binding	GO:0005506			Cytochrome P450	Pfam	81.8596	1.00955	0.571513	0.0076772	0.0408112	Bacteria
1646	G4B84_003717	AFLA_027680	GO:0005506			iron ion binding	GO:0005506			Cytochrome P450	Pfam	83.6383	-0.252631	0.411974	0.2054	0.513403	Iron+Bacteria
1647	G4B84_003717	AFLA_027680	GO:0005506			iron ion binding	GO:0005506			Cytochrome P450	Pfam	96.8926	0.0238222	0.166428	0.642708	0.949322	Iron
1648	G4B84_003717	AFLA_027680	GO:0005506			iron ion binding	GO:0005506			Cytochrome P450	SUPERFAMILY	81.8596	1.00955	0.571513	0.0076772	0.0408112	Bacteria
1649	G4B84_003717	AFLA_027680	GO:0005506			iron ion binding	GO:0005506			Cytochrome P450	SUPERFAMILY	83.6383	-0.252631	0.411974	0.2054	0.513403	Iron+Bacteria
1650	G4B84_003717	AFLA_027680	GO:0005506			iron ion binding	GO:0005506			Cytochrome P450	SUPERFAMILY	96.8926	0.0238222	0.166428	0.642708	0.949322	Iron
1651	G4B84_003727	AFLA_027580	GO:0006801					superoxide metabolic process	GO:0006801	Iron/manganese superoxide dismutases, C-terminal domain	Pfam	3262.85	0.383741	0.363077	0.116042	0.298445	Bacteria
1652	G4B84_003727	AFLA_027580	GO:0006801					superoxide metabolic process	GO:0006801	Iron/manganese superoxide dismutases, C-terminal domain	Pfam	3728.13	-1.29883	0.410828	0.000115371	0.00187907	Iron+Bacteria
1653	G4B84_003727	AFLA_027580	GO:0006801					superoxide metabolic process	GO:0006801	Iron/manganese superoxide dismutases, C-terminal domain	Pfam	6982.04	0.402453	0.395748	0.0138805	0.158107	Iron
1654	G4B84_003727	AFLA_027580	GO:0004784			antioxidant activity	GO:0016209			Iron/manganese superoxide dismutases, C-terminal domain	Pfam	3262.85	0.383741	0.363077	0.116042	0.298445	Bacteria
1655	G4B84_003727	AFLA_027580	GO:0004784			antioxidant activity	GO:0016209			Iron/manganese superoxide dismutases, C-terminal domain	Pfam	3728.13	-1.29883	0.410828	0.000115371	0.00187907	Iron+Bacteria
1656	G4B84_003727	AFLA_027580	GO:0004784			antioxidant activity	GO:0016209			Iron/manganese superoxide dismutases, C-terminal domain	Pfam	6982.04	0.402453	0.395748	0.0138805	0.158107	Iron
1657	G4B84_003727	AFLA_027580	GO:0046872			metal ion binding	GO:0046872			Iron/manganese superoxide dismutases, C-terminal domain	Pfam	3262.85	0.383741	0.363077	0.116042	0.298445	Bacteria
1658	G4B84_003727	AFLA_027580	GO:0046872			metal ion binding	GO:0046872			Iron/manganese superoxide dismutases, C-terminal domain	Pfam	3728.13	-1.29883	0.410828	0.000115371	0.00187907	Iron+Bacteria
1659	G4B84_003727	AFLA_027580	GO:0046872			metal ion binding	GO:0046872			Iron/manganese superoxide dismutases, C-terminal domain	Pfam	6982.04	0.402453	0.395748	0.0138805	0.158107	Iron
1660	G4B84_003758	AFLA_027200	GO:0004854			xanthine dehydrogenase activity	GO:0004854			2Fe-2S ferredoxin-type iron-sulfur binding domain profile.	ProSiteProfiles	1228.35	-2.09413	0.446262	1.73169e-07	3.59014e-06	Bacteria
1661	G4B84_003758	AFLA_027200	GO:0004854			xanthine dehydrogenase activity	GO:0004854			2Fe-2S ferredoxin-type iron-sulfur binding domain profile.	ProSiteProfiles	2458.06	2.7733	0.466688	1.15129e-10	9.17832e-09	Iron+Bacteria
1662	G4B84_003758	AFLA_027200	GO:0004854			xanthine dehydrogenase activity	GO:0004854			2Fe-2S ferredoxin-type iron-sulfur binding domain profile.	ProSiteProfiles	4485.2	0.02831	0.143142	0.498404	0.902595	Iron
1663	G4B84_003758	AFLA_027200	GO:0005506			iron ion binding	GO:0005506			fer2	CDD	1228.35	-2.09413	0.446262	1.73169e-07	3.59014e-06	Bacteria
1664	G4B84_003758	AFLA_027200	GO:0005506			iron ion binding	GO:0005506			fer2	CDD	2458.06	2.7733	0.466688	1.15129e-10	9.17832e-09	Iron+Bacteria
1665	G4B84_003758	AFLA_027200	GO:0005506			iron ion binding	GO:0005506			fer2	CDD	4485.2	0.02831	0.143142	0.498404	0.902595	Iron
1666	G4B84_003758	AFLA_027200	GO:0005506			iron ion binding	GO:0005506			Aldehyde oxidase/xanthine dehydrogenase, molybdopterin binding domain	Gene3D	1228.35	-2.09413	0.446262	1.73169e-07	3.59014e-06	Bacteria
1667	G4B84_003758	AFLA_027200	GO:0005506			iron ion binding	GO:0005506			Aldehyde oxidase/xanthine dehydrogenase, molybdopterin binding domain	Gene3D	2458.06	2.7733	0.466688	1.15129e-10	9.17832e-09	Iron+Bacteria
1668	G4B84_003758	AFLA_027200	GO:0005506			iron ion binding	GO:0005506			Aldehyde oxidase/xanthine dehydrogenase, molybdopterin binding domain	Gene3D	4485.2	0.02831	0.143142	0.498404	0.902595	Iron
1669	G4B84_003758	AFLA_027200	GO:0005506			iron ion binding	GO:0005506			XANTHINE DEHYDROGENASE	PANTHER	1228.35	-2.09413	0.446262	1.73169e-07	3.59014e-06	Bacteria
1670	G4B84_003758	AFLA_027200	GO:0005506			iron ion binding	GO:0005506			XANTHINE DEHYDROGENASE	PANTHER	2458.06	2.7733	0.466688	1.15129e-10	9.17832e-09	Iron+Bacteria
1671	G4B84_003758	AFLA_027200	GO:0005506			iron ion binding	GO:0005506			XANTHINE DEHYDROGENASE	PANTHER	4485.2	0.02831	0.143142	0.498404	0.902595	Iron
1672	G4B84_003758	AFLA_027200	GO:0005506			iron ion binding	GO:0005506			Xanthine_dh	PIRSF	1228.35	-2.09413	0.446262	1.73169e-07	3.59014e-06	Bacteria
1673	G4B84_003758	AFLA_027200	GO:0005506			iron ion binding	GO:0005506			Xanthine_dh	PIRSF	2458.06	2.7733	0.466688	1.15129e-10	9.17832e-09	Iron+Bacteria
1674	G4B84_003758	AFLA_027200	GO:0005506			iron ion binding	GO:0005506			Xanthine_dh	PIRSF	4485.2	0.02831	0.143142	0.498404	0.902595	Iron
1675	G4B84_003758	AFLA_027200	GO:0005506			iron ion binding	GO:0005506			Molybdopterin cofactor-binding domain	Pfam	1228.35	-2.09413	0.446262	1.73169e-07	3.59014e-06	Bacteria
1676	G4B84_003758	AFLA_027200	GO:0005506			iron ion binding	GO:0005506			Molybdopterin cofactor-binding domain	Pfam	2458.06	2.7733	0.466688	1.15129e-10	9.17832e-09	Iron+Bacteria
1677	G4B84_003758	AFLA_027200	GO:0005506			iron ion binding	GO:0005506			Molybdopterin cofactor-binding domain	Pfam	4485.2	0.02831	0.143142	0.498404	0.902595	Iron
1678	G4B84_003758	AFLA_027200	GO:0005506			iron ion binding	GO:0005506			2Fe-2S ferredoxin-type iron-sulfur binding domain profile.	ProSiteProfiles	1228.35	-2.09413	0.446262	1.73169e-07	3.59014e-06	Bacteria
1679	G4B84_003758	AFLA_027200	GO:0005506			iron ion binding	GO:0005506			2Fe-2S ferredoxin-type iron-sulfur binding domain profile.	ProSiteProfiles	2458.06	2.7733	0.466688	1.15129e-10	9.17832e-09	Iron+Bacteria
1680	G4B84_003758	AFLA_027200	GO:0005506			iron ion binding	GO:0005506			2Fe-2S ferredoxin-type iron-sulfur binding domain profile.	ProSiteProfiles	4485.2	0.02831	0.143142	0.498404	0.902595	Iron
1681	G4B84_003758	AFLA_027200	GO:0005506			iron ion binding	GO:0005506			Ald_Xan_dh_C_2	SMART	1228.35	-2.09413	0.446262	1.73169e-07	3.59014e-06	Bacteria
1682	G4B84_003758	AFLA_027200	GO:0005506			iron ion binding	GO:0005506			Ald_Xan_dh_C_2	SMART	2458.06	2.7733	0.466688	1.15129e-10	9.17832e-09	Iron+Bacteria
1683	G4B84_003758	AFLA_027200	GO:0005506			iron ion binding	GO:0005506			Ald_Xan_dh_C_2	SMART	4485.2	0.02831	0.143142	0.498404	0.902595	Iron
1684	G4B84_003758	AFLA_027200	GO:0005506			iron ion binding	GO:0005506			Molybdenum cofactor-binding domain	SUPERFAMILY	1228.35	-2.09413	0.446262	1.73169e-07	3.59014e-06	Bacteria
1685	G4B84_003758	AFLA_027200	GO:0005506			iron ion binding	GO:0005506			Molybdenum cofactor-binding domain	SUPERFAMILY	2458.06	2.7733	0.466688	1.15129e-10	9.17832e-09	Iron+Bacteria
1686	G4B84_003758	AFLA_027200	GO:0005506			iron ion binding	GO:0005506			Molybdenum cofactor-binding domain	SUPERFAMILY	4485.2	0.02831	0.143142	0.498404	0.902595	Iron
1687	G4B84_003758	AFLA_027200	GO:0005506			iron ion binding	GO:0005506			xanthine_xdhA: xanthine dehydrogenase, small subunit	TIGRFAM	1228.35	-2.09413	0.446262	1.73169e-07	3.59014e-06	Bacteria
1688	G4B84_003758	AFLA_027200	GO:0005506			iron ion binding	GO:0005506			xanthine_xdhA: xanthine dehydrogenase, small subunit	TIGRFAM	2458.06	2.7733	0.466688	1.15129e-10	9.17832e-09	Iron+Bacteria
1689	G4B84_003758	AFLA_027200	GO:0005506			iron ion binding	GO:0005506			xanthine_xdhA: xanthine dehydrogenase, small subunit	TIGRFAM	4485.2	0.02831	0.143142	0.498404	0.902595	Iron
1690	G4B84_003758	AFLA_027200	GO:0016491			oxidoreductase activity	GO:0016491			2Fe-2S ferredoxin-type iron-sulfur binding domain profile.	ProSiteProfiles	1228.35	-2.09413	0.446262	1.73169e-07	3.59014e-06	Bacteria
1691	G4B84_003758	AFLA_027200	GO:0016491			oxidoreductase activity	GO:0016491			2Fe-2S ferredoxin-type iron-sulfur binding domain profile.	ProSiteProfiles	2458.06	2.7733	0.466688	1.15129e-10	9.17832e-09	Iron+Bacteria
1692	G4B84_003758	AFLA_027200	GO:0016491			oxidoreductase activity	GO:0016491			2Fe-2S ferredoxin-type iron-sulfur binding domain profile.	ProSiteProfiles	4485.2	0.02831	0.143142	0.498404	0.902595	Iron
1693	G4B84_003758	AFLA_027200	GO:0046872			metal ion binding	GO:0046872			2Fe-2S ferredoxin-type iron-sulfur binding domain profile.	ProSiteProfiles	1228.35	-2.09413	0.446262	1.73169e-07	3.59014e-06	Bacteria
1694	G4B84_003758	AFLA_027200	GO:0046872			metal ion binding	GO:0046872			2Fe-2S ferredoxin-type iron-sulfur binding domain profile.	ProSiteProfiles	2458.06	2.7733	0.466688	1.15129e-10	9.17832e-09	Iron+Bacteria
1695	G4B84_003758	AFLA_027200	GO:0046872			metal ion binding	GO:0046872			2Fe-2S ferredoxin-type iron-sulfur binding domain profile.	ProSiteProfiles	4485.2	0.02831	0.143142	0.498404	0.902595	Iron
1696	G4B84_003758	AFLA_027200	GO:0050660			flavin adenine dinucleotide binding	GO:0050660			2Fe-2S ferredoxin-type iron-sulfur binding domain profile.	ProSiteProfiles	1228.35	-2.09413	0.446262	1.73169e-07	3.59014e-06	Bacteria
1697	G4B84_003758	AFLA_027200	GO:0050660			flavin adenine dinucleotide binding	GO:0050660			2Fe-2S ferredoxin-type iron-sulfur binding domain profile.	ProSiteProfiles	2458.06	2.7733	0.466688	1.15129e-10	9.17832e-09	Iron+Bacteria
1698	G4B84_003758	AFLA_027200	GO:0050660			flavin adenine dinucleotide binding	GO:0050660			2Fe-2S ferredoxin-type iron-sulfur binding domain profile.	ProSiteProfiles	4485.2	0.02831	0.143142	0.498404	0.902595	Iron
1699	G4B84_003758	AFLA_027200	GO:0051536			iron-sulfur cluster binding	GO:0051536			fer2	CDD	1228.35	-2.09413	0.446262	1.73169e-07	3.59014e-06	Bacteria
1700	G4B84_003758	AFLA_027200	GO:0051536			iron-sulfur cluster binding	GO:0051536			fer2	CDD	2458.06	2.7733	0.466688	1.15129e-10	9.17832e-09	Iron+Bacteria
1701	G4B84_003758	AFLA_027200	GO:0051536			iron-sulfur cluster binding	GO:0051536			fer2	CDD	4485.2	0.02831	0.143142	0.498404	0.902595	Iron
1702	G4B84_003758	AFLA_027200	GO:0051536			iron-sulfur cluster binding	GO:0051536			Aldehyde oxidase/xanthine dehydrogenase, molybdopterin binding domain	Gene3D	1228.35	-2.09413	0.446262	1.73169e-07	3.59014e-06	Bacteria
1703	G4B84_003758	AFLA_027200	GO:0051536			iron-sulfur cluster binding	GO:0051536			Aldehyde oxidase/xanthine dehydrogenase, molybdopterin binding domain	Gene3D	2458.06	2.7733	0.466688	1.15129e-10	9.17832e-09	Iron+Bacteria
1704	G4B84_003758	AFLA_027200	GO:0051536			iron-sulfur cluster binding	GO:0051536			Aldehyde oxidase/xanthine dehydrogenase, molybdopterin binding domain	Gene3D	4485.2	0.02831	0.143142	0.498404	0.902595	Iron
1705	G4B84_003758	AFLA_027200	GO:0051536			iron-sulfur cluster binding	GO:0051536			XANTHINE DEHYDROGENASE	PANTHER	1228.35	-2.09413	0.446262	1.73169e-07	3.59014e-06	Bacteria
1706	G4B84_003758	AFLA_027200	GO:0051536			iron-sulfur cluster binding	GO:0051536			XANTHINE DEHYDROGENASE	PANTHER	2458.06	2.7733	0.466688	1.15129e-10	9.17832e-09	Iron+Bacteria
1707	G4B84_003758	AFLA_027200	GO:0051536			iron-sulfur cluster binding	GO:0051536			XANTHINE DEHYDROGENASE	PANTHER	4485.2	0.02831	0.143142	0.498404	0.902595	Iron
1708	G4B84_003758	AFLA_027200	GO:0051536			iron-sulfur cluster binding	GO:0051536			Xanthine_dh	PIRSF	1228.35	-2.09413	0.446262	1.73169e-07	3.59014e-06	Bacteria
1709	G4B84_003758	AFLA_027200	GO:0051536			iron-sulfur cluster binding	GO:0051536			Xanthine_dh	PIRSF	2458.06	2.7733	0.466688	1.15129e-10	9.17832e-09	Iron+Bacteria
1710	G4B84_003758	AFLA_027200	GO:0051536			iron-sulfur cluster binding	GO:0051536			Xanthine_dh	PIRSF	4485.2	0.02831	0.143142	0.498404	0.902595	Iron
1711	G4B84_003758	AFLA_027200	GO:0051536			iron-sulfur cluster binding	GO:0051536			Molybdopterin cofactor-binding domain	Pfam	1228.35	-2.09413	0.446262	1.73169e-07	3.59014e-06	Bacteria
1712	G4B84_003758	AFLA_027200	GO:0051536			iron-sulfur cluster binding	GO:0051536			Molybdopterin cofactor-binding domain	Pfam	2458.06	2.7733	0.466688	1.15129e-10	9.17832e-09	Iron+Bacteria
1713	G4B84_003758	AFLA_027200	GO:0051536			iron-sulfur cluster binding	GO:0051536			Molybdopterin cofactor-binding domain	Pfam	4485.2	0.02831	0.143142	0.498404	0.902595	Iron
1714	G4B84_003758	AFLA_027200	GO:0051536			iron-sulfur cluster binding	GO:0051536			2Fe-2S ferredoxin-type iron-sulfur binding domain profile.	ProSiteProfiles	1228.35	-2.09413	0.446262	1.73169e-07	3.59014e-06	Bacteria
1715	G4B84_003758	AFLA_027200	GO:0051536			iron-sulfur cluster binding	GO:0051536			2Fe-2S ferredoxin-type iron-sulfur binding domain profile.	ProSiteProfiles	2458.06	2.7733	0.466688	1.15129e-10	9.17832e-09	Iron+Bacteria
1716	G4B84_003758	AFLA_027200	GO:0051536			iron-sulfur cluster binding	GO:0051536			2Fe-2S ferredoxin-type iron-sulfur binding domain profile.	ProSiteProfiles	4485.2	0.02831	0.143142	0.498404	0.902595	Iron
1717	G4B84_003758	AFLA_027200	GO:0051536			iron-sulfur cluster binding	GO:0051536			Ald_Xan_dh_C_2	SMART	1228.35	-2.09413	0.446262	1.73169e-07	3.59014e-06	Bacteria
1718	G4B84_003758	AFLA_027200	GO:0051536			iron-sulfur cluster binding	GO:0051536			Ald_Xan_dh_C_2	SMART	2458.06	2.7733	0.466688	1.15129e-10	9.17832e-09	Iron+Bacteria
1719	G4B84_003758	AFLA_027200	GO:0051536			iron-sulfur cluster binding	GO:0051536			Ald_Xan_dh_C_2	SMART	4485.2	0.02831	0.143142	0.498404	0.902595	Iron
1720	G4B84_003758	AFLA_027200	GO:0051536			iron-sulfur cluster binding	GO:0051536			Molybdenum cofactor-binding domain	SUPERFAMILY	1228.35	-2.09413	0.446262	1.73169e-07	3.59014e-06	Bacteria
1721	G4B84_003758	AFLA_027200	GO:0051536			iron-sulfur cluster binding	GO:0051536			Molybdenum cofactor-binding domain	SUPERFAMILY	2458.06	2.7733	0.466688	1.15129e-10	9.17832e-09	Iron+Bacteria
1722	G4B84_003758	AFLA_027200	GO:0051536			iron-sulfur cluster binding	GO:0051536			Molybdenum cofactor-binding domain	SUPERFAMILY	4485.2	0.02831	0.143142	0.498404	0.902595	Iron
1723	G4B84_003758	AFLA_027200	GO:0051536			iron-sulfur cluster binding	GO:0051536			xanthine_xdhA: xanthine dehydrogenase, small subunit	TIGRFAM	1228.35	-2.09413	0.446262	1.73169e-07	3.59014e-06	Bacteria
1724	G4B84_003758	AFLA_027200	GO:0051536			iron-sulfur cluster binding	GO:0051536			xanthine_xdhA: xanthine dehydrogenase, small subunit	TIGRFAM	2458.06	2.7733	0.466688	1.15129e-10	9.17832e-09	Iron+Bacteria
1725	G4B84_003758	AFLA_027200	GO:0051536			iron-sulfur cluster binding	GO:0051536			xanthine_xdhA: xanthine dehydrogenase, small subunit	TIGRFAM	4485.2	0.02831	0.143142	0.498404	0.902595	Iron
1726	G4B84_003758	AFLA_027200	GO:0071949			FAD binding	GO:0071949			2Fe-2S ferredoxin-type iron-sulfur binding domain profile.	ProSiteProfiles	1228.35	-2.09413	0.446262	1.73169e-07	3.59014e-06	Bacteria
1727	G4B84_003758	AFLA_027200	GO:0071949			FAD binding	GO:0071949			2Fe-2S ferredoxin-type iron-sulfur binding domain profile.	ProSiteProfiles	2458.06	2.7733	0.466688	1.15129e-10	9.17832e-09	Iron+Bacteria
1728	G4B84_003758	AFLA_027200	GO:0071949			FAD binding	GO:0071949			2Fe-2S ferredoxin-type iron-sulfur binding domain profile.	ProSiteProfiles	4485.2	0.02831	0.143142	0.498404	0.902595	Iron
1729	G4B84_003772	AFLA_027030	GO:0051539			iron-sulfur cluster binding	GO:0051536			NADH dehydrogenase [ubiquinone] flavoprotein 1, mitochondrial	FunFam	612.695	0.653119	0.461778	0.0317586	0.122201	Bacteria
1730	G4B84_003772	AFLA_027030	GO:0051539			iron-sulfur cluster binding	GO:0051536			NADH dehydrogenase [ubiquinone] flavoprotein 1, mitochondrial	FunFam	748.767	-0.174763	0.330624	0.308847	0.636301	Iron+Bacteria
1731	G4B84_003772	AFLA_027030	GO:0051539			iron-sulfur cluster binding	GO:0051536			NADH dehydrogenase [ubiquinone] flavoprotein 1, mitochondrial	FunFam	1023.25	0.102062	0.256712	0.171648	0.645046	Iron
1732	G4B84_003772	AFLA_027030	GO:0051539			iron-sulfur cluster binding	GO:0051536				Gene3D	612.695	0.653119	0.461778	0.0317586	0.122201	Bacteria
1733	G4B84_003772	AFLA_027030	GO:0051539			iron-sulfur cluster binding	GO:0051536				Gene3D	748.767	-0.174763	0.330624	0.308847	0.636301	Iron+Bacteria
1734	G4B84_003772	AFLA_027030	GO:0051539			iron-sulfur cluster binding	GO:0051536				Gene3D	1023.25	0.102062	0.256712	0.171648	0.645046	Iron
1735	G4B84_003772	AFLA_027030	GO:0051539			iron-sulfur cluster binding	GO:0051536			NADH-UBIQUINONE OXIDOREDUCTASE FLAVOPROTEIN 1 NDUFV1	PANTHER	612.695	0.653119	0.461778	0.0317586	0.122201	Bacteria
1736	G4B84_003772	AFLA_027030	GO:0051539			iron-sulfur cluster binding	GO:0051536			NADH-UBIQUINONE OXIDOREDUCTASE FLAVOPROTEIN 1 NDUFV1	PANTHER	748.767	-0.174763	0.330624	0.308847	0.636301	Iron+Bacteria
1737	G4B84_003772	AFLA_027030	GO:0051539			iron-sulfur cluster binding	GO:0051536			NADH-UBIQUINONE OXIDOREDUCTASE FLAVOPROTEIN 1 NDUFV1	PANTHER	1023.25	0.102062	0.256712	0.171648	0.645046	Iron
1738	G4B84_003772	AFLA_027030	GO:0051539			iron-sulfur cluster binding	GO:0051536			Respiratory-chain NADH dehydrogenase 51 Kd subunit	Pfam	612.695	0.653119	0.461778	0.0317586	0.122201	Bacteria
1739	G4B84_003772	AFLA_027030	GO:0051539			iron-sulfur cluster binding	GO:0051536			Respiratory-chain NADH dehydrogenase 51 Kd subunit	Pfam	748.767	-0.174763	0.330624	0.308847	0.636301	Iron+Bacteria
1740	G4B84_003772	AFLA_027030	GO:0051539			iron-sulfur cluster binding	GO:0051536			Respiratory-chain NADH dehydrogenase 51 Kd subunit	Pfam	1023.25	0.102062	0.256712	0.171648	0.645046	Iron
1741	G4B84_003772	AFLA_027030	GO:0051539			iron-sulfur cluster binding	GO:0051536			NADH_4Fe_4S_2	SMART	612.695	0.653119	0.461778	0.0317586	0.122201	Bacteria
1742	G4B84_003772	AFLA_027030	GO:0051539			iron-sulfur cluster binding	GO:0051536			NADH_4Fe_4S_2	SMART	748.767	-0.174763	0.330624	0.308847	0.636301	Iron+Bacteria
1743	G4B84_003772	AFLA_027030	GO:0051539			iron-sulfur cluster binding	GO:0051536			NADH_4Fe_4S_2	SMART	1023.25	0.102062	0.256712	0.171648	0.645046	Iron
1744	G4B84_003772	AFLA_027030	GO:0051539			iron-sulfur cluster binding	GO:0051536			Nqo1 FMN-binding domain-like	SUPERFAMILY	612.695	0.653119	0.461778	0.0317586	0.122201	Bacteria
1745	G4B84_003772	AFLA_027030	GO:0051539			iron-sulfur cluster binding	GO:0051536			Nqo1 FMN-binding domain-like	SUPERFAMILY	748.767	-0.174763	0.330624	0.308847	0.636301	Iron+Bacteria
1746	G4B84_003772	AFLA_027030	GO:0051539			iron-sulfur cluster binding	GO:0051536			Nqo1 FMN-binding domain-like	SUPERFAMILY	1023.25	0.102062	0.256712	0.171648	0.645046	Iron
1747	G4B84_003772	AFLA_027030	GO:0051539			iron-sulfur cluster binding	GO:0051536			nuoF_fam: NADH oxidoreductase (quinone), F subunit	TIGRFAM	612.695	0.653119	0.461778	0.0317586	0.122201	Bacteria
1748	G4B84_003772	AFLA_027030	GO:0051539			iron-sulfur cluster binding	GO:0051536			nuoF_fam: NADH oxidoreductase (quinone), F subunit	TIGRFAM	748.767	-0.174763	0.330624	0.308847	0.636301	Iron+Bacteria
1749	G4B84_003772	AFLA_027030	GO:0051539			iron-sulfur cluster binding	GO:0051536			nuoF_fam: NADH oxidoreductase (quinone), F subunit	TIGRFAM	1023.25	0.102062	0.256712	0.171648	0.645046	Iron
1750	G4B84_003793	AFLA_026790	GO:0005506			iron ion binding	GO:0005506			linoleate_diol_synthase_like	CDD	745.33	0.645827	0.409329	0.0229198	0.0958397	Bacteria
1751	G4B84_003793	AFLA_026790	GO:0005506			iron ion binding	GO:0005506			linoleate_diol_synthase_like	CDD	1372.47	0.694118	0.54857	0.0179358	0.108982	Iron+Bacteria
1752	G4B84_003793	AFLA_026790	GO:0005506			iron ion binding	GO:0005506			linoleate_diol_synthase_like	CDD	1171.25	0.0443909	0.16366	0.33678	0.804496	Iron
1753	G4B84_003793	AFLA_026790	GO:0005506			iron ion binding	GO:0005506			Fatty acid oxygenase	FunFam	745.33	0.645827	0.409329	0.0229198	0.0958397	Bacteria
1754	G4B84_003793	AFLA_026790	GO:0005506			iron ion binding	GO:0005506			Fatty acid oxygenase	FunFam	1372.47	0.694118	0.54857	0.0179358	0.108982	Iron+Bacteria
1755	G4B84_003793	AFLA_026790	GO:0005506			iron ion binding	GO:0005506			Fatty acid oxygenase	FunFam	1171.25	0.0443909	0.16366	0.33678	0.804496	Iron
1756	G4B84_003793	AFLA_026790	GO:0005506			iron ion binding	GO:0005506			Haem peroxidase domain superfamily, animal type	Gene3D	745.33	0.645827	0.409329	0.0229198	0.0958397	Bacteria
1757	G4B84_003793	AFLA_026790	GO:0005506			iron ion binding	GO:0005506			Haem peroxidase domain superfamily, animal type	Gene3D	1372.47	0.694118	0.54857	0.0179358	0.108982	Iron+Bacteria
1758	G4B84_003793	AFLA_026790	GO:0005506			iron ion binding	GO:0005506			Haem peroxidase domain superfamily, animal type	Gene3D	1171.25	0.0443909	0.16366	0.33678	0.804496	Iron
1759	G4B84_003793	AFLA_026790	GO:0005506			iron ion binding	GO:0005506			PROSTAGLANDIN G/H SYNTHASE	PANTHER	745.33	0.645827	0.409329	0.0229198	0.0958397	Bacteria
1760	G4B84_003793	AFLA_026790	GO:0005506			iron ion binding	GO:0005506			PROSTAGLANDIN G/H SYNTHASE	PANTHER	1372.47	0.694118	0.54857	0.0179358	0.108982	Iron+Bacteria
1761	G4B84_003793	AFLA_026790	GO:0005506			iron ion binding	GO:0005506			PROSTAGLANDIN G/H SYNTHASE	PANTHER	1171.25	0.0443909	0.16366	0.33678	0.804496	Iron
1762	G4B84_003793	AFLA_026790	GO:0005506			iron ion binding	GO:0005506			Animal haem peroxidase	Pfam	745.33	0.645827	0.409329	0.0229198	0.0958397	Bacteria
1763	G4B84_003793	AFLA_026790	GO:0005506			iron ion binding	GO:0005506			Animal haem peroxidase	Pfam	1372.47	0.694118	0.54857	0.0179358	0.108982	Iron+Bacteria
1764	G4B84_003793	AFLA_026790	GO:0005506			iron ion binding	GO:0005506			Animal haem peroxidase	Pfam	1171.25	0.0443909	0.16366	0.33678	0.804496	Iron
1765	G4B84_003793	AFLA_026790	GO:0005506			iron ion binding	GO:0005506			Animal heme peroxidase superfamily profile.	ProSiteProfiles	745.33	0.645827	0.409329	0.0229198	0.0958397	Bacteria
1766	G4B84_003793	AFLA_026790	GO:0005506			iron ion binding	GO:0005506			Animal heme peroxidase superfamily profile.	ProSiteProfiles	1372.47	0.694118	0.54857	0.0179358	0.108982	Iron+Bacteria
1767	G4B84_003793	AFLA_026790	GO:0005506			iron ion binding	GO:0005506			Animal heme peroxidase superfamily profile.	ProSiteProfiles	1171.25	0.0443909	0.16366	0.33678	0.804496	Iron
1768	G4B84_003793	AFLA_026790	GO:0005506			iron ion binding	GO:0005506			Heme-dependent peroxidases	SUPERFAMILY	745.33	0.645827	0.409329	0.0229198	0.0958397	Bacteria
1769	G4B84_003793	AFLA_026790	GO:0005506			iron ion binding	GO:0005506			Heme-dependent peroxidases	SUPERFAMILY	1372.47	0.694118	0.54857	0.0179358	0.108982	Iron+Bacteria
1770	G4B84_003793	AFLA_026790	GO:0005506			iron ion binding	GO:0005506			Heme-dependent peroxidases	SUPERFAMILY	1171.25	0.0443909	0.16366	0.33678	0.804496	Iron
1771	G4B84_003801	AFLA_026710	GO:0016226					iron-sulfur cluster assembly	GO:0016226		Gene3D	970.729	0.817397	0.471822	0.0115006	0.0558705	Bacteria
1772	G4B84_003801	AFLA_026710	GO:0016226					iron-sulfur cluster assembly	GO:0016226		Gene3D	1378.92	-0.912808	0.587392	0.00718897	0.0556373	Iron+Bacteria
1773	G4B84_003801	AFLA_026710	GO:0016226					iron-sulfur cluster assembly	GO:0016226		Gene3D	2223.26	1.0718	0.449077	0.000543999	0.0140856	Iron
1774	G4B84_003801	AFLA_026710	GO:0016226					iron-sulfur cluster assembly	GO:0016226	IRON-SULFUR CLUSTER ASSEMBLY PROTEIN	PANTHER	970.729	0.817397	0.471822	0.0115006	0.0558705	Bacteria
1775	G4B84_003801	AFLA_026710	GO:0016226					iron-sulfur cluster assembly	GO:0016226	IRON-SULFUR CLUSTER ASSEMBLY PROTEIN	PANTHER	1378.92	-0.912808	0.587392	0.00718897	0.0556373	Iron+Bacteria
1776	G4B84_003801	AFLA_026710	GO:0016226					iron-sulfur cluster assembly	GO:0016226	IRON-SULFUR CLUSTER ASSEMBLY PROTEIN	PANTHER	2223.26	1.0718	0.449077	0.000543999	0.0140856	Iron
1777	G4B84_003801	AFLA_026710	GO:0016226					iron-sulfur cluster assembly	GO:0016226	Iron-sulphur cluster biosynthesis	Pfam	970.729	0.817397	0.471822	0.0115006	0.0558705	Bacteria
1778	G4B84_003801	AFLA_026710	GO:0016226					iron-sulfur cluster assembly	GO:0016226	Iron-sulphur cluster biosynthesis	Pfam	1378.92	-0.912808	0.587392	0.00718897	0.0556373	Iron+Bacteria
1779	G4B84_003801	AFLA_026710	GO:0016226					iron-sulfur cluster assembly	GO:0016226	Iron-sulphur cluster biosynthesis	Pfam	2223.26	1.0718	0.449077	0.000543999	0.0140856	Iron
1780	G4B84_003801	AFLA_026710	GO:0016226					iron-sulfur cluster assembly	GO:0016226	HesB-like domain	SUPERFAMILY	970.729	0.817397	0.471822	0.0115006	0.0558705	Bacteria
1781	G4B84_003801	AFLA_026710	GO:0016226					iron-sulfur cluster assembly	GO:0016226	HesB-like domain	SUPERFAMILY	1378.92	-0.912808	0.587392	0.00718897	0.0556373	Iron+Bacteria
1782	G4B84_003801	AFLA_026710	GO:0016226					iron-sulfur cluster assembly	GO:0016226	HesB-like domain	SUPERFAMILY	2223.26	1.0718	0.449077	0.000543999	0.0140856	Iron
1783	G4B84_003801	AFLA_026710	GO:0016226					iron-sulfur cluster assembly	GO:0016226	TIGR00049: iron-sulfur cluster assembly accessory protein	TIGRFAM	970.729	0.817397	0.471822	0.0115006	0.0558705	Bacteria
1784	G4B84_003801	AFLA_026710	GO:0016226					iron-sulfur cluster assembly	GO:0016226	TIGR00049: iron-sulfur cluster assembly accessory protein	TIGRFAM	1378.92	-0.912808	0.587392	0.00718897	0.0556373	Iron+Bacteria
1785	G4B84_003801	AFLA_026710	GO:0016226					iron-sulfur cluster assembly	GO:0016226	TIGR00049: iron-sulfur cluster assembly accessory protein	TIGRFAM	2223.26	1.0718	0.449077	0.000543999	0.0140856	Iron
1786	G4B84_003801	AFLA_026710	GO:0051536			iron-sulfur cluster binding	GO:0051536				Gene3D	970.729	0.817397	0.471822	0.0115006	0.0558705	Bacteria
1787	G4B84_003801	AFLA_026710	GO:0051536			iron-sulfur cluster binding	GO:0051536				Gene3D	1378.92	-0.912808	0.587392	0.00718897	0.0556373	Iron+Bacteria
1788	G4B84_003801	AFLA_026710	GO:0051536			iron-sulfur cluster binding	GO:0051536				Gene3D	2223.26	1.0718	0.449077	0.000543999	0.0140856	Iron
1789	G4B84_003801	AFLA_026710	GO:0051536			iron-sulfur cluster binding	GO:0051536			IRON-SULFUR CLUSTER ASSEMBLY PROTEIN	PANTHER	970.729	0.817397	0.471822	0.0115006	0.0558705	Bacteria
1790	G4B84_003801	AFLA_026710	GO:0051536			iron-sulfur cluster binding	GO:0051536			IRON-SULFUR CLUSTER ASSEMBLY PROTEIN	PANTHER	1378.92	-0.912808	0.587392	0.00718897	0.0556373	Iron+Bacteria
1791	G4B84_003801	AFLA_026710	GO:0051536			iron-sulfur cluster binding	GO:0051536			IRON-SULFUR CLUSTER ASSEMBLY PROTEIN	PANTHER	2223.26	1.0718	0.449077	0.000543999	0.0140856	Iron
1792	G4B84_003801	AFLA_026710	GO:0051536			iron-sulfur cluster binding	GO:0051536			Iron-sulphur cluster biosynthesis	Pfam	970.729	0.817397	0.471822	0.0115006	0.0558705	Bacteria
1793	G4B84_003801	AFLA_026710	GO:0051536			iron-sulfur cluster binding	GO:0051536			Iron-sulphur cluster biosynthesis	Pfam	1378.92	-0.912808	0.587392	0.00718897	0.0556373	Iron+Bacteria
1794	G4B84_003801	AFLA_026710	GO:0051536			iron-sulfur cluster binding	GO:0051536			Iron-sulphur cluster biosynthesis	Pfam	2223.26	1.0718	0.449077	0.000543999	0.0140856	Iron
1795	G4B84_003801	AFLA_026710	GO:0051536			iron-sulfur cluster binding	GO:0051536			HesB-like domain	SUPERFAMILY	970.729	0.817397	0.471822	0.0115006	0.0558705	Bacteria
1796	G4B84_003801	AFLA_026710	GO:0051536			iron-sulfur cluster binding	GO:0051536			HesB-like domain	SUPERFAMILY	1378.92	-0.912808	0.587392	0.00718897	0.0556373	Iron+Bacteria
1797	G4B84_003801	AFLA_026710	GO:0051536			iron-sulfur cluster binding	GO:0051536			HesB-like domain	SUPERFAMILY	2223.26	1.0718	0.449077	0.000543999	0.0140856	Iron
1798	G4B84_003801	AFLA_026710	GO:0051536			iron-sulfur cluster binding	GO:0051536			TIGR00049: iron-sulfur cluster assembly accessory protein	TIGRFAM	970.729	0.817397	0.471822	0.0115006	0.0558705	Bacteria
1799	G4B84_003801	AFLA_026710	GO:0051536			iron-sulfur cluster binding	GO:0051536			TIGR00049: iron-sulfur cluster assembly accessory protein	TIGRFAM	1378.92	-0.912808	0.587392	0.00718897	0.0556373	Iron+Bacteria
1800	G4B84_003801	AFLA_026710	GO:0051536			iron-sulfur cluster binding	GO:0051536			TIGR00049: iron-sulfur cluster assembly accessory protein	TIGRFAM	2223.26	1.0718	0.449077	0.000543999	0.0140856	Iron
1801	G4B84_003814	AFLA_026580	GO:0016226					iron-sulfur cluster assembly	GO:0016226	Mitochondrial chaperone Frataxin	FunFam	137.396	-0.0299978	0.315324	0.888632	0.952001	Bacteria
1802	G4B84_003814	AFLA_026580	GO:0016226					iron-sulfur cluster assembly	GO:0016226	Mitochondrial chaperone Frataxin	FunFam	198.566	-0.16448	0.289791	0.305291	0.633378	Iron+Bacteria
1803	G4B84_003814	AFLA_026580	GO:0016226					iron-sulfur cluster assembly	GO:0016226	Mitochondrial chaperone Frataxin	FunFam	399.652	0.577556	0.402208	0.00498588	0.0757184	Iron
1804	G4B84_003814	AFLA_026580	GO:0016226					iron-sulfur cluster assembly	GO:0016226	Frataxin/CyaY	Gene3D	137.396	-0.0299978	0.315324	0.888632	0.952001	Bacteria
1805	G4B84_003814	AFLA_026580	GO:0016226					iron-sulfur cluster assembly	GO:0016226	Frataxin/CyaY	Gene3D	198.566	-0.16448	0.289791	0.305291	0.633378	Iron+Bacteria
1806	G4B84_003814	AFLA_026580	GO:0016226					iron-sulfur cluster assembly	GO:0016226	Frataxin/CyaY	Gene3D	399.652	0.577556	0.402208	0.00498588	0.0757184	Iron
1807	G4B84_003814	AFLA_026580	GO:0016226					iron-sulfur cluster assembly	GO:0016226	FRATAXIN	PANTHER	137.396	-0.0299978	0.315324	0.888632	0.952001	Bacteria
1808	G4B84_003814	AFLA_026580	GO:0016226					iron-sulfur cluster assembly	GO:0016226	FRATAXIN	PANTHER	198.566	-0.16448	0.289791	0.305291	0.633378	Iron+Bacteria
1809	G4B84_003814	AFLA_026580	GO:0016226					iron-sulfur cluster assembly	GO:0016226	FRATAXIN	PANTHER	399.652	0.577556	0.402208	0.00498588	0.0757184	Iron
1810	G4B84_003814	AFLA_026580	GO:0016226					iron-sulfur cluster assembly	GO:0016226	Frataxin-like domain	Pfam	137.396	-0.0299978	0.315324	0.888632	0.952001	Bacteria
1811	G4B84_003814	AFLA_026580	GO:0016226					iron-sulfur cluster assembly	GO:0016226	Frataxin-like domain	Pfam	198.566	-0.16448	0.289791	0.305291	0.633378	Iron+Bacteria
1812	G4B84_003814	AFLA_026580	GO:0016226					iron-sulfur cluster assembly	GO:0016226	Frataxin-like domain	Pfam	399.652	0.577556	0.402208	0.00498588	0.0757184	Iron
1813	G4B84_003814	AFLA_026580	GO:0016226					iron-sulfur cluster assembly	GO:0016226	Frataxin family profile.	ProSiteProfiles	137.396	-0.0299978	0.315324	0.888632	0.952001	Bacteria
1814	G4B84_003814	AFLA_026580	GO:0016226					iron-sulfur cluster assembly	GO:0016226	Frataxin family profile.	ProSiteProfiles	198.566	-0.16448	0.289791	0.305291	0.633378	Iron+Bacteria
1815	G4B84_003814	AFLA_026580	GO:0016226					iron-sulfur cluster assembly	GO:0016226	Frataxin family profile.	ProSiteProfiles	399.652	0.577556	0.402208	0.00498588	0.0757184	Iron
1816	G4B84_003814	AFLA_026580	GO:0016226					iron-sulfur cluster assembly	GO:0016226	Frataxin_Cyay_2	SMART	137.396	-0.0299978	0.315324	0.888632	0.952001	Bacteria
1817	G4B84_003814	AFLA_026580	GO:0016226					iron-sulfur cluster assembly	GO:0016226	Frataxin_Cyay_2	SMART	198.566	-0.16448	0.289791	0.305291	0.633378	Iron+Bacteria
1818	G4B84_003814	AFLA_026580	GO:0016226					iron-sulfur cluster assembly	GO:0016226	Frataxin_Cyay_2	SMART	399.652	0.577556	0.402208	0.00498588	0.0757184	Iron
1819	G4B84_003814	AFLA_026580	GO:0016226					iron-sulfur cluster assembly	GO:0016226	Frataxin/Nqo15-like	SUPERFAMILY	137.396	-0.0299978	0.315324	0.888632	0.952001	Bacteria
1820	G4B84_003814	AFLA_026580	GO:0016226					iron-sulfur cluster assembly	GO:0016226	Frataxin/Nqo15-like	SUPERFAMILY	198.566	-0.16448	0.289791	0.305291	0.633378	Iron+Bacteria
1821	G4B84_003814	AFLA_026580	GO:0016226					iron-sulfur cluster assembly	GO:0016226	Frataxin/Nqo15-like	SUPERFAMILY	399.652	0.577556	0.402208	0.00498588	0.0757184	Iron
1822	G4B84_003814	AFLA_026580	GO:0016226					iron-sulfur cluster assembly	GO:0016226	mito_frataxin: frataxin	TIGRFAM	137.396	-0.0299978	0.315324	0.888632	0.952001	Bacteria
1823	G4B84_003814	AFLA_026580	GO:0016226					iron-sulfur cluster assembly	GO:0016226	mito_frataxin: frataxin	TIGRFAM	198.566	-0.16448	0.289791	0.305291	0.633378	Iron+Bacteria
1824	G4B84_003814	AFLA_026580	GO:0016226					iron-sulfur cluster assembly	GO:0016226	mito_frataxin: frataxin	TIGRFAM	399.652	0.577556	0.402208	0.00498588	0.0757184	Iron
1825	G4B84_003814	AFLA_026580	GO:0008199			ferric iron binding	GO:0008199			Mitochondrial chaperone Frataxin	FunFam	137.396	-0.0299978	0.315324	0.888632	0.952001	Bacteria
1826	G4B84_003814	AFLA_026580	GO:0008199			ferric iron binding	GO:0008199			Mitochondrial chaperone Frataxin	FunFam	198.566	-0.16448	0.289791	0.305291	0.633378	Iron+Bacteria
1827	G4B84_003814	AFLA_026580	GO:0008199			ferric iron binding	GO:0008199			Mitochondrial chaperone Frataxin	FunFam	399.652	0.577556	0.402208	0.00498588	0.0757184	Iron
1828	G4B84_003814	AFLA_026580	GO:0008199			ferric iron binding	GO:0008199			Frataxin/CyaY	Gene3D	137.396	-0.0299978	0.315324	0.888632	0.952001	Bacteria
1829	G4B84_003814	AFLA_026580	GO:0008199			ferric iron binding	GO:0008199			Frataxin/CyaY	Gene3D	198.566	-0.16448	0.289791	0.305291	0.633378	Iron+Bacteria
1830	G4B84_003814	AFLA_026580	GO:0008199			ferric iron binding	GO:0008199			Frataxin/CyaY	Gene3D	399.652	0.577556	0.402208	0.00498588	0.0757184	Iron
1831	G4B84_003814	AFLA_026580	GO:0008199			ferric iron binding	GO:0008199			FRATAXIN	PANTHER	137.396	-0.0299978	0.315324	0.888632	0.952001	Bacteria
1832	G4B84_003814	AFLA_026580	GO:0008199			ferric iron binding	GO:0008199			FRATAXIN	PANTHER	198.566	-0.16448	0.289791	0.305291	0.633378	Iron+Bacteria
1833	G4B84_003814	AFLA_026580	GO:0008199			ferric iron binding	GO:0008199			FRATAXIN	PANTHER	399.652	0.577556	0.402208	0.00498588	0.0757184	Iron
1834	G4B84_003814	AFLA_026580	GO:0008199			ferric iron binding	GO:0008199			Frataxin-like domain	Pfam	137.396	-0.0299978	0.315324	0.888632	0.952001	Bacteria
1835	G4B84_003814	AFLA_026580	GO:0008199			ferric iron binding	GO:0008199			Frataxin-like domain	Pfam	198.566	-0.16448	0.289791	0.305291	0.633378	Iron+Bacteria
1836	G4B84_003814	AFLA_026580	GO:0008199			ferric iron binding	GO:0008199			Frataxin-like domain	Pfam	399.652	0.577556	0.402208	0.00498588	0.0757184	Iron
1837	G4B84_003814	AFLA_026580	GO:0008199			ferric iron binding	GO:0008199			Frataxin family profile.	ProSiteProfiles	137.396	-0.0299978	0.315324	0.888632	0.952001	Bacteria
1838	G4B84_003814	AFLA_026580	GO:0008199			ferric iron binding	GO:0008199			Frataxin family profile.	ProSiteProfiles	198.566	-0.16448	0.289791	0.305291	0.633378	Iron+Bacteria
1839	G4B84_003814	AFLA_026580	GO:0008199			ferric iron binding	GO:0008199			Frataxin family profile.	ProSiteProfiles	399.652	0.577556	0.402208	0.00498588	0.0757184	Iron
1840	G4B84_003814	AFLA_026580	GO:0008199			ferric iron binding	GO:0008199			Frataxin_Cyay_2	SMART	137.396	-0.0299978	0.315324	0.888632	0.952001	Bacteria
1841	G4B84_003814	AFLA_026580	GO:0008199			ferric iron binding	GO:0008199			Frataxin_Cyay_2	SMART	198.566	-0.16448	0.289791	0.305291	0.633378	Iron+Bacteria
1842	G4B84_003814	AFLA_026580	GO:0008199			ferric iron binding	GO:0008199			Frataxin_Cyay_2	SMART	399.652	0.577556	0.402208	0.00498588	0.0757184	Iron
1843	G4B84_003814	AFLA_026580	GO:0008199			ferric iron binding	GO:0008199			Frataxin/Nqo15-like	SUPERFAMILY	137.396	-0.0299978	0.315324	0.888632	0.952001	Bacteria
1844	G4B84_003814	AFLA_026580	GO:0008199			ferric iron binding	GO:0008199			Frataxin/Nqo15-like	SUPERFAMILY	198.566	-0.16448	0.289791	0.305291	0.633378	Iron+Bacteria
1845	G4B84_003814	AFLA_026580	GO:0008199			ferric iron binding	GO:0008199			Frataxin/Nqo15-like	SUPERFAMILY	399.652	0.577556	0.402208	0.00498588	0.0757184	Iron
1846	G4B84_003814	AFLA_026580	GO:0008199			ferric iron binding	GO:0008199			mito_frataxin: frataxin	TIGRFAM	137.396	-0.0299978	0.315324	0.888632	0.952001	Bacteria
1847	G4B84_003814	AFLA_026580	GO:0008199			ferric iron binding	GO:0008199			mito_frataxin: frataxin	TIGRFAM	198.566	-0.16448	0.289791	0.305291	0.633378	Iron+Bacteria
1848	G4B84_003814	AFLA_026580	GO:0008199			ferric iron binding	GO:0008199			mito_frataxin: frataxin	TIGRFAM	399.652	0.577556	0.402208	0.00498588	0.0757184	Iron
1849	G4B84_003919	AFLA_025390	GO:0030001					monoatomic cation transport	GO:0006812	ZINC/IRON TRANSPORTER	PANTHER	8.79534	-0.145085	0.55369	0.621209	0.803024	Bacteria
1850	G4B84_003919	AFLA_025390	GO:0030001					monoatomic cation transport	GO:0006812	ZINC/IRON TRANSPORTER	PANTHER	7.86902	0.277502	0.682432	0.288634	0.614783	Iron+Bacteria
1851	G4B84_003919	AFLA_025390	GO:0030001					monoatomic cation transport	GO:0006812	ZINC/IRON TRANSPORTER	PANTHER	14.2826	-0.194981	0.455084	0.11292	0.542425	Iron
1852	G4B84_003919	AFLA_025390	GO:0030001					monoatomic cation transport	GO:0006812	zip: ZIP zinc/iron transport family	TIGRFAM	8.79534	-0.145085	0.55369	0.621209	0.803024	Bacteria
1853	G4B84_003919	AFLA_025390	GO:0030001					monoatomic cation transport	GO:0006812	zip: ZIP zinc/iron transport family	TIGRFAM	7.86902	0.277502	0.682432	0.288634	0.614783	Iron+Bacteria
1854	G4B84_003919	AFLA_025390	GO:0030001					monoatomic cation transport	GO:0006812	zip: ZIP zinc/iron transport family	TIGRFAM	14.2826	-0.194981	0.455084	0.11292	0.542425	Iron
1855	G4B84_003919	AFLA_025390	GO:0055085					transmembrane transport	GO:0055085	ZINC/IRON TRANSPORTER	PANTHER	8.79534	-0.145085	0.55369	0.621209	0.803024	Bacteria
1856	G4B84_003919	AFLA_025390	GO:0055085					transmembrane transport	GO:0055085	ZINC/IRON TRANSPORTER	PANTHER	7.86902	0.277502	0.682432	0.288634	0.614783	Iron+Bacteria
1857	G4B84_003919	AFLA_025390	GO:0055085					transmembrane transport	GO:0055085	ZINC/IRON TRANSPORTER	PANTHER	14.2826	-0.194981	0.455084	0.11292	0.542425	Iron
1858	G4B84_003919	AFLA_025390	GO:0055085					transmembrane transport	GO:0055085	zip: ZIP zinc/iron transport family	TIGRFAM	8.79534	-0.145085	0.55369	0.621209	0.803024	Bacteria
1859	G4B84_003919	AFLA_025390	GO:0055085					transmembrane transport	GO:0055085	zip: ZIP zinc/iron transport family	TIGRFAM	7.86902	0.277502	0.682432	0.288634	0.614783	Iron+Bacteria
1860	G4B84_003919	AFLA_025390	GO:0055085					transmembrane transport	GO:0055085	zip: ZIP zinc/iron transport family	TIGRFAM	14.2826	-0.194981	0.455084	0.11292	0.542425	Iron
1861	G4B84_003919	AFLA_025390	GO:0071577					zinc ion transmembrane transport	GO:0071577	ZINC/IRON TRANSPORTER	PANTHER	8.79534	-0.145085	0.55369	0.621209	0.803024	Bacteria
1862	G4B84_003919	AFLA_025390	GO:0071577					zinc ion transmembrane transport	GO:0071577	ZINC/IRON TRANSPORTER	PANTHER	7.86902	0.277502	0.682432	0.288634	0.614783	Iron+Bacteria
1863	G4B84_003919	AFLA_025390	GO:0071577					zinc ion transmembrane transport	GO:0071577	ZINC/IRON TRANSPORTER	PANTHER	14.2826	-0.194981	0.455084	0.11292	0.542425	Iron
1864	G4B84_003919	AFLA_025390	GO:0071577					zinc ion transmembrane transport	GO:0071577	zip: ZIP zinc/iron transport family	TIGRFAM	8.79534	-0.145085	0.55369	0.621209	0.803024	Bacteria
1865	G4B84_003919	AFLA_025390	GO:0071577					zinc ion transmembrane transport	GO:0071577	zip: ZIP zinc/iron transport family	TIGRFAM	7.86902	0.277502	0.682432	0.288634	0.614783	Iron+Bacteria
1866	G4B84_003919	AFLA_025390	GO:0071577					zinc ion transmembrane transport	GO:0071577	zip: ZIP zinc/iron transport family	TIGRFAM	14.2826	-0.194981	0.455084	0.11292	0.542425	Iron
1867	G4B84_003919	AFLA_025390	GO:0016020	membrane	GO:0016020					ZINC/IRON TRANSPORTER	PANTHER	8.79534	-0.145085	0.55369	0.621209	0.803024	Bacteria
1868	G4B84_003919	AFLA_025390	GO:0016020	membrane	GO:0016020					ZINC/IRON TRANSPORTER	PANTHER	7.86902	0.277502	0.682432	0.288634	0.614783	Iron+Bacteria
1869	G4B84_003919	AFLA_025390	GO:0016020	membrane	GO:0016020					ZINC/IRON TRANSPORTER	PANTHER	14.2826	-0.194981	0.455084	0.11292	0.542425	Iron
1870	G4B84_003919	AFLA_025390	GO:0016020	membrane	GO:0016020					zip: ZIP zinc/iron transport family	TIGRFAM	8.79534	-0.145085	0.55369	0.621209	0.803024	Bacteria
1871	G4B84_003919	AFLA_025390	GO:0016020	membrane	GO:0016020					zip: ZIP zinc/iron transport family	TIGRFAM	7.86902	0.277502	0.682432	0.288634	0.614783	Iron+Bacteria
1872	G4B84_003919	AFLA_025390	GO:0016020	membrane	GO:0016020					zip: ZIP zinc/iron transport family	TIGRFAM	14.2826	-0.194981	0.455084	0.11292	0.542425	Iron
1873	G4B84_003919	AFLA_025390	GO:0046873			monoatomic ion channel activity	GO:0005216			ZINC/IRON TRANSPORTER	PANTHER	8.79534	-0.145085	0.55369	0.621209	0.803024	Bacteria
1874	G4B84_003919	AFLA_025390	GO:0046873			monoatomic ion channel activity	GO:0005216			ZINC/IRON TRANSPORTER	PANTHER	7.86902	0.277502	0.682432	0.288634	0.614783	Iron+Bacteria
1875	G4B84_003919	AFLA_025390	GO:0046873			monoatomic ion channel activity	GO:0005216			ZINC/IRON TRANSPORTER	PANTHER	14.2826	-0.194981	0.455084	0.11292	0.542425	Iron
1876	G4B84_003919	AFLA_025390	GO:0046873			monoatomic ion channel activity	GO:0005216			zip: ZIP zinc/iron transport family	TIGRFAM	8.79534	-0.145085	0.55369	0.621209	0.803024	Bacteria
1877	G4B84_003919	AFLA_025390	GO:0046873			monoatomic ion channel activity	GO:0005216			zip: ZIP zinc/iron transport family	TIGRFAM	7.86902	0.277502	0.682432	0.288634	0.614783	Iron+Bacteria
1878	G4B84_003919	AFLA_025390	GO:0046873			monoatomic ion channel activity	GO:0005216			zip: ZIP zinc/iron transport family	TIGRFAM	14.2826	-0.194981	0.455084	0.11292	0.542425	Iron
1879	G4B84_003919	AFLA_025390	GO:0005385			copper ion transmembrane transporter activity	GO:0005375			ZINC/IRON TRANSPORTER	PANTHER	8.79534	-0.145085	0.55369	0.621209	0.803024	Bacteria
1880	G4B84_003919	AFLA_025390	GO:0005385			copper ion transmembrane transporter activity	GO:0005375			ZINC/IRON TRANSPORTER	PANTHER	7.86902	0.277502	0.682432	0.288634	0.614783	Iron+Bacteria
1881	G4B84_003919	AFLA_025390	GO:0005385			copper ion transmembrane transporter activity	GO:0005375			ZINC/IRON TRANSPORTER	PANTHER	14.2826	-0.194981	0.455084	0.11292	0.542425	Iron
1882	G4B84_003919	AFLA_025390	GO:0005385			copper ion transmembrane transporter activity	GO:0005375			zip: ZIP zinc/iron transport family	TIGRFAM	8.79534	-0.145085	0.55369	0.621209	0.803024	Bacteria
1883	G4B84_003919	AFLA_025390	GO:0005385			copper ion transmembrane transporter activity	GO:0005375			zip: ZIP zinc/iron transport family	TIGRFAM	7.86902	0.277502	0.682432	0.288634	0.614783	Iron+Bacteria
1884	G4B84_003919	AFLA_025390	GO:0005385			copper ion transmembrane transporter activity	GO:0005375			zip: ZIP zinc/iron transport family	TIGRFAM	14.2826	-0.194981	0.455084	0.11292	0.542425	Iron
1885	G4B84_003937	AFLA_025210								NADH dehydrogenase [ubiquinone] iron-sulfur protein 6, mitochondrial	FunFam	294.114	0.837543	0.528292	0.0153734	0.0701102	Bacteria
1886	G4B84_003937	AFLA_025210								NADH dehydrogenase [ubiquinone] iron-sulfur protein 6, mitochondrial	FunFam	312.421	-0.318358	0.451002	0.14097	0.420096	Iron+Bacteria
1887	G4B84_003937	AFLA_025210								NADH dehydrogenase [ubiquinone] iron-sulfur protein 6, mitochondrial	FunFam	408.799	0.0487401	0.198472	0.407534	0.852914	Iron
1888	G4B84_003979	AFLA_024750	GO:0005506			iron ion binding	GO:0005506			CYP_PhacA-like	CDD	300.312	-3.35644	0.449967	3.84184e-15	2.82444e-13	Bacteria
1889	G4B84_003979	AFLA_024750	GO:0005506			iron ion binding	GO:0005506			CYP_PhacA-like	CDD	762.367	-0.252167	0.353065	0.169896	0.46464	Iron+Bacteria
1890	G4B84_003979	AFLA_024750	GO:0005506			iron ion binding	GO:0005506			CYP_PhacA-like	CDD	2578.25	1.63119	0.337269	5.10709e-08	4.8844e-06	Iron
1891	G4B84_003979	AFLA_024750	GO:0005506			iron ion binding	GO:0005506			3-hydroxyphenylacetate 6 hydroxylase	FunFam	300.312	-3.35644	0.449967	3.84184e-15	2.82444e-13	Bacteria
1892	G4B84_003979	AFLA_024750	GO:0005506			iron ion binding	GO:0005506			3-hydroxyphenylacetate 6 hydroxylase	FunFam	762.367	-0.252167	0.353065	0.169896	0.46464	Iron+Bacteria
1893	G4B84_003979	AFLA_024750	GO:0005506			iron ion binding	GO:0005506			3-hydroxyphenylacetate 6 hydroxylase	FunFam	2578.25	1.63119	0.337269	5.10709e-08	4.8844e-06	Iron
1894	G4B84_003979	AFLA_024750	GO:0005506			iron ion binding	GO:0005506			Cytochrome P450	Gene3D	300.312	-3.35644	0.449967	3.84184e-15	2.82444e-13	Bacteria
1895	G4B84_003979	AFLA_024750	GO:0005506			iron ion binding	GO:0005506			Cytochrome P450	Gene3D	762.367	-0.252167	0.353065	0.169896	0.46464	Iron+Bacteria
1896	G4B84_003979	AFLA_024750	GO:0005506			iron ion binding	GO:0005506			Cytochrome P450	Gene3D	2578.25	1.63119	0.337269	5.10709e-08	4.8844e-06	Iron
1897	G4B84_003979	AFLA_024750	GO:0005506			iron ion binding	GO:0005506			P450, PUTATIVE (EUROFUNG)-RELATED-RELATED	PANTHER	300.312	-3.35644	0.449967	3.84184e-15	2.82444e-13	Bacteria
1898	G4B84_003979	AFLA_024750	GO:0005506			iron ion binding	GO:0005506			P450, PUTATIVE (EUROFUNG)-RELATED-RELATED	PANTHER	762.367	-0.252167	0.353065	0.169896	0.46464	Iron+Bacteria
1899	G4B84_003979	AFLA_024750	GO:0005506			iron ion binding	GO:0005506			P450, PUTATIVE (EUROFUNG)-RELATED-RELATED	PANTHER	2578.25	1.63119	0.337269	5.10709e-08	4.8844e-06	Iron
1900	G4B84_003979	AFLA_024750	GO:0005506			iron ion binding	GO:0005506			E-class P450 group I signature	PRINTS	300.312	-3.35644	0.449967	3.84184e-15	2.82444e-13	Bacteria
1901	G4B84_003979	AFLA_024750	GO:0005506			iron ion binding	GO:0005506			E-class P450 group I signature	PRINTS	762.367	-0.252167	0.353065	0.169896	0.46464	Iron+Bacteria
1902	G4B84_003979	AFLA_024750	GO:0005506			iron ion binding	GO:0005506			E-class P450 group I signature	PRINTS	2578.25	1.63119	0.337269	5.10709e-08	4.8844e-06	Iron
1903	G4B84_003979	AFLA_024750	GO:0005506			iron ion binding	GO:0005506			Cytochrome P450	Pfam	300.312	-3.35644	0.449967	3.84184e-15	2.82444e-13	Bacteria
1904	G4B84_003979	AFLA_024750	GO:0005506			iron ion binding	GO:0005506			Cytochrome P450	Pfam	762.367	-0.252167	0.353065	0.169896	0.46464	Iron+Bacteria
1905	G4B84_003979	AFLA_024750	GO:0005506			iron ion binding	GO:0005506			Cytochrome P450	Pfam	2578.25	1.63119	0.337269	5.10709e-08	4.8844e-06	Iron
1906	G4B84_003979	AFLA_024750	GO:0005506			iron ion binding	GO:0005506			Cytochrome P450	SUPERFAMILY	300.312	-3.35644	0.449967	3.84184e-15	2.82444e-13	Bacteria
1907	G4B84_003979	AFLA_024750	GO:0005506			iron ion binding	GO:0005506			Cytochrome P450	SUPERFAMILY	762.367	-0.252167	0.353065	0.169896	0.46464	Iron+Bacteria
1908	G4B84_003979	AFLA_024750	GO:0005506			iron ion binding	GO:0005506			Cytochrome P450	SUPERFAMILY	2578.25	1.63119	0.337269	5.10709e-08	4.8844e-06	Iron
1909	G4B84_003995	AFLA_024590	GO:0030001					monoatomic cation transport	GO:0006812	ZINC/IRON TRANSPORTER	PANTHER	230.578	-0.0556603	0.290563	0.783013	0.902918	Bacteria
1910	G4B84_003995	AFLA_024590	GO:0030001					monoatomic cation transport	GO:0006812	ZINC/IRON TRANSPORTER	PANTHER	182.383	0.108081	0.253638	0.465689	0.759326	Iron+Bacteria
1911	G4B84_003995	AFLA_024590	GO:0030001					monoatomic cation transport	GO:0006812	ZINC/IRON TRANSPORTER	PANTHER	333.838	-1.23047	0.309765	1.03518e-05	0.00051837	Iron
1912	G4B84_003995	AFLA_024590	GO:0055085					transmembrane transport	GO:0055085	ZINC/IRON TRANSPORTER	PANTHER	230.578	-0.0556603	0.290563	0.783013	0.902918	Bacteria
1913	G4B84_003995	AFLA_024590	GO:0055085					transmembrane transport	GO:0055085	ZINC/IRON TRANSPORTER	PANTHER	182.383	0.108081	0.253638	0.465689	0.759326	Iron+Bacteria
1914	G4B84_003995	AFLA_024590	GO:0055085					transmembrane transport	GO:0055085	ZINC/IRON TRANSPORTER	PANTHER	333.838	-1.23047	0.309765	1.03518e-05	0.00051837	Iron
1915	G4B84_003995	AFLA_024590	GO:0016020	membrane	GO:0016020					ZINC/IRON TRANSPORTER	PANTHER	230.578	-0.0556603	0.290563	0.783013	0.902918	Bacteria
1916	G4B84_003995	AFLA_024590	GO:0016020	membrane	GO:0016020					ZINC/IRON TRANSPORTER	PANTHER	182.383	0.108081	0.253638	0.465689	0.759326	Iron+Bacteria
1917	G4B84_003995	AFLA_024590	GO:0016020	membrane	GO:0016020					ZINC/IRON TRANSPORTER	PANTHER	333.838	-1.23047	0.309765	1.03518e-05	0.00051837	Iron
1918	G4B84_003995	AFLA_024590	GO:0046873			monoatomic ion channel activity	GO:0005216			ZINC/IRON TRANSPORTER	PANTHER	230.578	-0.0556603	0.290563	0.783013	0.902918	Bacteria
1919	G4B84_003995	AFLA_024590	GO:0046873			monoatomic ion channel activity	GO:0005216			ZINC/IRON TRANSPORTER	PANTHER	182.383	0.108081	0.253638	0.465689	0.759326	Iron+Bacteria
1920	G4B84_003995	AFLA_024590	GO:0046873			monoatomic ion channel activity	GO:0005216			ZINC/IRON TRANSPORTER	PANTHER	333.838	-1.23047	0.309765	1.03518e-05	0.00051837	Iron
1921	G4B84_004016	AFLA_024350	GO:0005506			iron ion binding	GO:0005506			Cytochrome P450	Gene3D	11.3317	-0.218081	0.553544	0.463328	0.692128	Bacteria
1922	G4B84_004016	AFLA_024350	GO:0005506			iron ion binding	GO:0005506			Cytochrome P450	Gene3D	11.436	-0.16571	0.540781	0.463311	0.758668	Iron+Bacteria
1923	G4B84_004016	AFLA_024350	GO:0005506			iron ion binding	GO:0005506			Cytochrome P450	Gene3D	27.4789	-0.00415472	0.18159	0.942556	0.997724	Iron
1924	G4B84_004016	AFLA_024350	GO:0005506			iron ion binding	GO:0005506			P450, PUTATIVE (EUROFUNG)-RELATED-RELATED	PANTHER	11.3317	-0.218081	0.553544	0.463328	0.692128	Bacteria
1925	G4B84_004016	AFLA_024350	GO:0005506			iron ion binding	GO:0005506			P450, PUTATIVE (EUROFUNG)-RELATED-RELATED	PANTHER	11.436	-0.16571	0.540781	0.463311	0.758668	Iron+Bacteria
1926	G4B84_004016	AFLA_024350	GO:0005506			iron ion binding	GO:0005506			P450, PUTATIVE (EUROFUNG)-RELATED-RELATED	PANTHER	27.4789	-0.00415472	0.18159	0.942556	0.997724	Iron
1927	G4B84_004016	AFLA_024350	GO:0005506			iron ion binding	GO:0005506			E-class P450 group I signature	PRINTS	11.3317	-0.218081	0.553544	0.463328	0.692128	Bacteria
1928	G4B84_004016	AFLA_024350	GO:0005506			iron ion binding	GO:0005506			E-class P450 group I signature	PRINTS	11.436	-0.16571	0.540781	0.463311	0.758668	Iron+Bacteria
1929	G4B84_004016	AFLA_024350	GO:0005506			iron ion binding	GO:0005506			E-class P450 group I signature	PRINTS	27.4789	-0.00415472	0.18159	0.942556	0.997724	Iron
1930	G4B84_004016	AFLA_024350	GO:0005506			iron ion binding	GO:0005506			Cytochrome P450	Pfam	11.3317	-0.218081	0.553544	0.463328	0.692128	Bacteria
1931	G4B84_004016	AFLA_024350	GO:0005506			iron ion binding	GO:0005506			Cytochrome P450	Pfam	11.436	-0.16571	0.540781	0.463311	0.758668	Iron+Bacteria
1932	G4B84_004016	AFLA_024350	GO:0005506			iron ion binding	GO:0005506			Cytochrome P450	Pfam	27.4789	-0.00415472	0.18159	0.942556	0.997724	Iron
1933	G4B84_004016	AFLA_024350	GO:0005506			iron ion binding	GO:0005506			Cytochrome P450	SUPERFAMILY	11.3317	-0.218081	0.553544	0.463328	0.692128	Bacteria
1934	G4B84_004016	AFLA_024350	GO:0005506			iron ion binding	GO:0005506			Cytochrome P450	SUPERFAMILY	11.436	-0.16571	0.540781	0.463311	0.758668	Iron+Bacteria
1935	G4B84_004016	AFLA_024350	GO:0005506			iron ion binding	GO:0005506			Cytochrome P450	SUPERFAMILY	27.4789	-0.00415472	0.18159	0.942556	0.997724	Iron
1936	G4B84_004027	AFLA_024210	GO:0005506			iron ion binding	GO:0005506			CYP503A1-like	CDD	31.002	-2.86057	0.774005	6.71872e-06	9.82316e-05	Bacteria
1937	G4B84_004027	AFLA_024210	GO:0005506			iron ion binding	GO:0005506			CYP503A1-like	CDD	29.8124	2.17956	0.869345	0.000347175	0.00486917	Iron+Bacteria
1938	G4B84_004027	AFLA_024210	GO:0005506			iron ion binding	GO:0005506			CYP503A1-like	CDD	82.9466	-0.56048	0.523102	0.0107925	0.132535	Iron
1939	G4B84_004027	AFLA_024210	GO:0005506			iron ion binding	GO:0005506			Cytochrome P450 monooxygenase	FunFam	31.002	-2.86057	0.774005	6.71872e-06	9.82316e-05	Bacteria
1940	G4B84_004027	AFLA_024210	GO:0005506			iron ion binding	GO:0005506			Cytochrome P450 monooxygenase	FunFam	29.8124	2.17956	0.869345	0.000347175	0.00486917	Iron+Bacteria
1941	G4B84_004027	AFLA_024210	GO:0005506			iron ion binding	GO:0005506			Cytochrome P450 monooxygenase	FunFam	82.9466	-0.56048	0.523102	0.0107925	0.132535	Iron
1942	G4B84_004027	AFLA_024210	GO:0005506			iron ion binding	GO:0005506			Cytochrome P450	Gene3D	31.002	-2.86057	0.774005	6.71872e-06	9.82316e-05	Bacteria
1943	G4B84_004027	AFLA_024210	GO:0005506			iron ion binding	GO:0005506			Cytochrome P450	Gene3D	29.8124	2.17956	0.869345	0.000347175	0.00486917	Iron+Bacteria
1944	G4B84_004027	AFLA_024210	GO:0005506			iron ion binding	GO:0005506			Cytochrome P450	Gene3D	82.9466	-0.56048	0.523102	0.0107925	0.132535	Iron
1945	G4B84_004027	AFLA_024210	GO:0005506			iron ion binding	GO:0005506			CYTOCHROME P450	PANTHER	31.002	-2.86057	0.774005	6.71872e-06	9.82316e-05	Bacteria
1946	G4B84_004027	AFLA_024210	GO:0005506			iron ion binding	GO:0005506			CYTOCHROME P450	PANTHER	29.8124	2.17956	0.869345	0.000347175	0.00486917	Iron+Bacteria
1947	G4B84_004027	AFLA_024210	GO:0005506			iron ion binding	GO:0005506			CYTOCHROME P450	PANTHER	82.9466	-0.56048	0.523102	0.0107925	0.132535	Iron
1948	G4B84_004027	AFLA_024210	GO:0005506			iron ion binding	GO:0005506			E-class P450 group IV signature	PRINTS	31.002	-2.86057	0.774005	6.71872e-06	9.82316e-05	Bacteria
1949	G4B84_004027	AFLA_024210	GO:0005506			iron ion binding	GO:0005506			E-class P450 group IV signature	PRINTS	29.8124	2.17956	0.869345	0.000347175	0.00486917	Iron+Bacteria
1950	G4B84_004027	AFLA_024210	GO:0005506			iron ion binding	GO:0005506			E-class P450 group IV signature	PRINTS	82.9466	-0.56048	0.523102	0.0107925	0.132535	Iron
1951	G4B84_004027	AFLA_024210	GO:0005506			iron ion binding	GO:0005506			Cytochrome P450	Pfam	31.002	-2.86057	0.774005	6.71872e-06	9.82316e-05	Bacteria
1952	G4B84_004027	AFLA_024210	GO:0005506			iron ion binding	GO:0005506			Cytochrome P450	Pfam	29.8124	2.17956	0.869345	0.000347175	0.00486917	Iron+Bacteria
1953	G4B84_004027	AFLA_024210	GO:0005506			iron ion binding	GO:0005506			Cytochrome P450	Pfam	82.9466	-0.56048	0.523102	0.0107925	0.132535	Iron
1954	G4B84_004027	AFLA_024210	GO:0005506			iron ion binding	GO:0005506			Cytochrome P450	SUPERFAMILY	31.002	-2.86057	0.774005	6.71872e-06	9.82316e-05	Bacteria
1955	G4B84_004027	AFLA_024210	GO:0005506			iron ion binding	GO:0005506			Cytochrome P450	SUPERFAMILY	29.8124	2.17956	0.869345	0.000347175	0.00486917	Iron+Bacteria
1956	G4B84_004027	AFLA_024210	GO:0005506			iron ion binding	GO:0005506			Cytochrome P450	SUPERFAMILY	82.9466	-0.56048	0.523102	0.0107925	0.132535	Iron
1957	G4B84_004030	AFLA_024180	GO:0005506			iron ion binding	GO:0005506			STEROL DESATURASE	PANTHER	12.5098	-0.299849	0.56997	0.328316	0.570345	Bacteria
1958	G4B84_004030	AFLA_024180	GO:0005506			iron ion binding	GO:0005506			STEROL DESATURASE	PANTHER	13.3408	-0.0295461	0.444706	0.881975	0.961899	Iron+Bacteria
1959	G4B84_004030	AFLA_024180	GO:0005506			iron ion binding	GO:0005506			STEROL DESATURASE	PANTHER	31.1142	-0.017402	0.166094	0.73799	0.973597	Iron
1960	G4B84_004030	AFLA_024180	GO:0005506			iron ion binding	GO:0005506			Fatty acid hydroxylase	Pfam	12.5098	-0.299849	0.56997	0.328316	0.570345	Bacteria
1961	G4B84_004030	AFLA_024180	GO:0005506			iron ion binding	GO:0005506			Fatty acid hydroxylase	Pfam	13.3408	-0.0295461	0.444706	0.881975	0.961899	Iron+Bacteria
1962	G4B84_004030	AFLA_024180	GO:0005506			iron ion binding	GO:0005506			Fatty acid hydroxylase	Pfam	31.1142	-0.017402	0.166094	0.73799	0.973597	Iron
1963	G4B84_004041	AFLA_024080	GO:0005506			iron ion binding	GO:0005506			CYP7_CYP8-like	CDD	503.768	-4.1026	0.49804	7.52572e-18	8.96685e-16	Bacteria
1964	G4B84_004041	AFLA_024080	GO:0005506			iron ion binding	GO:0005506			CYP7_CYP8-like	CDD	981.757	3.97561	0.602216	5.73136e-13	7.23448e-11	Iron+Bacteria
1965	G4B84_004041	AFLA_024080	GO:0005506			iron ion binding	GO:0005506			CYP7_CYP8-like	CDD	2250.31	0.0519997	0.200185	0.377768	0.835546	Iron
1966	G4B84_004041	AFLA_024080	GO:0005506			iron ion binding	GO:0005506			Cytochrome P450	Gene3D	503.768	-4.1026	0.49804	7.52572e-18	8.96685e-16	Bacteria
1967	G4B84_004041	AFLA_024080	GO:0005506			iron ion binding	GO:0005506			Cytochrome P450	Gene3D	981.757	3.97561	0.602216	5.73136e-13	7.23448e-11	Iron+Bacteria
1968	G4B84_004041	AFLA_024080	GO:0005506			iron ion binding	GO:0005506			Cytochrome P450	Gene3D	2250.31	0.0519997	0.200185	0.377768	0.835546	Iron
1969	G4B84_004041	AFLA_024080	GO:0005506			iron ion binding	GO:0005506			CYTOCHROME P450 FAMILY 7	PANTHER	503.768	-4.1026	0.49804	7.52572e-18	8.96685e-16	Bacteria
1970	G4B84_004041	AFLA_024080	GO:0005506			iron ion binding	GO:0005506			CYTOCHROME P450 FAMILY 7	PANTHER	981.757	3.97561	0.602216	5.73136e-13	7.23448e-11	Iron+Bacteria
1971	G4B84_004041	AFLA_024080	GO:0005506			iron ion binding	GO:0005506			CYTOCHROME P450 FAMILY 7	PANTHER	2250.31	0.0519997	0.200185	0.377768	0.835546	Iron
1972	G4B84_004041	AFLA_024080	GO:0005506			iron ion binding	GO:0005506			E-class P450 group IV signature	PRINTS	503.768	-4.1026	0.49804	7.52572e-18	8.96685e-16	Bacteria
1973	G4B84_004041	AFLA_024080	GO:0005506			iron ion binding	GO:0005506			E-class P450 group IV signature	PRINTS	981.757	3.97561	0.602216	5.73136e-13	7.23448e-11	Iron+Bacteria
1974	G4B84_004041	AFLA_024080	GO:0005506			iron ion binding	GO:0005506			E-class P450 group IV signature	PRINTS	2250.31	0.0519997	0.200185	0.377768	0.835546	Iron
1975	G4B84_004041	AFLA_024080	GO:0005506			iron ion binding	GO:0005506			Cytochrome P450	Pfam	503.768	-4.1026	0.49804	7.52572e-18	8.96685e-16	Bacteria
1976	G4B84_004041	AFLA_024080	GO:0005506			iron ion binding	GO:0005506			Cytochrome P450	Pfam	981.757	3.97561	0.602216	5.73136e-13	7.23448e-11	Iron+Bacteria
1977	G4B84_004041	AFLA_024080	GO:0005506			iron ion binding	GO:0005506			Cytochrome P450	Pfam	2250.31	0.0519997	0.200185	0.377768	0.835546	Iron
1978	G4B84_004041	AFLA_024080	GO:0005506			iron ion binding	GO:0005506			Cytochrome P450	SUPERFAMILY	503.768	-4.1026	0.49804	7.52572e-18	8.96685e-16	Bacteria
1979	G4B84_004041	AFLA_024080	GO:0005506			iron ion binding	GO:0005506			Cytochrome P450	SUPERFAMILY	981.757	3.97561	0.602216	5.73136e-13	7.23448e-11	Iron+Bacteria
1980	G4B84_004041	AFLA_024080	GO:0005506			iron ion binding	GO:0005506			Cytochrome P450	SUPERFAMILY	2250.31	0.0519997	0.200185	0.377768	0.835546	Iron
1981	G4B84_004042	AFLA_024070	GO:0005506			iron ion binding	GO:0005506			CYP56-like	CDD	399.851	-0.618166	0.438391	0.0345247	0.12977	Bacteria
1982	G4B84_004042	AFLA_024070	GO:0005506			iron ion binding	GO:0005506			CYP56-like	CDD	766.225	0.969797	0.601874	0.00604801	0.0487288	Iron+Bacteria
1983	G4B84_004042	AFLA_024070	GO:0005506			iron ion binding	GO:0005506			CYP56-like	CDD	1356.91	0.127289	0.286781	0.133263	0.584846	Iron
1984	G4B84_004042	AFLA_024070	GO:0005506			iron ion binding	GO:0005506			Cytochrome P450	Gene3D	399.851	-0.618166	0.438391	0.0345247	0.12977	Bacteria
1985	G4B84_004042	AFLA_024070	GO:0005506			iron ion binding	GO:0005506			Cytochrome P450	Gene3D	766.225	0.969797	0.601874	0.00604801	0.0487288	Iron+Bacteria
1986	G4B84_004042	AFLA_024070	GO:0005506			iron ion binding	GO:0005506			Cytochrome P450	Gene3D	1356.91	0.127289	0.286781	0.133263	0.584846	Iron
1987	G4B84_004042	AFLA_024070	GO:0005506			iron ion binding	GO:0005506			CYTOCHROME P450	PANTHER	399.851	-0.618166	0.438391	0.0345247	0.12977	Bacteria
1988	G4B84_004042	AFLA_024070	GO:0005506			iron ion binding	GO:0005506			CYTOCHROME P450	PANTHER	766.225	0.969797	0.601874	0.00604801	0.0487288	Iron+Bacteria
1989	G4B84_004042	AFLA_024070	GO:0005506			iron ion binding	GO:0005506			CYTOCHROME P450	PANTHER	1356.91	0.127289	0.286781	0.133263	0.584846	Iron
1990	G4B84_004042	AFLA_024070	GO:0005506			iron ion binding	GO:0005506			P450 superfamily signature	PRINTS	399.851	-0.618166	0.438391	0.0345247	0.12977	Bacteria
1991	G4B84_004042	AFLA_024070	GO:0005506			iron ion binding	GO:0005506			P450 superfamily signature	PRINTS	766.225	0.969797	0.601874	0.00604801	0.0487288	Iron+Bacteria
1992	G4B84_004042	AFLA_024070	GO:0005506			iron ion binding	GO:0005506			P450 superfamily signature	PRINTS	1356.91	0.127289	0.286781	0.133263	0.584846	Iron
1993	G4B84_004042	AFLA_024070	GO:0005506			iron ion binding	GO:0005506			Cytochrome P450	Pfam	399.851	-0.618166	0.438391	0.0345247	0.12977	Bacteria
1994	G4B84_004042	AFLA_024070	GO:0005506			iron ion binding	GO:0005506			Cytochrome P450	Pfam	766.225	0.969797	0.601874	0.00604801	0.0487288	Iron+Bacteria
1995	G4B84_004042	AFLA_024070	GO:0005506			iron ion binding	GO:0005506			Cytochrome P450	Pfam	1356.91	0.127289	0.286781	0.133263	0.584846	Iron
1996	G4B84_004042	AFLA_024070	GO:0005506			iron ion binding	GO:0005506			Cytochrome P450	SUPERFAMILY	399.851	-0.618166	0.438391	0.0345247	0.12977	Bacteria
1997	G4B84_004042	AFLA_024070	GO:0005506			iron ion binding	GO:0005506			Cytochrome P450	SUPERFAMILY	766.225	0.969797	0.601874	0.00604801	0.0487288	Iron+Bacteria
1998	G4B84_004042	AFLA_024070	GO:0005506			iron ion binding	GO:0005506			Cytochrome P450	SUPERFAMILY	1356.91	0.127289	0.286781	0.133263	0.584846	Iron
1999	G4B84_004137	AFLA_023040	GO:0005506			iron ion binding	GO:0005506			CYP_GliC-like	CDD	175.675	1.23057	0.796162	0.00913542	0.0466721	Bacteria
[truncated: 4,184 more rows]
