# Supplementary material for: An environmental isolate of Pseudomonas, 20EI1, reduces Aspergillus flavus growth in an iron-dependent manner and alters secondary metabolism
Source: Front Microbiol. 2025 Jan 20;15:1514950. doi: 10.3389/fmicb.2024.1514950 (PMC11788345; doi:10.3389/fmicb.2024.1514950)
Supplement: Supplementary file 3 [file Data_Sheet_3.CSV]

	Cluster_n	Gene_desc	BLAST_desc	Metabolite	GeneID	Gene_name	baseMean	log2FoldChange	lfcSE	pvalue	padj	Condition	RefID
1	1	Protein phosphatase 2C, putative	protein phosphatase 2C family protein [Aspergillus oryzae RIB40]		G4B84_007176	NA	44.6342312596749	-0.341801046011195	0.480397492441414	0.230323198294039	0.460824218011196	Bacteria	AFLA_002820
2	1	Protein phosphatase 2C, putative	protein phosphatase 2C family protein [Aspergillus oryzae RIB40]		G4B84_007176	NA	51.4304476937452	-0.0750419804638623	0.399966079557696	0.688684934453718	0.881686351124459	Iron+Bacteria	AFLA_002820
3	1	Protein phosphatase 2C, putative	protein phosphatase 2C family protein [Aspergillus oryzae RIB40]		G4B84_007176	NA	121.456912904969	0.0196943773945773	0.190123970259137	0.740804766598457	0.973882241592449	Iron	AFLA_002820
4	1	alpha,alpha-trehalose-phosphate synthase subunit,	alpha,alpha-trehalose-phosphate synthase subunit [Aspergillus oryzae RIB40]		G4B84_007175	NA	299.662550712917	-0.788857478700237	0.55439543620765	0.0238412663527502	0.0989345744646151	Bacteria	AFLA_002830
5	1	alpha,alpha-trehalose-phosphate synthase subunit,	alpha,alpha-trehalose-phosphate synthase subunit [Aspergillus oryzae RIB40]		G4B84_007175	NA	350.101206698294	-0.310711074269658	0.494169705658316	0.170640390003606	0.466074202784193	Iron+Bacteria	AFLA_002830
6	1	alpha,alpha-trehalose-phosphate synthase subunit,	alpha,alpha-trehalose-phosphate synthase subunit [Aspergillus oryzae RIB40]		G4B84_007175	NA	964.771432477889	0.041821587244497	0.179217550172371	0.429151938231399	0.86597167387655	Iron	AFLA_002830
7	1	HHE domain protein	HHE domain protein [Neosartorya fischeri NRRL 181]		G4B84_007174	NA	10.2298604701939	0.0411936134820007	0.521538553228462	0.884488275567178	0.949032756912262	Bacteria	AFLA_002840
8	1	HHE domain protein	HHE domain protein [Neosartorya fischeri NRRL 181]		G4B84_007174	NA	106.614332291951	-1.2562189698447	0.980326252894067	0.00967717030035477	0.0690956476058327	Iron+Bacteria	AFLA_002840
9	1	HHE domain protein	HHE domain protein [Neosartorya fischeri NRRL 181]		G4B84_007174	NA	308.206010431068	4.52788694568007	0.563574965703673	8.3893100539024e-17	3.87221371879252e-14	Iron	AFLA_002840
10	1	calcium binding protein Caleosin,	calcium binding protein Caleosin [Aspergillus oryzae RIB40]		G4B84_007173	NA	107.906494580508	-1.58088225936902	0.891185471189009	0.00360696045949399	0.0219939718371263	Bacteria	AFLA_002850
11	1	calcium binding protein Caleosin,	calcium binding protein Caleosin [Aspergillus oryzae RIB40]		G4B84_007173	NA	81.4585225670115	-0.0262946623562023	0.604773999221823	0.908532018751087	0.970500904278395	Iron+Bacteria	AFLA_002850
12	1	calcium binding protein Caleosin,	calcium binding protein Caleosin [Aspergillus oryzae RIB40]		G4B84_007173	NA	247.974132616404	-0.117756885198213	0.422602564274325	0.234169658377277	0.721206752332576	Iron	AFLA_002850
13	1	NAD binding Rossmann fold oxidoreductase,	NAD binding Rossmann fold oxidoreductase, putative [Neosartorya fischeri NRRL 181]			NA	NA	NA	NA	NA	NA	NA	NA
14	1	AMP-binding enzyme family protein	adenylate-forming enzyme AfeA [Aspergillus oryzae RIB40]		G4B84_007170	NA	73.3232140376708	-1.15780966360846	0.523743210276548	0.00210706412097478	0.0141371046459706	Bacteria	AFLA_002890
15	1	AMP-binding enzyme family protein	adenylate-forming enzyme AfeA [Aspergillus oryzae RIB40]		G4B84_007170	NA	70.0686120911603	-0.00724662799403962	0.308718759988578	0.963912538177292	0.989246069948204	Iron+Bacteria	AFLA_002890
16	1	AMP-binding enzyme family protein	adenylate-forming enzyme AfeA [Aspergillus oryzae RIB40]		G4B84_007170	NA	187.668300170093	-0.081832592210295	0.21335048489981	0.174907381701242	0.652312504285205	Iron	AFLA_002890
17	1	polyketide synthase, 2432aa KS-AT-DH-M-NADB-PP	polyketide synthase [Aspergillus niger CBS 513.88]		G4B84_007169	NA	1160.53238360245	0.125743800521202	0.285672617289262	0.527802272865005	0.741744046029966	Bacteria	AFLA_002900
18	1	polyketide synthase, 2432aa KS-AT-DH-M-NADB-PP	polyketide synthase [Aspergillus niger CBS 513.88]		G4B84_007169	NA	987.652711103722	-0.81509569736326	0.381163357685467	0.00147308363977788	0.0162360767490279	Iron+Bacteria	AFLA_002900
19	1	polyketide synthase, 2432aa KS-AT-DH-M-NADB-PP	polyketide synthase [Aspergillus niger CBS 513.88]		G4B84_007169	NA	1851.4768285803	-0.123865676436673	0.232824509422552	0.0715897428226164	0.434283834174226	Iron	AFLA_002900
20	1	conserved hypothetical protein	-			NA	NA	NA	NA	NA	NA	NA	NA
21	1	flavonoid 3-hydroxylase, putative	O-methylsterigmatocystin oxidoreductase [Aspergillus oryzae RIB40]		G4B84_007168	NA	530.351038765667	0.120795028889878	0.374935566090685	0.614584156513765	0.799815875187812	Bacteria	AFLA_002920
22	1	flavonoid 3-hydroxylase, putative	O-methylsterigmatocystin oxidoreductase [Aspergillus oryzae RIB40]		G4B84_007168	NA	444.168893488092	-0.312290196023681	0.512879654267894	0.177757201275895	0.476397955937108	Iron+Bacteria	AFLA_002920
23	1	flavonoid 3-hydroxylase, putative	O-methylsterigmatocystin oxidoreductase [Aspergillus oryzae RIB40]		G4B84_007168	NA	813.236270932039	-0.0784935130517418	0.247101882147016	0.278063289882905	0.761000228253911	Iron	AFLA_002920
24	2	FAD dependent oxidoreductase, putative	fructosyl amino acid oxidase [Aspergillus oryzae RIB40]		G4B84_007053	NA	83.9404555771142	-0.339336454145829	0.38293816430281	0.174350247875172	0.389843543889999	Bacteria	AFLA_004220
25	2	FAD dependent oxidoreductase, putative	fructosyl amino acid oxidase [Aspergillus oryzae RIB40]		G4B84_007053	NA	80.7601266756396	0.398823673476086	0.438593535132317	0.0723535786168464	0.283924868273287	Iron+Bacteria	AFLA_004220
26	2	FAD dependent oxidoreductase, putative	fructosyl amino acid oxidase [Aspergillus oryzae RIB40]		G4B84_007053	NA	158.925170666109	-0.404731290729497	0.436790712723342	0.0180471881024138	0.188432072649832	Iron	AFLA_004220
27	2	hypothetical protein	-			NA	NA	NA	NA	NA	NA	NA	NA
28	2	conserved hypothetical protein	-			NA	NA	NA	NA	NA	NA	NA	NA
29	2	zinc binding dehydrogenase,	quinone oxidoreductase, putative [Talaromyces stipitatus ATCC 10500]		G4B84_007052	NA	102.857192489487	-1.08186554272012	0.520372209997855	0.00325919163515892	0.0202425287537791	Bacteria	AFLA_004250
30	2	zinc binding dehydrogenase,	quinone oxidoreductase, putative [Talaromyces stipitatus ATCC 10500]		G4B84_007052	NA	157.693705152957	0.886508481449425	0.557216938273918	0.00661806238382611	0.0522886106227334	Iron+Bacteria	AFLA_004250
31	2	zinc binding dehydrogenase,	quinone oxidoreductase, putative [Talaromyces stipitatus ATCC 10500]		G4B84_007052	NA	340.723974682672	0.0408818209012213	0.160082056145948	0.369592560033669	0.829613342510562	Iron	AFLA_004250
32	2	MFS transporter,	MFS transporter [Aspergillus oryzae RIB40]		G4B84_007051	NA	10.9339875646864	-0.358184816418989	0.583433805582866	0.254988571867775	0.492073106596425	Bacteria	AFLA_004260
33	2	MFS transporter,	MFS transporter [Aspergillus oryzae RIB40]		G4B84_007051	NA	19.189181433117	-0.0754853420942755	0.449315375882164	0.706948992306791	0.89179574045463	Iron+Bacteria	AFLA_004260
34	2	MFS transporter,	MFS transporter [Aspergillus oryzae RIB40]		G4B84_007051	NA	48.0540159469124	0.297859379563395	0.4947425286253	0.0517915152218731	0.36178048112148	Iron	AFLA_004260
35	2	conserved hypothetical protein	RNase H domain containing protein [Coccidioides posadasii C735 delta SOWgp]		G4B84_007050	NA	38.5191737591481	-0.502709506157988	0.541672289282523	0.111943799914454	0.292220959434205	Bacteria	AFLA_004270
36	2	conserved hypothetical protein	RNase H domain containing protein [Coccidioides posadasii C735 delta SOWgp]		G4B84_007050	NA	60.5866698459425	0.120184029329748	0.393224717488484	0.519065312388258	0.792840264791019	Iron+Bacteria	AFLA_004270
37	2	conserved hypothetical protein	RNase H domain containing protein [Coccidioides posadasii C735 delta SOWgp]		G4B84_007050	NA	135.507835343658	0.123554841236159	0.302553690740301	0.165165447510546	0.63454974023715	Iron	AFLA_004270
38	2	C6 transcription factor,	Fungal Zn binuclear cluster domain containing protein [Coccidioides posadasii C735 delta SOWgp]		G4B84_007048	NA	26.4052693032747	0.477085295508984	0.585069461589137	0.143264488786111	0.344646017813141	Bacteria	AFLA_004280
39	2	C6 transcription factor,	Fungal Zn binuclear cluster domain containing protein [Coccidioides posadasii C735 delta SOWgp]		G4B84_007048	NA	23.0955684788929	-0.249341479163466	0.541405235412722	0.283723797893119	0.60903037835382	Iron+Bacteria	AFLA_004280
40	2	C6 transcription factor,	Fungal Zn binuclear cluster domain containing protein [Coccidioides posadasii C735 delta SOWgp]		G4B84_007048	NA	31.6942616070549	-0.0211804521058411	0.229174103320756	0.762513984475409	0.975387064704823	Iron	AFLA_004280
41	2	conserved hypothetical protein	serine/threonine protein kinase [Microsporum gypseum CBS 118893]		G4B84_007047	NA	308.482118074288	-1.44496030915862	0.48200789846726	0.000167506999589138	0.00164429692967898	Bacteria	AFLA_004290
42	2	conserved hypothetical protein	serine/threonine protein kinase [Microsporum gypseum CBS 118893]		G4B84_007047	NA	423.05981257394	-0.0542297990993812	0.266070449214804	0.716223565930447	0.896590138082707	Iron+Bacteria	AFLA_004290
43	2	conserved hypothetical protein	serine/threonine protein kinase [Microsporum gypseum CBS 118893]		G4B84_007047	NA	1182.90682732204	0.136687782206448	0.276947943031855	0.0983746163498796	0.507190299159862	Iron	AFLA_004290
44	2	dimethylallyl tryptophan synthase, putative	dimethylallyl tryptophan synthase [Aspergillus oryzae RIB40]		G4B84_007046	NA	7.26854125538295	0.596626899991313	0.84295846088163	0.126294769796613	NA	Bacteria	AFLA_004300
45	2	dimethylallyl tryptophan synthase, putative	dimethylallyl tryptophan synthase [Aspergillus oryzae RIB40]		G4B84_007046	NA	7.06747671062591	-0.249299343703891	0.683438743051039	0.332885018897878	NA	Iron+Bacteria	AFLA_004300
46	2	dimethylallyl tryptophan synthase, putative	dimethylallyl tryptophan synthase [Aspergillus oryzae RIB40]		G4B84_007046	NA	7.78015984884102	0.0363736568574153	0.298379159406143	0.656397148565701	NA	Iron	AFLA_004300
47	3	ABC multidrug transporter, putative	lipid A export ATP-binding/permease protein msbA [Aspergillus oryzae RIB40]		G4B84_007035	NA	20.7912696134665	0.273565512446794	0.540098944474941	0.357929445879511	0.599756781961936	Bacteria	AFLA_004440
48	3	ABC multidrug transporter, putative	lipid A export ATP-binding/permease protein msbA [Aspergillus oryzae RIB40]		G4B84_007035	NA	22.6258439937	-0.199006983705978	0.540469223859397	0.383249364409385	0.703896242998909	Iron+Bacteria	AFLA_004440
49	3	ABC multidrug transporter, putative	lipid A export ATP-binding/permease protein msbA [Aspergillus oryzae RIB40]		G4B84_007035	NA	36.1299134296695	0.0371470044406861	0.249519704334337	0.618100380997969	0.942549491395011	Iron	AFLA_004440
50	3	nonribosomal peptide synthase, 5011aa C-A-PP-C-C-A-PP-C-A-PP-C-A-PP-siderophore domains	nonribosomal peptide synthase [Aspergillus oryzae RIB40]		G4B84_007034	NA	143.886253662021	-0.335216915438275	0.420507027423977	0.204383318222744	0.428769401735922	Bacteria	AFLA_004450
51	3	nonribosomal peptide synthase, 5011aa C-A-PP-C-C-A-PP-C-A-PP-C-A-PP-siderophore domains	nonribosomal peptide synthase [Aspergillus oryzae RIB40]		G4B84_007034	NA	170.783365592264	-0.166939592531207	0.366640176809383	0.356292866608769	0.680496213776243	Iron+Bacteria	AFLA_004450
52	3	nonribosomal peptide synthase, 5011aa C-A-PP-C-C-A-PP-C-A-PP-C-A-PP-siderophore domains	nonribosomal peptide synthase [Aspergillus oryzae RIB40]		G4B84_007034	NA	406.394450880706	0.0442383894877252	0.164054408285089	0.340456156529211	0.807562151384618	Iron	AFLA_004450
53	4	hypothetical protein	-	ditryptophenaline	G4B84_006938	NA	52.2793880225763	-0.672969417551226	0.537581440681236	0.042420176959386	0.149975291391881	Bacteria	AFLA_005430
54	4	hypothetical protein	-	ditryptophenaline	G4B84_006938	NA	84.8738957131649	0.0187651254258623	0.309823565660278	0.906942444648285	0.96995239905241	Iron+Bacteria	AFLA_005430
55	4	hypothetical protein	-	ditryptophenaline	G4B84_006938	NA	208.326296907416	0.374130420254576	0.440538797040251	0.0230297485738319	0.222177952236798	Iron	AFLA_005430
56	4	nonribosomal peptide synthase, 2621aa C-A-PP-C-A-PP-C siderophore domains	nonribosomal peptide synthase [Aspergillus oryzae RIB40] ditrytophenaline, DtpA	ditryptophenaline	G4B84_006937	NA	32.3342156648522	0.575931911244571	0.581696865011711	0.085451815870091	0.242616686745923	Bacteria	AFLA_005440
57	4	nonribosomal peptide synthase, 2621aa C-A-PP-C-A-PP-C siderophore domains	nonribosomal peptide synthase [Aspergillus oryzae RIB40] ditrytophenaline, DtpA	ditryptophenaline	G4B84_006937	NA	32.6800081847047	-0.934296831790514	0.813735172731772	0.0187352657665785	0.112869331206268	Iron+Bacteria	AFLA_005440
58	4	nonribosomal peptide synthase, 2621aa C-A-PP-C-A-PP-C siderophore domains	nonribosomal peptide synthase [Aspergillus oryzae RIB40] ditrytophenaline, DtpA	ditryptophenaline	G4B84_006937	NA	52.1306060379369	0.0855775421113848	0.2755777948124	0.2886478595088	0.768393555009505	Iron	AFLA_005440
59	4	conserved hypothetical protein	N-methyltransferase [Aspergillus oryzae RIB40] DtpB	ditryptophenaline	G4B84_006936	NA	8.47590286737131	0.282598104282639	0.637672412238401	0.376157462378389	NA	Bacteria	AFLA_005450
60	4	conserved hypothetical protein	N-methyltransferase [Aspergillus oryzae RIB40] DtpB	ditryptophenaline	G4B84_006936	NA	6.84118919306782	-0.850924737462746	1.19800789073512	0.04050453622957	NA	Iron+Bacteria	AFLA_005450
61	4	conserved hypothetical protein	N-methyltransferase [Aspergillus oryzae RIB40] DtpB	ditryptophenaline	G4B84_006936	NA	12.3581849063431	0.00955451199430211	0.276228775323335	0.902885167529686	NA	Iron	AFLA_005450
62	4	cytochrome P450, putative	cytochrome P450 [Arthroderma otae CBS 113480] DtpC	ditryptophenaline	G4B84_006935	NA	10.2643632273108	-0.105095202303352	0.514621322288779	0.710544703376467	0.858450628811242	Bacteria	AFLA_005460
63	4	cytochrome P450, putative	cytochrome P450 [Arthroderma otae CBS 113480] DtpC	ditryptophenaline	G4B84_006935	NA	9.88527514876258	0.0402588395992114	0.485788050389861	0.847318500127212	0.951023604573635	Iron+Bacteria	AFLA_005460
64	4	cytochrome P450, putative	cytochrome P450 [Arthroderma otae CBS 113480] DtpC	ditryptophenaline	G4B84_006935	NA	19.2627975422553	-0.0665597951799289	0.27812946669852	0.411146570269088	0.855691039370017	Iron	AFLA_005460
65	5	polyketide synthetase KS-AT-PP-PP-TE PksP-YWA1	conidial yellow pigment biosynthesis polyketide synthase [Aspergillus oryzae RIB40]		G4B84_006873	NA	112.27266400709	-0.143741888909691	0.344752167326367	0.527922984440896	0.741744046029966	Bacteria	AFLA_006170
66	5	polyketide synthetase KS-AT-PP-PP-TE PksP-YWA1	conidial yellow pigment biosynthesis polyketide synthase [Aspergillus oryzae RIB40]		G4B84_006873	NA	107.562858772528	-0.0468053213097493	0.288640337542567	0.76257317263008	0.914508726236324	Iron+Bacteria	AFLA_006170
67	5	polyketide synthetase KS-AT-PP-PP-TE PksP-YWA1	conidial yellow pigment biosynthesis polyketide synthase [Aspergillus oryzae RIB40]		G4B84_006873	NA	219.533421066527	-0.0573111846293025	0.198521515835568	0.31867820384048	0.79253902764141	Iron	AFLA_006170
68	5	conidial pigment biosynthesis oxidase Arb2/brown2	conidial pigment biosynthesis oxidase Arb2/brown2 [Aspergillus oryzae RIB40]		G4B84_006872	NA	34.0351323289488	-0.0704422339659143	0.414673277883042	0.781236719958765	0.901819809949118	Bacteria	AFLA_006180
69	5	conidial pigment biosynthesis oxidase Arb2/brown2	conidial pigment biosynthesis oxidase Arb2/brown2 [Aspergillus oryzae RIB40]		G4B84_006872	NA	32.3425354458317	0.16049122466392	0.439983615015847	0.42445547623946	0.731345845727279	Iron+Bacteria	AFLA_006180
70	5	conidial pigment biosynthesis oxidase Arb2/brown2	conidial pigment biosynthesis oxidase Arb2/brown2 [Aspergillus oryzae RIB40]		G4B84_006872	NA	56.7536219279365	-0.176182775281656	0.364160017246342	0.107480486437292	0.529964163501294	Iron	AFLA_006180
71	5	multicopper oxidase, putative	conidial pigment biosynthesis oxidase Arb2/brown2 [Aspergillus oryzae RIB40]			NA	NA	NA	NA	NA	NA	NA	NA
72	6	monooxygenase	flavin-binding monooxygenase, putative [Neosartorya fischeri NRRL 181]		G4B84_011367	NA	2.23869029139104	-0.103855706026429	0.754241173146064	0.741769831747852	NA	Bacteria	AFLA_008700
73	6	monooxygenase	flavin-binding monooxygenase, putative [Neosartorya fischeri NRRL 181]		G4B84_011367	NA	2.12506300286884	-0.19967477891633	0.801165655414124	0.425996882397744	NA	Iron+Bacteria	AFLA_008700
74	6	monooxygenase	flavin-binding monooxygenase, putative [Neosartorya fischeri NRRL 181]		G4B84_011367	NA	5.31592565148759	-0.00436093000163296	0.308386141844655	0.956794010394945	NA	Iron	AFLA_008700
75	6	monooxygenase,	monooxygenase [Aspergillus oryzae RIB40]			NA	NA	NA	NA	NA	NA	NA	NA
76	6	conserved hypothetical protein	phospholipase, patatin family protein [Aspergillus oryzae RIB40]		G4B84_011368	NA	98.0775343514355	-0.971950028253772	0.508999010503526	0.00581850235785825	0.0326377680960815	Bacteria	AFLA_008720
77	6	conserved hypothetical protein	phospholipase, patatin family protein [Aspergillus oryzae RIB40]		G4B84_011368	NA	99.4878743451533	1.92836076009262	0.511567473350542	1.62129459748056e-05	0.00036810677980913	Iron+Bacteria	AFLA_008720
78	6	conserved hypothetical protein	phospholipase, patatin family protein [Aspergillus oryzae RIB40]		G4B84_011368	NA	198.794177416191	-1.01258661583833	0.41414336702085	0.000553544317046984	0.014263171043133	Iron	AFLA_008720
79	6	hypothetical protein	-			NA	NA	NA	NA	NA	NA	NA	NA
80	6	oxidoreductase, short chain dehydrogenase/reductase family	oxidoreductase, short chain dehydrogenase/reductase family [Aspergillus oryzae RIB40]		G4B84_011369	NA	36.8193528759835	-2.19311789415095	0.674584887960895	4.52415890652753e-05	0.000537814578269087	Bacteria	AFLA_008740
81	6	oxidoreductase, short chain dehydrogenase/reductase family	oxidoreductase, short chain dehydrogenase/reductase family [Aspergillus oryzae RIB40]		G4B84_011369	NA	33.304050713562	-0.489876073246833	0.716592754389639	0.102854202824062	0.354373454512489	Iron+Bacteria	AFLA_008740
82	6	oxidoreductase, short chain dehydrogenase/reductase family	oxidoreductase, short chain dehydrogenase/reductase family [Aspergillus oryzae RIB40]		G4B84_011369	NA	107.322565440892	-0.0899503417093788	0.248032528213828	0.211852035565197	0.700977672584255	Iron	AFLA_008740
83	6	hypothetical protein	-		G4B84_011370	NA	72.8534361286383	2.15132691801323	0.621736707294156	2.35920589037184e-05	0.000300067831406067	Bacteria	AFLA_008750
84	6	hypothetical protein	-		G4B84_011370	NA	57.4552918055608	-1.69221070840583	0.882462033794087	0.00183543395445819	0.0192875185521508	Iron+Bacteria	AFLA_008750
85	6	hypothetical protein	-		G4B84_011370	NA	51.604040581405	0.0509056358278814	0.216882998373489	0.433132459447969	0.867935203814617	Iron	AFLA_008750
86	6	multidrug resistance protein,	multidrug resistance protein [Aspergillus oryzae RIB40]			NA	NA	NA	NA	NA	NA	NA	NA
87	6	nonribosomal peptide synthase, 5209aa A-C-C-A-PP-C-A-PP-C-A-PP-C-C	peptide synthetase [Metarhizium acridum CQMa 102]		G4B84_011371	NA	160.977455620207	-0.0219376340850684	0.31251512050845	0.917933974995455	0.964602510487806	Bacteria	AFLA_008770
88	6	nonribosomal peptide synthase, 5209aa A-C-C-A-PP-C-A-PP-C-A-PP-C-C	peptide synthetase [Metarhizium acridum CQMa 102]		G4B84_011371	NA	144.128421377398	-0.142928012665593	0.317884171617038	0.390357035762072	0.708835071576194	Iron+Bacteria	AFLA_008770
89	6	nonribosomal peptide synthase, 5209aa A-C-C-A-PP-C-A-PP-C-A-PP-C-C	peptide synthetase [Metarhizium acridum CQMa 102]		G4B84_011371	NA	278.804811050028	-0.107097378798333	0.247674848662704	0.135829954876127	0.587998570498144	Iron	AFLA_008770
90	6	asparagine synthetase,	asparagine synthetase [Aspergillus oryzae RIB40]		G4B84_011372	NA	9.25099795250956	0.216233625621554	0.579874741266762	0.475503767487304	0.701467278070551	Bacteria	AFLA_008780
91	6	asparagine synthetase,	asparagine synthetase [Aspergillus oryzae RIB40]		G4B84_011372	NA	8.71179252346089	-0.292222287097472	0.652713640408082	0.259926271314358	0.58131159138286	Iron+Bacteria	AFLA_008780
92	6	asparagine synthetase,	asparagine synthetase [Aspergillus oryzae RIB40]		G4B84_011372	NA	14.673485493967	0.00332691469262323	0.205140273548078	0.958772895683457	0.999756099259085	Iron	AFLA_008780
93	6	conserved hypothetical protein	phospholipase/carboxylesterase [Aspergillus oryzae RIB40]		G4B84_011373	NA	13.4191093668904	-1.21352577475882	0.903398961516871	0.0140860991853396	0.0653678134380296	Bacteria	AFLA_008790
94	6	conserved hypothetical protein	phospholipase/carboxylesterase [Aspergillus oryzae RIB40]		G4B84_011373	NA	9.31394523879548	0.545775100000065	0.850361014861566	0.0973087498046064	0.342665119288689	Iron+Bacteria	AFLA_008790
95	6	conserved hypothetical protein	phospholipase/carboxylesterase [Aspergillus oryzae RIB40]		G4B84_011373	NA	25.7016550574256	-1.97458486698308	0.75487754864444	3.33630647299046e-05	0.00144564202111293	Iron	AFLA_008790
96	6	conserved hypothetical protein	-			NA	NA	NA	NA	NA	NA	NA	NA
97	6	hypothetical protein	-			NA	NA	NA	NA	NA	NA	NA	NA
98	7	NRPS-like enzyme, 611aa A-PP-epimerase	NRPS-like enzyme [Aspergillus oryzae RIB40]			NA	NA	NA	NA	NA	NA	NA	NA
99	7	long-chain-fatty-acid CoA ligase,	hybrid PKS-NRPS protein [Beauveria bassiana ARSEF 2860]			NA	NA	NA	NA	NA	NA	NA	NA
100	7	PKS-like enzyme, 396aa KS-PP	hybrid PKS-NRPS protein [Beauveria bassiana ARSEF 2860]		G4B84_011403	NA	42.7194287435222	0.0628105311416297	0.411358765139721	0.80352168645686	0.912905260875477	Bacteria	AFLA_009140
101	7	PKS-like enzyme, 396aa KS-PP	hybrid PKS-NRPS protein [Beauveria bassiana ARSEF 2860]		G4B84_011403	NA	46.6301476459852	-0.0953590983152248	0.390960559940633	0.606434779618234	0.83879785890055	Iron+Bacteria	AFLA_009140
102	7	PKS-like enzyme, 396aa KS-PP	hybrid PKS-NRPS protein [Beauveria bassiana ARSEF 2860]		G4B84_011403	NA	85.1411011095695	0.00979008135065533	0.170257727723301	0.856031494070047	0.988691790042443	Iron	AFLA_009140
103	7	hypothetical protein	alpha/beta hydrolase [Beauveria bassiana ARSEF 2860]			NA	NA	NA	NA	NA	NA	NA	NA
104	7	conserved hypothetical protein	alpha/beta hydrolase [Beauveria bassiana ARSEF 2860]		G4B84_011404	NA	4.89227074405604	0.587634897347151	0.870138184771994	0.133594946735243	NA	Bacteria	AFLA_009160
105	7	conserved hypothetical protein	alpha/beta hydrolase [Beauveria bassiana ARSEF 2860]		G4B84_011404	NA	5.16670289973262	-0.192343588952506	0.659436273097697	0.436409696277885	NA	Iron+Bacteria	AFLA_009160
106	7	conserved hypothetical protein	alpha/beta hydrolase [Beauveria bassiana ARSEF 2860]		G4B84_011404	NA	5.17472587510091	0.0411296162105144	0.324390303733905	0.622264479202843	NA	Iron	AFLA_009160
107	7	HMG-CoA reductase	3-hydroxy-3-methylglutaryl-coenzyme A reductase [Aspergillus oryzae RIB40]		G4B84_011405	NA	608.651521537323	-0.359987080194221	0.434791094141287	0.183638211706179	0.401432666078923	Bacteria	AFLA_009170
108	7	HMG-CoA reductase	3-hydroxy-3-methylglutaryl-coenzyme A reductase [Aspergillus oryzae RIB40]		G4B84_011405	NA	802.727953745749	0.367501213184259	0.512564080927589	0.122308076814816	0.387576969057828	Iron+Bacteria	AFLA_009170
109	7	HMG-CoA reductase	3-hydroxy-3-methylglutaryl-coenzyme A reductase [Aspergillus oryzae RIB40]		G4B84_011405	NA	1519.17086799554	-0.00266987953903003	0.153105155801825	0.956235104145465	0.999756099259085	Iron	AFLA_009170
110	7	conserved hypothetical protein	Major Facilitator Superfamily protein [Beauveria bassiana ARSEF 2860]			NA	NA	NA	NA	NA	NA	NA	NA
111	7	efflux pump antibiotic resistance protein,	Major Facilitator Superfamily protein [Beauveria bassiana ARSEF 2860]			NA	NA	NA	NA	NA	NA	NA	NA
112	7	conserved hypothetical protein	cell wall anchored protein [Aspergillus fumigatus Af293]		G4B84_011406	NA	483.033461832431	-1.9876216664819	0.64781339692311	9.18173067804163e-05	0.000985277641910761	Bacteria	AFLA_009200
113	7	conserved hypothetical protein	cell wall anchored protein [Aspergillus fumigatus Af293]		G4B84_011406	NA	436.990576396526	-0.0122157797629976	0.380384177106679	0.946247720043883	0.984812830146947	Iron+Bacteria	AFLA_009200
114	7	conserved hypothetical protein	cell wall anchored protein [Aspergillus fumigatus Af293]		G4B84_011406	NA	1316.85388194195	-0.11115726984403	0.292993446181448	0.195220592038016	0.683363383394942	Iron	AFLA_009200
115	7	hypothetical protein	-			NA	NA	NA	NA	NA	NA	NA	NA
116	8	ABC multidrug transporter, putative	ABC multidrug transporter [Aspergillus oryzae RIB40]		G4B84_011474	NA	15.1555570674607	0.610360764547521	0.669556091514935	0.0910374006757488	0.254267490110427	Bacteria	AFLA_009980
117	8	ABC multidrug transporter, putative	ABC multidrug transporter [Aspergillus oryzae RIB40]		G4B84_011474	NA	14.2959676725218	-0.218135105686404	0.534863228168523	0.339652242795882	0.664697809221989	Iron+Bacteria	AFLA_009980
118	8	ABC multidrug transporter, putative	ABC multidrug transporter [Aspergillus oryzae RIB40]		G4B84_011474	NA	17.5851866852103	0.00559983449201541	0.218057885099479	0.934016761619033	0.996679132561279	Iron	AFLA_009980
119	8	1-aminocyclopropane-1-carboxylate oxidase,	oxidoreductase, 2OG-Fe(II) oxygenase family [Aspergillus oryzae RIB40]		G4B84_011475	NA	10.1774865276916	0.637750911228417	0.695042364420154	0.0850168300958553	0.241779001583988	Bacteria	AFLA_009990
120	8	1-aminocyclopropane-1-carboxylate oxidase,	oxidoreductase, 2OG-Fe(II) oxygenase family [Aspergillus oryzae RIB40]		G4B84_011475	NA	8.8018430813925	-0.553183264188937	0.79786915237109	0.0881199689301907	0.322510325995996	Iron+Bacteria	AFLA_009990
121	8	1-aminocyclopropane-1-carboxylate oxidase,	oxidoreductase, 2OG-Fe(II) oxygenase family [Aspergillus oryzae RIB40]		G4B84_011475	NA	11.7811297520518	0.0155817138221341	0.24579740479384	0.832509513829254	NA	Iron	AFLA_009990
122	8	polyketide synthase,396aa KS-AT-DH-MT	polyketide synthase [Aspergillus oryzae RIB40]		G4B84_011476	NA	86.5492992264861	1.03800027605873	0.527702705640426	0.00457525078735879	0.0268404355754167	Bacteria	AFLA_010000
123	8	polyketide synthase,396aa KS-AT-DH-MT	polyketide synthase [Aspergillus oryzae RIB40]		G4B84_011476	NA	66.365601927297	-0.726222593867253	0.682392014151913	0.0290858430556499	0.156388029370718	Iron+Bacteria	AFLA_010000
124	8	polyketide synthase,396aa KS-AT-DH-MT	polyketide synthase [Aspergillus oryzae RIB40]		G4B84_011476	NA	80.653171685667	-0.102030408098128	0.25391318029187	0.166537198386504	0.635683878633998	Iron	AFLA_010000
125	8	nonribosomal peptide synthase, 1626aa PP-C-A-PP-NADB	nonribosomal peptide synthase [Aspergillus oryzae RIB40]			NA	NA	NA	NA	NA	NA	NA	NA
126	8	nonribosomal peptide synthase, 1338aa A-pp-C	nonribosomal peptide synthase [Aspergillus oryzae RIB40]		G4B84_011477	NA	9.0338368763031	0.479377415429369	0.657463029812764	0.162723010489366	0.373063284598886	Bacteria	AFLA_010020
127	8	nonribosomal peptide synthase, 1338aa A-pp-C	nonribosomal peptide synthase [Aspergillus oryzae RIB40]		G4B84_011477	NA	7.92259316461875	-0.527743448537828	0.772415211467372	0.0949158734820632	0.337489271136927	Iron+Bacteria	AFLA_010020
128	8	nonribosomal peptide synthase, 1338aa A-pp-C	nonribosomal peptide synthase [Aspergillus oryzae RIB40]		G4B84_011477	NA	11.3694804587068	0.011235167630511	0.228454567851335	0.872559710632233	NA	Iron	AFLA_010020
129	8	oxidoreductase, 2OG-Fe(II) oxygenase family,	1-aminocyclopropane-1-carboxylate oxidase [Aspergillus oryzae RIB40]		G4B84_011478	NA	20.2547473225848	-0.843648086841369	0.690038690762863	0.032523266432225	0.123947124939869	Bacteria	AFLA_010030
130	8	oxidoreductase, 2OG-Fe(II) oxygenase family,	1-aminocyclopropane-1-carboxylate oxidase [Aspergillus oryzae RIB40]		G4B84_011478	NA	28.98239160106	0.135431649517403	0.396027796858635	0.47059460719316	0.762720058096771	Iron+Bacteria	AFLA_010030
131	8	oxidoreductase, 2OG-Fe(II) oxygenase family,	1-aminocyclopropane-1-carboxylate oxidase [Aspergillus oryzae RIB40]		G4B84_011478	NA	72.5329669518528	0.0586575751198033	0.197423895793335	0.302070399649645	0.775877265873258	Iron	AFLA_010030
132	8	conserved hypothetical protein	-		G4B84_011479	NA	5.1325061774732	0.370691966686519	0.753426677390088	0.28379505743582	NA	Bacteria	AFLA_010040
133	8	conserved hypothetical protein	-		G4B84_011479	NA	5.59552360398905	-0.101147025357012	0.577134784019527	0.657962319450866	NA	Iron+Bacteria	AFLA_010040
134	8	conserved hypothetical protein	-		G4B84_011479	NA	6.36673543785306	0.020662535642701	0.292094808204679	0.796699533275114	NA	Iron	AFLA_010040
135	8	alcohol dehydrogenase	alcohol dehydrogenase [Aspergillus oryzae RIB40]		G4B84_011480	NA	61.9856872774696	-0.141671306077795	0.383031499491346	0.560377287143156	0.76337567108526	Bacteria	AFLA_010050
136	8	alcohol dehydrogenase	alcohol dehydrogenase [Aspergillus oryzae RIB40]		G4B84_011480	NA	118.172525050842	0.26024602833524	0.463918538616808	0.224033431556992	0.538256127818927	Iron+Bacteria	AFLA_010050
137	8	alcohol dehydrogenase	alcohol dehydrogenase [Aspergillus oryzae RIB40]		G4B84_011480	NA	193.685978078366	0.221631853000568	0.390301076944546	0.0704284618391903	0.430898041587546	Iron	AFLA_010050
138	8	conserved hypothetical protein	ankyrin repeat-containing protein, putative [Talaromyces marneffei ATCC 18224]		G4B84_011481	NA	30.1222655360466	0.44673196163026	0.513221457144095	0.140194432666496	0.339942804449333	Bacteria	AFLA_010060
139	8	conserved hypothetical protein	ankyrin repeat-containing protein, putative [Talaromyces marneffei ATCC 18224]		G4B84_011481	NA	67.5907241575021	-0.0905895969205644	0.332848621668853	0.590383222813792	0.831098421600456	Iron+Bacteria	AFLA_010060
140	8	conserved hypothetical protein	ankyrin repeat-containing protein, putative [Talaromyces marneffei ATCC 18224]		G4B84_011481	NA	94.6172356448288	1.40840083507664	0.438225662082044	4.96559673995822e-05	0.00196696921609688	Iron	AFLA_010060
141	9	O-methyltransferase family protein	o-methyltransferase family protein [Colletotrichum gloeosporioides Nara gc5] AgiB	aspergillicins	G4B84_011522	agiB	17.4059405510132	-0.747227104942668	0.675406685506151	0.0486670256966997	0.165241529109724	Bacteria	AFLA_010550
142	9	O-methyltransferase family protein	o-methyltransferase family protein [Colletotrichum gloeosporioides Nara gc5] AgiB	aspergillicins	G4B84_011522	agiB	17.4692075173364	0.416904080815692	0.62818155659812	0.124982475877751	0.393114562958113	Iron+Bacteria	AFLA_010550
143	9	O-methyltransferase family protein	o-methyltransferase family protein [Colletotrichum gloeosporioides Nara gc5] AgiB	aspergillicins	G4B84_011522	agiB	40.1359204031342	-0.276830842463454	0.416526127690059	0.0457090575566032	0.336509954938211	Iron	AFLA_010550
144	9	hypothetical protein	-	aspergillicins		NA	NA	NA	NA	NA	NA	NA	NA
145	9	hypothetical protein	-	aspergillicins		NA	NA	NA	NA	NA	NA	NA	NA
146	9	nonribosomal peptide synthase, 7763 aa, A-C-A-CC-A-PP-C-A-C-A-M-C-A-TE	non-ribosomal peptide synthetase [Metarhizium anisopliae ARSEF 23] aspergillicins agiA	aspergillicins	G4B84_011523	agiA	151.346648126703	0.527428152987032	0.470620394720352	0.0745944978772696	0.222567631270381	Bacteria	AFLA_010580
147	9	nonribosomal peptide synthase, 7763 aa, A-C-A-CC-A-PP-C-A-C-A-M-C-A-TE	non-ribosomal peptide synthetase [Metarhizium anisopliae ARSEF 23] aspergillicins agiA	aspergillicins	G4B84_011523	agiA	135.082793835471	-0.619687383074644	0.614199468123613	0.0382033312121064	0.187259689439177	Iron+Bacteria	AFLA_010580
148	9	nonribosomal peptide synthase, 7763 aa, A-C-A-CC-A-PP-C-A-C-A-M-C-A-TE	non-ribosomal peptide synthetase [Metarhizium anisopliae ARSEF 23] aspergillicins agiA	aspergillicins	G4B84_011523	agiA	207.909133179793	-0.00618974230472095	0.126149584331119	0.874771931120484	0.991349855005079	Iron	AFLA_010580
149	9	siderophore biosynthesis lipase/esterase,	esterase [Aspergillus oryzae RIB40]	aspergillicins		NA	NA	NA	NA	NA	NA	NA	NA
150	9	siderophore biosynthesis acetylase AceI,	siderophore biosynthesis acetylase AceI [Aspergillus oryzae RIB40]	aspergillicins	G4B84_011525	sidF	294.989054691958	3.63395531485121	0.595407833165617	3.97669916703671e-11	1.71047566661836e-09	Bacteria	AFLA_010600
151	9	siderophore biosynthesis acetylase AceI,	siderophore biosynthesis acetylase AceI [Aspergillus oryzae RIB40]	aspergillicins	G4B84_011525	sidF	168.514159041345	-2.53438420462397	1.01941986866759	0.0002457179247855	0.00358369622627325	Iron+Bacteria	AFLA_010600
152	9	siderophore biosynthesis acetylase AceI,	siderophore biosynthesis acetylase AceI [Aspergillus oryzae RIB40]	aspergillicins	G4B84_011525	sidF	43.5322168210315	-1.60456958935821	0.765184059615695	0.00020817095160444	0.00661659527614591	Iron	AFLA_010600
153	9	enoyl-CoA hydratase/isomerase family protein	carnitinyl-CoA dehydratase [Aspergillus oryzae RIB40]	aspergillicins	G4B84_011526	sidH	106.565182299281	4.16473984967014	0.545749804050493	9.38460242393645e-16	7.42601440660498e-14	Bacteria	AFLA_010610
154	9	enoyl-CoA hydratase/isomerase family protein	carnitinyl-CoA dehydratase [Aspergillus oryzae RIB40]	aspergillicins	G4B84_011526	sidH	60.2604363346753	-2.1462584991053	1.17832656247607	0.00131028405493452	0.0147170994009224	Iron+Bacteria	AFLA_010610
155	9	enoyl-CoA hydratase/isomerase family protein	carnitinyl-CoA dehydratase [Aspergillus oryzae RIB40]	aspergillicins	G4B84_011526	sidH	10.7208127846249	-1.2947159886876	1.07343305583435	0.0011902389489598	NA	Iron	AFLA_010610
156	9	nonribosomal siderophore peptide synthase Sid2 2100aa A-PP-C-A-PP-C	nonribosomal siderophore peptide synthase Sid2 [Aspergillus oryzae RIB40]	aspergillicins	G4B84_011527	sidD	2895.63208755452	3.22522838577167	0.647102837434544	2.27741472609874e-08	5.81469976619201e-07	Bacteria	AFLA_010620
157	9	nonribosomal siderophore peptide synthase Sid2 2100aa A-PP-C-A-PP-C	nonribosomal siderophore peptide synthase Sid2 [Aspergillus oryzae RIB40]	aspergillicins	G4B84_011527	sidD	1614.69830657821	-2.83456521647735	0.978686098807291	6.98797104423117e-05	0.00123695253726182	Iron+Bacteria	AFLA_010620
158	9	nonribosomal siderophore peptide synthase Sid2 2100aa A-PP-C-A-PP-C	nonribosomal siderophore peptide synthase Sid2 [Aspergillus oryzae RIB40]	aspergillicins	G4B84_011527	sidD	463.941327999371	-4.85472165979344	0.6205666133276	3.54760756001387e-16	1.44851545604259e-13	Iron	AFLA_010620
159	9	ABC multidrug transporter SitT	multidrug resistance protein 1, 2, 3 (p glycoprotein 1, 2, 3) [Aspergillus oryzae RIB40]	aspergillicins	G4B84_011528	sidT	1196.91672976696	2.90661464897599	0.520298282880281	1.02087798173648e-09	3.40270776806441e-08	Bacteria	AFLA_010630
160	9	ABC multidrug transporter SitT	multidrug resistance protein 1, 2, 3 (p glycoprotein 1, 2, 3) [Aspergillus oryzae RIB40]	aspergillicins	G4B84_011528	sidT	672.030648279445	-3.15552187944224	0.832889758564369	3.19323213974158e-06	8.77146123774093e-05	Iron+Bacteria	AFLA_010630
161	9	ABC multidrug transporter SitT	multidrug resistance protein 1, 2, 3 (p glycoprotein 1, 2, 3) [Aspergillus oryzae RIB40]	aspergillicins	G4B84_011528	sidT	261.934463315684	-3.79028168179036	0.543726333063596	1.16757120666306e-13	2.9511752214131e-11	Iron	AFLA_010630
162	9	MFS siderophore transporter, putative	siderophore iron transporter mirB [Aspergillus oryzae RIB40]	aspergillicins	G4B84_011529	AFLA_010640	1382.70694512596	3.02650705104138	0.570672947011598	4.65412886156932e-09	1.34761731226334e-07	Bacteria	AFLA_010640
163	9	MFS siderophore transporter, putative	siderophore iron transporter mirB [Aspergillus oryzae RIB40]	aspergillicins	G4B84_011529	AFLA_010640	775.00945287064	-4.09309212725533	0.848212323607305	1.71633615999572e-08	8.50217794529427e-07	Iron+Bacteria	AFLA_010640
164	9	MFS siderophore transporter, putative	siderophore iron transporter mirB [Aspergillus oryzae RIB40]	aspergillicins	G4B84_011529	AFLA_010640	276.216402072894	-3.47439305992363	0.593526820002532	4.27826188782964e-11	7.44557839363926e-09	Iron	AFLA_010640
165	10	O-methyltransferase family protein	O-methyltransferase [Aspergillus oryzae RIB40]		G4B84_006185	NA	258.896742827401	-4.34559254552111	0.504047087562713	2.74394019406645e-19	4.12227305096997e-17	Bacteria	AFLA_016120
166	10	O-methyltransferase family protein	O-methyltransferase [Aspergillus oryzae RIB40]		G4B84_006185	NA	446.655959450645	2.60630535939886	0.566227560866051	2.15035984845196e-07	8.27847071417408e-06	Iron+Bacteria	AFLA_016120
167	10	O-methyltransferase family protein	O-methyltransferase [Aspergillus oryzae RIB40]		G4B84_006185	NA	1324.48966131193	0.270921363982357	0.369544805993588	0.0348171045823401	0.285419600190056	Iron	AFLA_016120
168	10	hypothetical protein	O-methyltransferase [Aspergillus fumigatus Af293]			NA	NA	NA	NA	NA	NA	NA	NA
169	10	conidial pigment biosynthesis scytalone dehydratase Arp1	scytalone dehydratase [Aspergillus oryzae RIB40]		G4B84_006186	NA	169.355120543998	-2.00337964887797	0.546864691997301	1.28229628623188e-05	0.000175128897273777	Bacteria	AFLA_016140
170	10	conidial pigment biosynthesis scytalone dehydratase Arp1	scytalone dehydratase [Aspergillus oryzae RIB40]		G4B84_006186	NA	237.954956340803	0.0595248329378023	0.322524451454333	0.717699286893484	0.896768095924993	Iron+Bacteria	AFLA_016140
171	10	conidial pigment biosynthesis scytalone dehydratase Arp1	scytalone dehydratase [Aspergillus oryzae RIB40]		G4B84_006186	NA	697.459303587038	0.103084732851981	0.257114072596685	0.168142915844673	0.639092774564035	Iron	AFLA_016140
172	11	conserved hypothetical protein	-	aspergillic acid	G4B84_004141	NA	26.3606913276392	-0.104600864961483	0.451473248490278	0.694046350513422	0.849458629537506	Bacteria	AFLA_022990
173	11	conserved hypothetical protein	-	aspergillic acid	G4B84_004141	NA	35.848036305853	-0.0909215539125144	0.404582349485971	0.630265253530939	0.852385520814866	Iron+Bacteria	AFLA_022990
174	11	conserved hypothetical protein	-	aspergillic acid	G4B84_004141	NA	76.2310401409807	0.0956789332714004	0.277582201414683	0.238635779738255	0.726605460840354	Iron	AFLA_022990
175	11	Ankyrin domain protein AsaA	Ankyrin domain protein [Aspergillus oryzae RIB40]	aspergillic acid	G4B84_004140	NA	53.0516082735001	1.78116288551409	0.829533861297623	0.00125869598770513	0.00920700143672102	Bacteria	AFLA_023000
176	11	Ankyrin domain protein AsaA	Ankyrin domain protein [Aspergillus oryzae RIB40]	aspergillic acid	G4B84_004140	NA	62.7689580276753	-0.159640643003431	0.488843186941306	0.454947330359923	0.75404393412905	Iron+Bacteria	AFLA_023000
177	11	Ankyrin domain protein AsaA	Ankyrin domain protein [Aspergillus oryzae RIB40]	aspergillic acid	G4B84_004140	NA	44.2255879905371	0.104542796194455	0.295187506082151	0.225070445625295	0.716661023022835	Iron	AFLA_023000
178	11	GA4 desaturase family protein AsaB	GA4 desaturase family protein [Aspergillus oryzae RIB40]	aspergillic acid	G4B84_004139	NA	13.3825076875874	0.110374398520844	0.510138509105884	0.695730058670071	0.850068224572743	Bacteria	AFLA_023010
179	11	GA4 desaturase family protein AsaB	GA4 desaturase family protein [Aspergillus oryzae RIB40]	aspergillic acid	G4B84_004139	NA	11.8426829064109	-0.166064776758902	0.564988390471815	0.471808828841199	0.76339786425155	Iron+Bacteria	AFLA_023010
180	11	GA4 desaturase family protein AsaB	GA4 desaturase family protein [Aspergillus oryzae RIB40]	aspergillic acid	G4B84_004139	NA	21.4496699473797	-0.0351212336729118	0.198228354821682	0.562540853562412	0.927456956913127	Iron	AFLA_023010
181	11	NRPS-like enzyme, 1021aa A-PP-SDR_e1 gramicidin-S-synthetase 39%ID, 58% pos AsaC	NRPS-like enzyme [Aspergillus oryzae RIB40]	aspergillic acid	G4B84_004138	NA	99.8910269278067	2.85174072881166	1.69029846627308	0.000834106665391232	0.00649613049845643	Bacteria	AFLA_023020
182	11	NRPS-like enzyme, 1021aa A-PP-SDR_e1 gramicidin-S-synthetase 39%ID, 58% pos AsaC	NRPS-like enzyme [Aspergillus oryzae RIB40]	aspergillic acid	G4B84_004138	NA	68.4394597540458	-0.573062241461643	1.02514249080159	0.0940131085676962	0.335629963011206	Iron+Bacteria	AFLA_023020
183	11	NRPS-like enzyme, 1021aa A-PP-SDR_e1 gramicidin-S-synthetase 39%ID, 58% pos AsaC	NRPS-like enzyme [Aspergillus oryzae RIB40]	aspergillic acid	G4B84_004138	NA	11.5976191914677	0.0526926210748597	0.298055242772001	0.526582566808128	NA	Iron	AFLA_023020
184	11	cytochrome P450 oxidoreductase GliC-like, AsaD	cytochrome P450 oxidoreductase GliC-like protein [Aspergillus oryzae RIB40]	aspergillic acid		NA	NA	NA	NA	NA	NA	NA	NA
185	11	C6 transcription factor, AsaR	C6 transcription factor [Aspergillus oryzae RIB40]	aspergillic acid	G4B84_004137	NA	175.674537438634	1.23056808022129	0.796161866783328	0.00913542156744564	0.0466721438975562	Bacteria	AFLA_023040
186	11	C6 transcription factor, AsaR	C6 transcription factor [Aspergillus oryzae RIB40]	aspergillic acid	G4B84_004137	NA	178.084158602976	-0.381428921953304	0.659685896913432	0.162438186627912	0.454281880057411	Iron+Bacteria	AFLA_023040
187	11	C6 transcription factor, AsaR	C6 transcription factor [Aspergillus oryzae RIB40]	aspergillic acid	G4B84_004137	NA	187.489801682368	0.161117840542503	0.312995660334986	0.0910933392381897	0.494906289330922	Iron	AFLA_023040
188	11	MFS transporter, AsaE	monocarboxylate transporter [Aspergillus oryzae RIB40]	aspergillic acid	G4B84_004136	NA	10.7330457343473	0.0303433879822608	0.523854229654695	0.91490371165295	0.963795273969212	Bacteria	AFLA_023050
189	11	MFS transporter, AsaE	monocarboxylate transporter [Aspergillus oryzae RIB40]	aspergillic acid	G4B84_004136	NA	8.38089556817889	-0.039692140937601	0.517428068894164	0.854080358832408	0.953336631593131	Iron+Bacteria	AFLA_023050
190	11	MFS transporter, AsaE	monocarboxylate transporter [Aspergillus oryzae RIB40]	aspergillic acid	G4B84_004136	NA	14.8660343325768	-0.184346322322215	0.431499202389254	0.122818285769795	0.562512524359265	Iron	AFLA_023050
191	11	hypothetical protein	-	aspergillic acid		NA	NA	NA	NA	NA	NA	NA	NA
192	11	integral membrane protein	integral membrane protein [Aspergillus oryzae RIB40]	aspergillic acid	G4B84_004135	NA	764.775511330369	-3.3576463738796	0.439519004159326	9.72683950004491e-16	7.63851653465648e-14	Bacteria	AFLA_023070
193	11	integral membrane protein	integral membrane protein [Aspergillus oryzae RIB40]	aspergillic acid	G4B84_004135	NA	1138.69837681282	1.78659728521609	0.444378376578307	7.77743302613818e-06	0.000192224061482851	Iron+Bacteria	AFLA_023070
194	11	integral membrane protein	integral membrane protein [Aspergillus oryzae RIB40]	aspergillic acid	G4B84_004135	NA	3320.52942947684	0.083575899342272	0.198572358408368	0.129988819703335	0.577631356203683	Iron	AFLA_023070
195	11	integral membrane protein TmpA	integral membrane protein TmpA [Aspergillus oryzae RIB40]	aspergillic acid	G4B84_004134	NA	29.7172733315894	-2.4251743716261	0.845948930773594	0.000118351593541816	0.00122072897378554	Bacteria	AFLA_023080
196	11	integral membrane protein TmpA	integral membrane protein TmpA [Aspergillus oryzae RIB40]	aspergillic acid	G4B84_004134	NA	55.5054669958994	0.00987148921422087	0.398156226607958	0.957739835632458	0.9884091373575	Iron+Bacteria	AFLA_023080
197	11	integral membrane protein TmpA	integral membrane protein TmpA [Aspergillus oryzae RIB40]	aspergillic acid	G4B84_004134	NA	177.676190283564	0.633254214342588	0.553596029666667	0.00830468789732446	0.111316372118682	Iron	AFLA_023080
198	11	conserved hypothetical protein	-	aspergillic acid		NA	NA	NA	NA	NA	NA	NA	NA
199	12	short chain type dehydrogenase, putative	short chain dehydrogenase/reductase family oxidoreductase [Aspergillus oryzae RIB40]		G4B84_003628	NA	82.3632770298403	0.364704135797859	0.436577016115065	0.179445724519338	0.396384748513096	Bacteria	AFLA_028710
200	12	short chain type dehydrogenase, putative	short chain dehydrogenase/reductase family oxidoreductase [Aspergillus oryzae RIB40]		G4B84_003628	NA	136.8479069505	0.0940085862586323	0.36339507090248	0.595624568136487	0.833031282246383	Iron+Bacteria	AFLA_028710
201	12	short chain type dehydrogenase, putative	short chain dehydrogenase/reductase family oxidoreductase [Aspergillus oryzae RIB40]		G4B84_003628	NA	167.150198930414	0.162630652592129	0.333041150199546	0.105985346037583	0.524923217159462	Iron	AFLA_028710
202	12	NRPS-like enzyme, 1011aa A-PP-TE	NRPS-like enzyme [Aspergillus oryzae RIB40]		G4B84_003627	NA	22.582010411494	0.528852104689384	0.54420172091706	0.0978132053397257	0.267457580203534	Bacteria	AFLA_028720
203	12	NRPS-like enzyme, 1011aa A-PP-TE	NRPS-like enzyme [Aspergillus oryzae RIB40]		G4B84_003627	NA	20.5372956471111	-0.630541635012924	0.6790236461399	0.0459871377572919	0.21117437056759	Iron+Bacteria	AFLA_028720
204	12	NRPS-like enzyme, 1011aa A-PP-TE	NRPS-like enzyme [Aspergillus oryzae RIB40]		G4B84_003627	NA	31.162341991699	0.0145214693207126	0.175197823284006	0.792663542191645	0.981444415849993	Iron	AFLA_028720
205	12	conserved hypothetical protein	-			NA	NA	NA	NA	NA	NA	NA	NA
206	13	nonribosomal peptide synthase, 2975aa A-PP-C-A-PP-C-A	nonribosomal peptide synthase [Aspergillus oryzae RIB40]		G4B84_010306	NA	759.249494813963	-0.0439155333560212	0.332904677701495	0.843286197223605	0.930904256515897	Bacteria	AFLA_038600
207	13	nonribosomal peptide synthase, 2975aa A-PP-C-A-PP-C-A	nonribosomal peptide synthase [Aspergillus oryzae RIB40]		G4B84_010306	NA	848.745168581033	-0.182468417700572	0.376332729280899	0.322841023423202	0.651220163003938	Iron+Bacteria	AFLA_038600
208	13	nonribosomal peptide synthase, 2975aa A-PP-C-A-PP-C-A	nonribosomal peptide synthase [Aspergillus oryzae RIB40]		G4B84_010306	NA	1741.17541435106	0.0276210532355157	0.161115687340861	0.571615155813352	0.930572994036888	Iron	AFLA_038600
209	13	Ankyrin repeat protein	ankyrin repeat protein [Aspergillus oryzae RIB40]		G4B84_010307	NA	1.77655839373602	-0.0469988070676997	0.796711274182243	0.87991499861035	NA	Bacteria	AFLA_038610
210	13	Ankyrin repeat protein	ankyrin repeat protein [Aspergillus oryzae RIB40]		G4B84_010307	NA	2.28663386207447	-0.209889794058036	0.802987373188673	0.406759714267024	NA	Iron+Bacteria	AFLA_038610
211	13	Ankyrin repeat protein	ankyrin repeat protein [Aspergillus oryzae RIB40]		G4B84_010307	NA	5.73063848598753	0.0624437630625616	0.340210003431055	0.473196691288243	NA	Iron	AFLA_038610
212	13	branched-chain amino acid aminotransferase, putative	branched-chain-amino-acid aminotransferase TOXF [Aspergillus oryzae RIB40]		G4B84_010308	NA	239.433752479941	-1.56477252351692	0.475424049632057	5.98483072660219e-05	0.000683246203876192	Bacteria	AFLA_038620
213	13	branched-chain amino acid aminotransferase, putative	branched-chain-amino-acid aminotransferase TOXF [Aspergillus oryzae RIB40]		G4B84_010308	NA	280.8555348622	0.217244780229523	0.31503652075838	0.203391289006261	0.51006571365501	Iron+Bacteria	AFLA_038620
214	13	branched-chain amino acid aminotransferase, putative	branched-chain-amino-acid aminotransferase TOXF [Aspergillus oryzae RIB40]		G4B84_010308	NA	749.884934733276	-0.000657928681177054	0.0905399354671998	0.980537427501084	0.999756099259085	Iron	AFLA_038620
215	13	cytochrome P450, putative	cytochrome P450 [Aspergillus oryzae RIB40]		G4B84_010309	NA	4.79449748003011	0.0656845019561713	0.609588293346137	0.827308549582449	NA	Bacteria	AFLA_038630
216	13	cytochrome P450, putative	cytochrome P450 [Aspergillus oryzae RIB40]		G4B84_010309	NA	7.82578972277049	0.0753628778926823	0.517157931769405	0.727919988328211	0.901756704783739	Iron+Bacteria	AFLA_038630
217	13	cytochrome P450, putative	cytochrome P450 [Aspergillus oryzae RIB40]		G4B84_010309	NA	11.3341578983451	0.0799381674960944	0.299516609161414	0.351717824604188	NA	Iron	AFLA_038630
218	14	enterobactin transporter MirA, putative	siderophore iron transporter mirA [Aspergillus oryzae RIB40]		G4B84_010515	NA	218.165119319117	3.69002934050975	1.68891034374575	0.000138612889689236	0.00139908589534432	Bacteria	AFLA_041040
219	14	enterobactin transporter MirA, putative	siderophore iron transporter mirA [Aspergillus oryzae RIB40]		G4B84_010515	NA	123.707492138035	-1.99951332063365	1.8052726201037	0.00345451669193874	0.0313597949354679	Iron+Bacteria	AFLA_041040
220	14	enterobactin transporter MirA, putative	siderophore iron transporter mirA [Aspergillus oryzae RIB40]		G4B84_010515	NA	8.28216900408085	-0.0935571014554721	0.371516749645506	0.319355708314387	NA	Iron	AFLA_041040
221	14	enterobactin esterase IroE-like, putative	siderophore esterase IroE-like protein [Aspergillus oryzae RIB40]		G4B84_010516	NA	84.2571810561985	4.80170460739235	0.82308229022762	1.23620963027696e-10	4.87114024621305e-09	Bacteria	AFLA_041050
222	14	enterobactin esterase IroE-like, putative	siderophore esterase IroE-like protein [Aspergillus oryzae RIB40]		G4B84_010516	NA	48.80981880466	-4.29448656730344	1.40693856260273	1.27453365944434e-05	0.000297008360243701	Iron+Bacteria	AFLA_041050
223	14	enterobactin esterase IroE-like, putative	siderophore esterase IroE-like protein [Aspergillus oryzae RIB40]		G4B84_010516	NA	7.50886161172025	0.000576645827396188	0.27073935199461	0.994068092851536	NA	Iron	AFLA_041050
224	15	potassium uptake protein, Trk family protein	cation transporter [Aspergillus oryzae RIB40]	aflatrem (with cluster 32)	G4B84_010906	NA	290.708473059114	3.04190658385155	0.51005570409977	1.06273166342116e-10	4.22079556437693e-09	Bacteria	AFLA_045450
225	15	potassium uptake protein, Trk family protein	cation transporter [Aspergillus oryzae RIB40]	aflatrem (with cluster 32)	G4B84_010906	NA	197.759705244702	-2.70804067966354	0.597356394774256	2.5367002251579e-07	9.60594017405329e-06	Iron+Bacteria	AFLA_045450
226	15	potassium uptake protein, Trk family protein	cation transporter [Aspergillus oryzae RIB40]	aflatrem (with cluster 32)	G4B84_010906	NA	115.676488276974	0.0112632470434099	0.133943661072041	0.78632889144807	0.981414794831356	Iron	AFLA_045450
227	15	hypothetical protein	nonsense-mediated mRNA decay protein [Aspergillus oryzae RIB40]	aflatrem (with cluster 32)	G4B84_010908	NA	11.6650833703072	0.317442221335038	0.587045223749571	0.309074152562378	0.552580659789861	Bacteria	AFLA_045470
228	15	hypothetical protein	nonsense-mediated mRNA decay protein [Aspergillus oryzae RIB40]	aflatrem (with cluster 32)	G4B84_010908	NA	12.4701585624659	-0.162416613939942	0.491729653000059	0.448960023600052	0.750484491601978	Iron+Bacteria	AFLA_045470
229	15	hypothetical protein	nonsense-mediated mRNA decay protein [Aspergillus oryzae RIB40]	aflatrem (with cluster 32)	G4B84_010908	NA	18.2168964316624	0.0261120188771882	0.250181219561863	0.726288615420148	0.970575620839249	Iron	AFLA_045470
230	15	hypothetical protein	-	aflatrem (with cluster 32)	G4B84_010909	NA	6.05241845930728	0.140686218211767	0.607520462322392	0.643262364607409	NA	Bacteria	AFLA_045480
231	15	hypothetical protein	-	aflatrem (with cluster 32)	G4B84_010909	NA	5.32073938108915	-0.295128632925694	0.740582149679351	0.27453757298591	NA	Iron+Bacteria	AFLA_045480
232	15	hypothetical protein	-	aflatrem (with cluster 32)	G4B84_010909	NA	10.0172857357515	-0.00469547861317475	0.254069228773348	0.950154305668907	NA	Iron	AFLA_045480
233	15	dimethylallyl tryptophan synthase, AtmD	dimethylallyl tryptophan synthase [Aspergillus oryzae RIB40] AtmD dimethylallyldiphosphate transferase	aflatrem (with cluster 32)	G4B84_010910	NA	7.40477334842533	0.200498793228683	0.590308194181469	0.509741193591571	NA	Bacteria	AFLA_045490
234	15	dimethylallyl tryptophan synthase, AtmD	dimethylallyl tryptophan synthase [Aspergillus oryzae RIB40] AtmD dimethylallyldiphosphate transferase	aflatrem (with cluster 32)	G4B84_010910	NA	7.58116197239807	0.0360296408875852	0.522083424920481	0.867929468718309	NA	Iron+Bacteria	AFLA_045490
235	15	dimethylallyl tryptophan synthase, AtmD	dimethylallyl tryptophan synthase [Aspergillus oryzae RIB40] AtmD dimethylallyldiphosphate transferase	aflatrem (with cluster 32)	G4B84_010910	NA	10.0512365181672	-0.0378015018340118	0.28838961972997	0.640350112119545	NA	Iron	AFLA_045490
236	15	cytochrome P450, AtmQ	P450 monooxygenase [Metarhizium anisopliae ARSEF 23] AtmQ	aflatrem (with cluster 32)	G4B84_010911	NA	23.4661432640037	1.01921113998914	0.744379421279896	0.0180234318420359	0.0793000400995518	Bacteria	AFLA_045500
237	15	cytochrome P450, AtmQ	P450 monooxygenase [Metarhizium anisopliae ARSEF 23] AtmQ	aflatrem (with cluster 32)	G4B84_010911	NA	22.7405485305905	-0.0783362224864076	0.407814129801999	0.679444876574946	0.876311157562845	Iron+Bacteria	AFLA_045500
238	15	cytochrome P450, AtmQ	P450 monooxygenase [Metarhizium anisopliae ARSEF 23] AtmQ	aflatrem (with cluster 32)	G4B84_010911	NA	20.4643699779921	-0.0204361333770538	0.21737435143008	0.761035877090323	0.975387064704823	Iron	AFLA_045500
239	15	terpene cyclase AtmB	integral membrane protein [Aspergillus oryzae RIB40]AtmB	aflatrem (with cluster 32)	G4B84_010912	NA	7.24379096219557	0.606021156467667	0.810791965499575	0.117754487422714	NA	Bacteria	AFLA_045510
240	15	terpene cyclase AtmB	integral membrane protein [Aspergillus oryzae RIB40]AtmB	aflatrem (with cluster 32)	G4B84_010912	NA	5.95365006955463	-0.389274434779605	0.79494311718328	0.182898552639522	NA	Iron+Bacteria	AFLA_045510
241	15	terpene cyclase AtmB	integral membrane protein [Aspergillus oryzae RIB40]AtmB	aflatrem (with cluster 32)	G4B84_010912	NA	7.15512235409532	0.0109001891849076	0.290221448966901	0.891198242970114	NA	Iron	AFLA_045510
242	15	integral membrane protein	atmA protein [Aspergillus oryzae RIB40]	aflatrem (with cluster 32)		NA	NA	NA	NA	NA	NA	NA	NA
243	15	conserved hypothetical protein	atmA protein [Aspergillus oryzae RIB40]	aflatrem (with cluster 32)		NA	NA	NA	NA	NA	NA	NA	NA
244	15	cytochrome P450,	cytochrome P450 monooxygenase [Aspergillus oryzae RIB40]	aflatrem (with cluster 32)	G4B84_010913	NA	29.1405486518448	0.134157624159372	0.411529217370233	0.596718508927295	0.787070118786148	Bacteria	AFLA_045540
245	15	cytochrome P450,	cytochrome P450 monooxygenase [Aspergillus oryzae RIB40]	aflatrem (with cluster 32)	G4B84_010913	NA	25.7513826313213	-0.088856101589311	0.379347360171022	0.624693415887395	0.849701340272007	Iron+Bacteria	AFLA_045540
246	15	cytochrome P450,	cytochrome P450 monooxygenase [Aspergillus oryzae RIB40]	aflatrem (with cluster 32)	G4B84_010913	NA	43.1432512895659	-0.084753320534127	0.264037442845301	0.273366329251872	0.758468587608618	Iron	AFLA_045540
247	15	hypothetical protein	-	aflatrem (with cluster 32)		NA	NA	NA	NA	NA	NA	NA	NA
248	15	methylenetetrahydrofolate reductase	carboxylic acid transport protein [Aspergillus oryzae RIB40]	aflatrem (with cluster 32)	G4B84_010914	NA	34.2212945773471	-0.0556194340709234	0.361963682310858	0.812346073787731	0.916274238765963	Bacteria	AFLA_045560
249	15	methylenetetrahydrofolate reductase	carboxylic acid transport protein [Aspergillus oryzae RIB40]	aflatrem (with cluster 32)	G4B84_010914	NA	46.0356136602204	0.111084083480832	0.306013323396925	0.491918730918572	0.775239938158385	Iron+Bacteria	AFLA_045560
250	15	methylenetetrahydrofolate reductase	carboxylic acid transport protein [Aspergillus oryzae RIB40]	aflatrem (with cluster 32)	G4B84_010914	NA	80.8742961267635	0.0331673264592636	0.156154179077038	0.468926740196377	0.886334749421301	Iron	AFLA_045560
251	15	amino acid transporter, putative	acetylxylan esterase A [Aspergillus oryzae RIB40]	aflatrem (with cluster 32)	G4B84_010915	NA	28.2338593812592	-0.93264870305667	0.630300491219228	0.0164326608952325	0.0741257453611749	Bacteria	AFLA_045570
252	15	amino acid transporter, putative	acetylxylan esterase A [Aspergillus oryzae RIB40]	aflatrem (with cluster 32)	G4B84_010915	NA	22.5307121108962	0.374173587926447	0.573774555931084	0.140355477602912	0.419562765442253	Iron+Bacteria	AFLA_045570
253	15	amino acid transporter, putative	acetylxylan esterase A [Aspergillus oryzae RIB40]	aflatrem (with cluster 32)	G4B84_010915	NA	55.6724415099345	-1.01628629956432	0.599282789128201	0.0016454026967015	0.0325314621210316	Iron	AFLA_045570
254	16	L-ornithine N5-oxygenase SidA	ornithine-N5-oxygenase [Aspergillus oryzae RIB40]		G4B84_011066	NA	3573.62353481494	1.8875555986295	0.622282211149412	0.000109663570875452	0.00114363438198686	Bacteria	AFLA_047190
255	16	L-ornithine N5-oxygenase SidA	ornithine-N5-oxygenase [Aspergillus oryzae RIB40]		G4B84_011066	NA	2023.42644072594	-2.23730402372169	0.839216506387928	0.000231850775750632	0.00340958914741187	Iron+Bacteria	AFLA_047190
256	16	L-ornithine N5-oxygenase SidA	ornithine-N5-oxygenase [Aspergillus oryzae RIB40]		G4B84_011066	NA	1336.94141254995	-3.55795868298529	0.624546395832292	1.25669975668515e-10	2.05248071030301e-08	Iron	AFLA_047190
257	16	palmitoyltransferase SidR	palmitoyltransferase AKR1 [Aspergillus oryzae RIB40]		G4B84_011067	NA	465.657265729717	-0.00290493745167871	0.301038751096986	0.988826930629228	0.994969905154589	Bacteria	AFLA_047200
258	16	palmitoyltransferase SidR	palmitoyltransferase AKR1 [Aspergillus oryzae RIB40]		G4B84_011067	NA	552.464442061326	0.17058325941059	0.304333325683598	0.299981513753926	0.626986790919156	Iron+Bacteria	AFLA_047200
259	16	palmitoyltransferase SidR	palmitoyltransferase AKR1 [Aspergillus oryzae RIB40]		G4B84_011067	NA	916.144138948288	-0.00757651232196124	0.101650361394125	0.803064965221536	0.984917817293837	Iron	AFLA_047200
260	17	C6 protein	cysteine-binding protein FliY, putative [Talaromyces marneffei ATCC 18224]		G4B84_000069	NA	281.040178299827	0.265214326402396	0.402105684123949	0.296282976814774	0.538819182045955	Bacteria	AFLA_053760
261	17	C6 protein	cysteine-binding protein FliY, putative [Talaromyces marneffei ATCC 18224]		G4B84_000069	NA	296.376391034275	-0.143346417426867	0.373342546501214	0.429995485073374	0.736294516169383	Iron+Bacteria	AFLA_053760
262	17	C6 protein	cysteine-binding protein FliY, putative [Talaromyces marneffei ATCC 18224]		G4B84_000069	NA	478.462304525218	0.010970102962567	0.162052530794688	0.830439894005286	0.987053707205375	Iron	AFLA_053760
263	17	PKS-like enzyme, 286 aa haloacid dehalogenase-alcohol deydrogenase	polyketide synthase [Aspergillus niger CBS 513.88]			NA	NA	NA	NA	NA	NA	NA	NA
264	17	PKS-like enzyme, 327 aa DH	polyketide synthase [Aspergillus niger CBS 513.88]		G4B84_000068	NA	16.3429065136989	0.16692458678888	0.467707118878597	0.540080285252395	0.750465447309159	Bacteria	AFLA_053780
265	17	PKS-like enzyme, 327 aa DH	polyketide synthase [Aspergillus niger CBS 513.88]		G4B84_000068	NA	16.4530599822849	-0.109703091066404	0.439244363797241	0.581255712043578	0.825272578310956	Iron+Bacteria	AFLA_053780
266	17	PKS-like enzyme, 327 aa DH	polyketide synthase [Aspergillus niger CBS 513.88]		G4B84_000068	NA	27.2121052710198	-0.0093235579994696	0.194002901357711	0.878881084302276	0.992581943998438	Iron	AFLA_053780
267	17	hypothetical protein	polyketide synthase, putative [Talaromyces marneffei ATCC 18224]			NA	NA	NA	NA	NA	NA	NA	NA
268	17	hypothetical protein	-			NA	NA	NA	NA	NA	NA	NA	NA
269	17	alpha-ketoglutarate-dependent taurine dioxygenase	alpha-ketoglutarate-dependent taurine dioxygenase [Aspergillus oryzae RIB40]		G4B84_000067	NA	19.8621892710986	-1.19974162748245	0.861074742153659	0.013041379670196	0.0615325178248754	Bacteria	AFLA_053810
270	17	alpha-ketoglutarate-dependent taurine dioxygenase	alpha-ketoglutarate-dependent taurine dioxygenase [Aspergillus oryzae RIB40]		G4B84_000067	NA	143.512244016592	-2.87105674160714	0.992174883281601	6.76206997730633e-05	0.00120704087490537	Iron+Bacteria	AFLA_053810
271	17	alpha-ketoglutarate-dependent taurine dioxygenase	alpha-ketoglutarate-dependent taurine dioxygenase [Aspergillus oryzae RIB40]		G4B84_000067	NA	499.354961391818	3.55628668238122	0.593040951983922	2.44227570926723e-11	4.32119982159682e-09	Iron	AFLA_053810
272	17	FAD dependent oxidoreductase,	FAD dependent oxidoreductase [Aspergillus oryzae RIB40]		G4B84_000066	NA	19.6694607924907	0.0885573228871262	0.422362588202784	0.729842471465063	0.871506400092943	Bacteria	AFLA_053820
273	17	FAD dependent oxidoreductase,	FAD dependent oxidoreductase [Aspergillus oryzae RIB40]		G4B84_000066	NA	80.3842877128521	-4.64068560595886	0.808839380742654	1.2054645267678e-10	9.39819145391105e-09	Iron+Bacteria	AFLA_053820
274	17	FAD dependent oxidoreductase,	FAD dependent oxidoreductase [Aspergillus oryzae RIB40]		G4B84_000066	NA	258.843877826298	3.53273700056027	0.500972269604452	3.37649667244701e-14	9.68780774991822e-12	Iron	AFLA_053820
275	17	MFS transporter Liz1/Seo1,	pantothenate transporter [Aspergillus oryzae RIB40]		G4B84_000065	NA	5.73041519938039	0.863427379181838	0.956442642226198	0.054260209654243	NA	Bacteria	AFLA_053830
276	17	MFS transporter Liz1/Seo1,	pantothenate transporter [Aspergillus oryzae RIB40]		G4B84_000065	NA	8.93179463248716	-1.49081354306038	1.41475922336312	0.00897995373318589	0.065529559141755	Iron+Bacteria	AFLA_053830
277	17	MFS transporter Liz1/Seo1,	pantothenate transporter [Aspergillus oryzae RIB40]		G4B84_000065	NA	17.0365356194765	1.63103792482984	0.992559582089067	0.000372574463873064	0.0104360171727611	Iron	AFLA_053830
278	17	conserved hypothetical protein	-		G4B84_000064	NA	6.02648954671635	0.31999435002543	0.644358411501266	0.323384545347971	NA	Bacteria	AFLA_053840
279	17	conserved hypothetical protein	-		G4B84_000064	NA	6.53767053391937	-0.730829861702955	0.932210158094217	0.0518845364551839	NA	Iron+Bacteria	AFLA_053840
280	17	conserved hypothetical protein	-		G4B84_000064	NA	11.809921687511	0.144881248812636	0.371061444510246	0.169458640556608	NA	Iron	AFLA_053840
281	17	hypothetical protein	-		G4B84_000063	NA	0.803537629599825	-0.262763100097546	0.97579956538161	0.40516600172372	NA	Bacteria	AFLA_053850
282	17	hypothetical protein	-		G4B84_000063	NA	1.08662323026789	0.0169056302373494	0.801633845119668	0.939589014863539	NA	Iron+Bacteria	AFLA_053850
283	17	hypothetical protein	-		G4B84_000063	NA	3.6182649723545	0.0168048628590857	0.340576065654519	0.834594352811249	NA	Iron	AFLA_053850
284	17	hypothetical protein	-			NA	NA	NA	NA	NA	NA	NA	NA
285	17	polyketide synthase, 2895 aa, KS-AT-DH-MT-ER-KR-NADB/TE Fum1p	polyketide synthase [Aspergillus oryzae RIB40]		G4B84_000062	NA	205.168642544168	-0.061632615213044	0.28389921173992	0.756347829904508	0.88621487532185	Bacteria	AFLA_053870
286	17	polyketide synthase, 2895 aa, KS-AT-DH-MT-ER-KR-NADB/TE Fum1p	polyketide synthase [Aspergillus oryzae RIB40]		G4B84_000062	NA	212.449740050686	-0.0297676574090581	0.225988243605568	0.83043506915302	0.944871708732239	Iron+Bacteria	AFLA_053870
287	17	polyketide synthase, 2895 aa, KS-AT-DH-MT-ER-KR-NADB/TE Fum1p	polyketide synthase [Aspergillus oryzae RIB40]		G4B84_000062	NA	404.925959196199	-0.0194168308972754	0.10661221847997	0.512536069707319	0.906852022616068	Iron	AFLA_053870
288	18	MFS transporter, putative	MFS transporter [Aspergillus oryzae RIB40]		G4B84_000027	NA	15.3807342533556	0.820507014844931	0.740540545964478	0.0422303373774755	0.149627314011383	Bacteria	AFLA_054260
289	18	MFS transporter, putative	MFS transporter [Aspergillus oryzae RIB40]		G4B84_000027	NA	15.0210843486617	-0.0844741308169374	0.441751842930457	0.671164816649929	0.872103008693529	Iron+Bacteria	AFLA_054260
290	18	MFS transporter, putative	MFS transporter [Aspergillus oryzae RIB40]		G4B84_000027	NA	14.4236490160746	-0.0135962633049584	0.228894064963919	0.846257965823389	0.988496884760173	Iron	AFLA_054260
291	18	NRPS-like enzyme, 1251 aa, A-pp-NADB-gntK(gluconate kinase)	NRPS-like enzyme [Aspergillus oryzae RIB40]		G4B84_000026	NA	15.0849557432274	0.184301691864076	0.491022389648912	0.510073563986203	0.726993340338372	Bacteria	AFLA_054270
292	18	NRPS-like enzyme, 1251 aa, A-pp-NADB-gntK(gluconate kinase)	NRPS-like enzyme [Aspergillus oryzae RIB40]		G4B84_000026	NA	13.8253723331567	-0.144007238053487	0.485006643995539	0.496871607237804	0.777957715821388	Iron+Bacteria	AFLA_054270
293	18	NRPS-like enzyme, 1251 aa, A-pp-NADB-gntK(gluconate kinase)	NRPS-like enzyme [Aspergillus oryzae RIB40]		G4B84_000026	NA	22.6183385866884	-0.0371076698407177	0.215087439850271	0.572200303966607	0.930645952211153	Iron	AFLA_054270
294	18	conserved hypothetical protein	-		G4B84_000025	NA	0.898853745141662	0.120088037052991	0.881118726172388	0.69594594242441	NA	Bacteria	AFLA_054280
295	18	conserved hypothetical protein	-		G4B84_000025	NA	0.884816830873834	-0.00552451923340899	0.796410273006649	0.980303866706105	NA	Iron+Bacteria	AFLA_054280
296	18	conserved hypothetical protein	-		G4B84_000025	NA	1.12639683108552	-0.0069982398532854	0.395080218938906	0.923434624894604	NA	Iron	AFLA_054280
297	18	aldehyde reductase I (ARI),	aldehyde reductase 1 [Aspergillus oryzae RIB40]		G4B84_000024	NA	4.41459640261757	0.764094255835015	1.01340807567982	0.0795020146443116	NA	Bacteria	AFLA_054290
298	18	aldehyde reductase I (ARI),	aldehyde reductase 1 [Aspergillus oryzae RIB40]		G4B84_000024	NA	4.7701247801896	-0.223398658698325	0.694012272459948	0.380168996637164	NA	Iron+Bacteria	AFLA_054290
299	18	aldehyde reductase I (ARI),	aldehyde reductase 1 [Aspergillus oryzae RIB40]		G4B84_000024	NA	3.93189903535858	0.0591601682056626	0.34627267770423	0.493483216136647	NA	Iron	AFLA_054290
300	18	pantothenate transporter, putative	allantoate permease [Aspergillus oryzae RIB40]		G4B84_000023	NA	2.45602983853588	0.0717762236519412	0.743145368351632	0.818720407091452	NA	Bacteria	AFLA_054300
301	18	pantothenate transporter, putative	allantoate permease [Aspergillus oryzae RIB40]		G4B84_000023	NA	2.47338634762057	-0.153473804836175	0.731150214159332	0.531058785933027	NA	Iron+Bacteria	AFLA_054300
302	18	pantothenate transporter, putative	allantoate permease [Aspergillus oryzae RIB40]		G4B84_000023	NA	4.62758832485419	0.0106603761801771	0.323552169058048	0.894968354743592	NA	Iron	AFLA_054300
303	18	C6 factor	Zn(II)2Cys6 transcription factor [Aspergillus oryzae RIB40]		G4B84_000022	NA	24.6434536533284	-0.133818361535096	0.421772648312441	0.602635625408012	0.791472292370046	Bacteria	AFLA_054310
304	18	C6 factor	Zn(II)2Cys6 transcription factor [Aspergillus oryzae RIB40]		G4B84_000022	NA	28.210562532951	0.00382130769087396	0.366481257428211	0.982787100402102	0.994979009592581	Iron+Bacteria	AFLA_054310
305	18	C6 factor	Zn(II)2Cys6 transcription factor [Aspergillus oryzae RIB40]		G4B84_000022	NA	56.3144570333431	0.00532489815620095	0.141944512776759	0.905404096096936	0.99555695004599	Iron	AFLA_054310
306	19	AMP-binding enzyme, putative	AMP-binding enzyme [Aspergillus oryzae RIB40]		G4B84_007700	NA	1188.26050183258	-3.51883369507625	0.403525328381876	1.28317804147e-19	2.04637285813508e-17	Bacteria	AFLA_060660
307	19	AMP-binding enzyme, putative	AMP-binding enzyme [Aspergillus oryzae RIB40]		G4B84_007700	NA	1766.59364703188	4.98516993173367	0.525201149242754	4.35004489155565e-23	3.2945375703689e-20	Iron+Bacteria	AFLA_060660
308	19	AMP-binding enzyme, putative	AMP-binding enzyme [Aspergillus oryzae RIB40]		G4B84_007700	NA	3233.84537029308	-0.724197000314128	0.490088140947187	0.00406774134935454	0.0662779377640599	Iron	AFLA_060660
309	19	integral membrane protein	integral membrane protein [Aspergillus oryzae RIB40]			NA	NA	NA	NA	NA	NA	NA	NA
310	19	dimethylallyl tryptophan synthase	dimethylallyl tryptophan synthase [Aspergillus oryzae RIB40]		G4B84_007699	NA	210.85526906665	-2.53655532041529	0.537336569219895	1.13520294839481e-07	2.50372633256608e-06	Bacteria	AFLA_060680
311	19	dimethylallyl tryptophan synthase	dimethylallyl tryptophan synthase [Aspergillus oryzae RIB40]		G4B84_007699	NA	345.835431742064	4.61159158962501	0.660085310465279	4.06501455398076e-14	7.18355821930967e-12	Iron+Bacteria	AFLA_060680
312	19	dimethylallyl tryptophan synthase	dimethylallyl tryptophan synthase [Aspergillus oryzae RIB40]		G4B84_007699	NA	521.882567455506	-0.844125107381944	0.527268526747862	0.00274832087236362	0.0487895892659067	Iron	AFLA_060680
313	19	cytochrome P450,	cytochrome P450 [Aspergillus oryzae RIB40]		G4B84_007698	NA	242.933335949114	-2.69566001489133	0.470575920739739	4.97909106655287e-10	1.76154464149785e-08	Bacteria	AFLA_060690
314	19	cytochrome P450,	cytochrome P450 [Aspergillus oryzae RIB40]		G4B84_007698	NA	380.791967000373	4.81824043350197	0.622956530494658	1.67102408144028e-16	4.32143130134422e-14	Iron+Bacteria	AFLA_060690
315	19	cytochrome P450,	cytochrome P450 [Aspergillus oryzae RIB40]		G4B84_007698	NA	587.875290056731	-1.05927372132882	0.505255784773205	0.000867897963844265	0.0198350169332063	Iron	AFLA_060690
316	19	phenylalanine ammonia-lyase, putative	phenylalanine ammonia-lyase [Aspergillus oryzae RIB40]		G4B84_007697	NA	306.768029791559	-1.83114476966189	0.539209142090427	3.60391095230938e-05	0.000437448957044954	Bacteria	AFLA_060700
317	19	phenylalanine ammonia-lyase, putative	phenylalanine ammonia-lyase [Aspergillus oryzae RIB40]		G4B84_007697	NA	414.727587089216	4.08973919213755	0.632410066869802	1.37156891179505e-12	1.61586057464033e-10	Iron+Bacteria	AFLA_060700
318	19	phenylalanine ammonia-lyase, putative	phenylalanine ammonia-lyase [Aspergillus oryzae RIB40]		G4B84_007697	NA	653.102326324373	-1.45623325149016	0.387154273464969	9.58791167012934e-06	0.000487010862632024	Iron	AFLA_060700
319	19	toxin biosynthesis protein	toxin biosynthesis protein [Aspergillus oryzae RIB40]		G4B84_007696	NA	507.874124349263	-1.83511495720256	0.523698638977103	2.48744011589157e-05	0.000313302603175359	Bacteria	AFLA_060710
320	19	toxin biosynthesis protein	toxin biosynthesis protein [Aspergillus oryzae RIB40]		G4B84_007696	NA	455.317473345383	2.03340403551077	0.565369320889486	2.52536962150934e-05	0.000529179725234456	Iron+Bacteria	AFLA_060710
321	19	toxin biosynthesis protein	toxin biosynthesis protein [Aspergillus oryzae RIB40]		G4B84_007696	NA	1114.17236963984	-1.36075621875336	0.305887193213429	1.04885681050587e-06	7.13760506431429e-05	Iron	AFLA_060710
322	20	aldo-keto reductase	oxidoreductase [Aspergillus oryzae RIB40]		G4B84_007523	NA	337.003360900326	-1.09985850876368	0.532486482993295	0.00328701491933656	0.0203909016480208	Bacteria	AFLA_062800
323	20	aldo-keto reductase	oxidoreductase [Aspergillus oryzae RIB40]		G4B84_007523	NA	730.828883429462	2.30308441545173	0.528633046685229	1.05894990651659e-06	3.3717855431818e-05	Iron+Bacteria	AFLA_062800
324	20	aldo-keto reductase	oxidoreductase [Aspergillus oryzae RIB40]		G4B84_007523	NA	1117.53533820718	0.0389140805216255	0.148329297077091	0.345480246723863	0.813399489736201	Iron	AFLA_062800
325	20	conserved hypothetical protein	-		G4B84_007522	NA	17.0403858155769	-0.0173745150840013	0.449823713146649	0.947602225203689	0.978628174258766	Bacteria	AFLA_062810
326	20	conserved hypothetical protein	-		G4B84_007522	NA	22.436852724789	0.622186386005154	0.770768961261188	0.0615031002288982	0.258264305634459	Iron+Bacteria	AFLA_062810
327	20	conserved hypothetical protein	-		G4B84_007522	NA	28.9008843681562	-0.0847677284361621	0.275438936864783	0.293018641881292	0.769150002679261	Iron	AFLA_062810
328	20	polyketide synthase, 2355aa azaphilone-KS-AT-DH-MT-KR-ER-KR-PP 43%Iden-azanigerone	polyketide synthase [Aspergillus oryzae RIB40] Cla2 KS-MAT-DH-MT-KR-ER-KR-PP		G4B84_007521	NA	1740.96077952764	1.37750378519994	0.600000937106821	0.00131310280228019	0.00951821072284156	Bacteria	AFLA_062820
329	20	polyketide synthase, 2355aa azaphilone-KS-AT-DH-MT-KR-ER-KR-PP 43%Iden-azanigerone	polyketide synthase [Aspergillus oryzae RIB40] Cla2 KS-MAT-DH-MT-KR-ER-KR-PP		G4B84_007521	NA	4981.47241958712	0.596914690526973	0.918662717741593	0.0843254593620704	0.314042205016783	Iron+Bacteria	AFLA_062820
330	20	polyketide synthase, 2355aa azaphilone-KS-AT-DH-MT-KR-ER-KR-PP 43%Iden-azanigerone	polyketide synthase [Aspergillus oryzae RIB40] Cla2 KS-MAT-DH-MT-KR-ER-KR-PP		G4B84_007521	NA	1631.65547888977	0.00652754197206968	0.21562741781721	NA	NA	Iron	AFLA_062820
331	20	monoxygenase,	salicylate 1-monooxygenase SalA [Aspergillus oryzae RIB40]		G4B84_007520	NA	2052.22885146877	1.38224736982008	0.42734676127341	8.07068348038565e-05	0.000880638999554502	Bacteria	AFLA_062830
332	20	monoxygenase,	salicylate 1-monooxygenase SalA [Aspergillus oryzae RIB40]		G4B84_007520	NA	3392.72559643816	0.812884403018521	0.744180300035939	0.0245332478633253	0.138552399407786	Iron+Bacteria	AFLA_062830
333	20	monoxygenase,	salicylate 1-monooxygenase SalA [Aspergillus oryzae RIB40]		G4B84_007520	NA	1836.63609753565	-0.0418589319214761	0.210131614355814	0.51139669900732	0.905888095555099	Iron	AFLA_062830
334	20	esterase/lipase	citrinin biosynthesis oxydoreductase CtnB [Aspergillus oryzae RIB40]		G4B84_007519	NA	725.320556234811	-0.0399318087427146	0.311715411567248	0.850958177868502	0.934339679798584	Bacteria	AFLA_062840
335	20	esterase/lipase	citrinin biosynthesis oxydoreductase CtnB [Aspergillus oryzae RIB40]		G4B84_007519	NA	1337.64267740316	1.80032416540524	0.755163295731768	0.000654698386947197	0.00818446100938562	Iron+Bacteria	AFLA_062840
336	20	esterase/lipase	citrinin biosynthesis oxydoreductase CtnB [Aspergillus oryzae RIB40]		G4B84_007519	NA	1339.42991917187	-0.0409222913427918	0.203612141162908	0.507400810443636	0.905638467998393	Iron	AFLA_062840
337	20	fatty acid desaturase,	fatty acid desaturase [Aspergillus oryzae RIB40]		G4B84_007518	NA	1515.61355344216	0.158629697687384	0.304937645709937	0.448197052742783	0.681533027538754	Bacteria	AFLA_062850
338	20	fatty acid desaturase,	fatty acid desaturase [Aspergillus oryzae RIB40]		G4B84_007518	NA	1922.65637251966	0.149715849759714	0.257511934423143	0.322655625061466	0.651220163003938	Iron+Bacteria	AFLA_062850
339	20	fatty acid desaturase,	fatty acid desaturase [Aspergillus oryzae RIB40]		G4B84_007518	NA	2866.9647779397	0.0124199014577326	0.106948758971559	0.693515035560899	0.961727136713331	Iron	AFLA_062850
340	20	polyketide synthase, azaphilone-2245aa, KS-AT-PP-TE 49%iden, 61% pos azanigerone	polyketide synthase [Aspergillus oryzae RIB40]		G4B84_007517	NA	6217.11640273691	1.11499228252399	0.527710971673939	0.0028598577873269	0.0182096350266773	Bacteria	AFLA_062860
341	20	polyketide synthase, azaphilone-2245aa, KS-AT-PP-TE 49%iden, 61% pos azanigerone	polyketide synthase [Aspergillus oryzae RIB40]		G4B84_007517	NA	13843.7508733141	0.971813017202839	0.933779971876469	0.022082634775185	0.128437836819137	Iron+Bacteria	AFLA_062860
342	20	polyketide synthase, azaphilone-2245aa, KS-AT-PP-TE 49%iden, 61% pos azanigerone	polyketide synthase [Aspergillus oryzae RIB40]		G4B84_007517	NA	6207.57035166703	-0.0220405935093815	0.221437635407716	NA	NA	Iron	AFLA_062860
343	20	conserved hypothetical protein 241 aa	-		G4B84_007516	NA	5.83262035700403	0.475294067915094	0.794591519893388	0.193557449407995	NA	Bacteria	AFLA_062870
344	20	conserved hypothetical protein 241 aa	-		G4B84_007516	NA	6.17954635163103	-0.255749527737783	0.684915666031458	0.322618949079509	NA	Iron+Bacteria	AFLA_062870
345	20	conserved hypothetical protein 241 aa	-		G4B84_007516	NA	7.77397295555944	0.0607910173402128	0.316911745280005	0.479029082237172	NA	Iron	AFLA_062870
346	20	short chain dehydrogenase/oxidoreductase,	short chain dehydrogenase/reductase family oxidoreductase [Aspergillus oryzae RIB40]		G4B84_007515	NA	6.37435031399467	1.21713847891237	0.998316998215204	0.0175588877944404	NA	Bacteria	AFLA_062880
347	20	short chain dehydrogenase/oxidoreductase,	short chain dehydrogenase/reductase family oxidoreductase [Aspergillus oryzae RIB40]		G4B84_007515	NA	6.61544356623765	-0.891330283284648	0.968846001239201	0.0309419297619278	NA	Iron+Bacteria	AFLA_062880
348	20	short chain dehydrogenase/oxidoreductase,	short chain dehydrogenase/reductase family oxidoreductase [Aspergillus oryzae RIB40]		G4B84_007515	NA	7.19669508666652	0.172619415791073	0.435079380258264	0.13746693423937	NA	Iron	AFLA_062880
349	20	hypothetical protein-70aa	-		G4B84_007514	NA	359.386772702141	-1.28986890974489	0.591893699561206	0.00194697120359442	0.0132169636519056	Bacteria	AFLA_062890
350	20	hypothetical protein-70aa	-		G4B84_007514	NA	2805.246805089	5.21439048163771	0.957451640386066	6.04690163219559e-10	3.93345386540919e-08	Iron+Bacteria	AFLA_062890
351	20	hypothetical protein-70aa	-		G4B84_007514	NA	1023.17853186624	-0.0175086789148092	0.3015323856453	0.828165892122125	0.987053707205375	Iron	AFLA_062890
352	20	acyltransferase 708 aa	glycerol-3-phosphate acyltransferase Sct1 [Aspergillus oryzae RIB40]		G4B84_007513	NA	585.682589411852	0.17834759509106	0.339528060464554	0.429656578177856	0.66514636938346	Bacteria	AFLA_062900
353	20	acyltransferase 708 aa	glycerol-3-phosphate acyltransferase Sct1 [Aspergillus oryzae RIB40]		G4B84_007513	NA	688.921897496489	0.0249642688278067	0.269588500531021	0.867418548248403	0.956053936286676	Iron+Bacteria	AFLA_062900
354	20	acyltransferase 708 aa	glycerol-3-phosphate acyltransferase Sct1 [Aspergillus oryzae RIB40]		G4B84_007513	NA	1075.12272950075	0.00940702928370012	0.119956376897534	0.798035529018177	0.982973038256951	Iron	AFLA_062900
355	20	proline permease 568aa	general amino acid permease AGP2 [Aspergillus oryzae RIB40]		G4B84_007512	NA	48.1331416348032	-0.06973762569759	0.348109803088737	0.760417284135576	0.887967282567239	Bacteria	AFLA_062910
356	20	proline permease 568aa	general amino acid permease AGP2 [Aspergillus oryzae RIB40]		G4B84_007512	NA	63.4649094693981	-0.351786145711772	0.450923673631914	0.109593843786568	0.366384515020113	Iron+Bacteria	AFLA_062910
357	20	proline permease 568aa	general amino acid permease AGP2 [Aspergillus oryzae RIB40]		G4B84_007512	NA	140.380518339067	0.297249209731694	0.395478628901965	0.0327128287722162	0.274792871638076	Iron	AFLA_062910
358	20	glutathione HCHO-activating GFA superfamily 211aa	DUF636 domain protein [Aspergillus clavatus NRRL 1]		G4B84_007511	NA	222.195364278665	-1.72650085298178	0.453416118455232	8.75554223164508e-06	0.00012331515050711	Bacteria	AFLA_062920
359	20	glutathione HCHO-activating GFA superfamily 211aa	DUF636 domain protein [Aspergillus clavatus NRRL 1]		G4B84_007511	NA	290.005301913853	2.88477920685625	0.458941844169929	1.12755934379444e-11	1.13862016402405e-09	Iron+Bacteria	AFLA_062920
360	20	glutathione HCHO-activating GFA superfamily 211aa	DUF636 domain protein [Aspergillus clavatus NRRL 1]		G4B84_007511	NA	541.171788424841	-0.504675850287045	0.457849195565088	0.0107990529067646	0.132534966078859	Iron	AFLA_062920
361	20	glycosyl hydrolase 330aa	glycosyl hydrolase, family 43 [Aspergillus oryzae RIB40]			NA	NA	NA	NA	NA	NA	NA	NA
362	20	choline transport 431aa	putative choline transporter protein [Neofusicoccum parvum UCRNP2]		G4B84_007510	NA	52.9912183400079	-1.23071030808594	0.591470146619994	0.00267102957884775	0.0171648631705535	Bacteria	AFLA_062940
363	20	choline transport 431aa	putative choline transporter protein [Neofusicoccum parvum UCRNP2]		G4B84_007510	NA	62.1795632627909	0.476132227686041	0.557809972701916	0.0707114100386513	0.280701265683197	Iron+Bacteria	AFLA_062940
364	20	choline transport 431aa	putative choline transporter protein [Neofusicoccum parvum UCRNP2]		G4B84_007510	NA	149.608565712826	-0.0252988460899077	0.14810234480364	0.568930436394091	0.929842264231439	Iron	AFLA_062940
365	20	aa permease	choline transport protein [Stereum hirsutum FP-91666 SS1]			NA	NA	NA	NA	NA	NA	NA	NA
366	20	C6 factor 658aa	-		G4B84_007509	NA	5.92238457041444	-0.361220575562231	0.787556753440642	0.298798958999659	NA	Bacteria	AFLA_062960
367	20	C6 factor 658aa	-		G4B84_007509	NA	5.4015583343996	0.556596045193965	1.02657096362564	0.0990803924261934	NA	Iron+Bacteria	AFLA_062960
368	20	C6 factor 658aa	-		G4B84_007509	NA	10.8250935813664	-0.205857088255166	0.527499169435607	0.0951253253606803	NA	Iron	AFLA_062960
369	20	Cu oxidase/tyramine oxidase 677aa	Amine oxidase catalytic [Glarea lozoyensis ATCC 20868]		G4B84_007508	NA	15.6779485207383	-0.196653607195208	0.510435976607225	0.491070948796342	0.713546601517084	Bacteria	AFLA_062970
370	20	Cu oxidase/tyramine oxidase 677aa	Amine oxidase catalytic [Glarea lozoyensis ATCC 20868]		G4B84_007508	NA	14.1516353836838	0.57183950347409	0.774040178930991	0.077788521287843	0.298837569280797	Iron+Bacteria	AFLA_062970
371	20	Cu oxidase/tyramine oxidase 677aa	Amine oxidase catalytic [Glarea lozoyensis ATCC 20868]		G4B84_007508	NA	25.0060230352077	-0.553867322396341	0.647451593883366	0.014495257318751	0.163356318148472	Iron	AFLA_062970
372	20	crotonase/enoylCoA hydratase	carnitinyl-CoA dehydratase, putative [Coccidioides posadasii C735 delta SOWgp]			NA	NA	NA	NA	NA	NA	NA	NA
373	20	amino cyclopropase-1-carboxylate oxidase 363 aa	putative clavaminate synthase-like protein [Togninia minima UCRPA7]		G4B84_007507	NA	2.27182781400241	-0.108742808043918	0.709786979244707	0.72900022933727	NA	Bacteria	AFLA_062990
374	20	amino cyclopropase-1-carboxylate oxidase 363 aa	putative clavaminate synthase-like protein [Togninia minima UCRPA7]		G4B84_007507	NA	2.69693927851911	0.19151748009792	0.703454515902101	0.44422466689422	NA	Iron+Bacteria	AFLA_062990
375	20	amino cyclopropase-1-carboxylate oxidase 363 aa	putative clavaminate synthase-like protein [Togninia minima UCRPA7]		G4B84_007507	NA	4.55564192180101	-0.0442555443892446	0.320091165601308	0.597426535534943	NA	Iron	AFLA_062990
376	20	hydrolase	Arginase/deacetylase [Glarea lozoyensis ATCC 20868]		G4B84_007506	NA	4.94360752605505	0.32692951089839	0.696608538018102	0.326561289228478	NA	Bacteria	AFLA_063000
377	20	hydrolase	Arginase/deacetylase [Glarea lozoyensis ATCC 20868]		G4B84_007506	NA	5.53041095795229	0.0737531303378614	0.524630616049339	0.73521530555141	NA	Iron+Bacteria	AFLA_063000
378	20	hydrolase	Arginase/deacetylase [Glarea lozoyensis ATCC 20868]		G4B84_007506	NA	5.5328783217189	-0.0208807534908372	0.29301225547725	0.794807549506219	NA	Iron	AFLA_063000
379	20	transporter	Major Facilitator Superfamily protein [Coccidioides posadasii C735 delta SOWgp]		G4B84_007505	NA	3.78205949168342	0.0833123673404819	0.674883322960952	0.788017245621681	NA	Bacteria	AFLA_063010
380	20	transporter	Major Facilitator Superfamily protein [Coccidioides posadasii C735 delta SOWgp]		G4B84_007505	NA	4.46966079842099	0.0612555167425462	0.577210887014634	0.786862659674162	NA	Iron+Bacteria	AFLA_063010
381	20	transporter	Major Facilitator Superfamily protein [Coccidioides posadasii C735 delta SOWgp]		G4B84_007505	NA	6.46146353243412	-0.00627044727712705	0.289742729444728	0.937174579789536	NA	Iron	AFLA_063010
382	20	multidrug resistance protein, putative	MatE family transporter (predicted) [Schizosaccharomyces pombe 972h-]			NA	NA	NA	NA	NA	NA	NA	NA
383	21	nonribosomal peptide synthase,2074aa A-PP-C-A-PPCpartial	non-ribosomal peptide synthase, putative [Cordyceps militaris CM01] imqB imizoquin	imizoquin	G4B84_010237	imqB	465.028312031275	-0.100366654416782	0.291580439757155	0.619990073702603	0.802575902889505	Bacteria	AFLA_064240
384	21	nonribosomal peptide synthase,2074aa A-PP-C-A-PPCpartial	non-ribosomal peptide synthase, putative [Cordyceps militaris CM01] imqB imizoquin	imizoquin	G4B84_010237	imqB	1751.65404073887	3.00117021097145	0.620671939818847	3.90217520197612e-08	1.79890276811099e-06	Iron+Bacteria	AFLA_064240
385	21	nonribosomal peptide synthase,2074aa A-PP-C-A-PPCpartial	non-ribosomal peptide synthase, putative [Cordyceps militaris CM01] imqB imizoquin	imizoquin	G4B84_010237	imqB	1048.60753898192	0.0112297736993239	0.1131021524846	0.741258174337118	0.973882241592449	Iron	AFLA_064240
386	21	nonribosomal peptide synthase,2074aa A-PP-C-A-PPCpartial	non-ribosomal peptide synthase, putative [Cordyceps militaris CM01] imqB imizoquin	aspirochlorine	G4B84_010237	imqB	465.028312031275	-0.100366654416782	0.291580439757155	0.619990073702603	0.802575902889505	Bacteria	AFLA_064240
387	21	nonribosomal peptide synthase,2074aa A-PP-C-A-PPCpartial	non-ribosomal peptide synthase, putative [Cordyceps militaris CM01] imqB imizoquin	aspirochlorine	G4B84_010237	imqB	1751.65404073887	3.00117021097145	0.620671939818847	3.90217520197612e-08	1.79890276811099e-06	Iron+Bacteria	AFLA_064240
388	21	nonribosomal peptide synthase,2074aa A-PP-C-A-PPCpartial	non-ribosomal peptide synthase, putative [Cordyceps militaris CM01] imqB imizoquin	aspirochlorine	G4B84_010237	imqB	1048.60753898192	0.0112297736993239	0.1131021524846	0.741258174337118	0.973882241592449	Iron	AFLA_064240
389	21	phenol 2-monooxygenase,	FAD binding domain protein [Aspergillus oryzae RIB40]	imizoquin		NA	NA	NA	NA	NA	NA	NA	NA
390	21	phenol 2-monooxygenase,	FAD binding domain protein [Aspergillus oryzae RIB40]	aspirochlorine		NA	NA	NA	NA	NA	NA	NA	NA
391	21	oligopeptide transporter,	oligopeptide transporter [Aspergillus oryzae RIB40]	imizoquin	G4B84_010235	imqD	288.107185458487	-2.5827163271697	0.439761497102566	2.26404295939746e-10	8.56535376537011e-09	Bacteria	AFLA_064260
392	21	oligopeptide transporter,	oligopeptide transporter [Aspergillus oryzae RIB40]	imizoquin	G4B84_010235	imqD	594.933621837332	2.95740957182582	0.53171824600602	8.35326748822452e-10	5.27200566533599e-08	Iron+Bacteria	AFLA_064260
393	21	oligopeptide transporter,	oligopeptide transporter [Aspergillus oryzae RIB40]	imizoquin	G4B84_010235	imqD	1163.37674729553	0.0550171967214554	0.174630712035255	0.256934339677668	0.744639625994575	Iron	AFLA_064260
394	21	oligopeptide transporter,	oligopeptide transporter [Aspergillus oryzae RIB40]	aspirochlorine	G4B84_010235	imqD	288.107185458487	-2.5827163271697	0.439761497102566	2.26404295939746e-10	8.56535376537011e-09	Bacteria	AFLA_064260
395	21	oligopeptide transporter,	oligopeptide transporter [Aspergillus oryzae RIB40]	aspirochlorine	G4B84_010235	imqD	594.933621837332	2.95740957182582	0.53171824600602	8.35326748822452e-10	5.27200566533599e-08	Iron+Bacteria	AFLA_064260
396	21	oligopeptide transporter,	oligopeptide transporter [Aspergillus oryzae RIB40]	aspirochlorine	G4B84_010235	imqD	1163.37674729553	0.0550171967214554	0.174630712035255	0.256934339677668	0.744639625994575	Iron	AFLA_064260
397	21	gibberellin 2-oxidase,	gibberellin 2-oxidase [Aspergillus oryzae RIB40]	imizoquin	G4B84_010234	imqE	106.008088949781	-2.45130187262151	0.544734422065487	3.31810813935534e-07	6.55152551858237e-06	Bacteria	AFLA_064270
398	21	gibberellin 2-oxidase,	gibberellin 2-oxidase [Aspergillus oryzae RIB40]	imizoquin	G4B84_010234	imqE	1194.31971124058	6.09393035164081	0.757412811629203	1.66336683835551e-17	5.18725840796573e-15	Iron+Bacteria	AFLA_064270
399	21	gibberellin 2-oxidase,	gibberellin 2-oxidase [Aspergillus oryzae RIB40]	imizoquin	G4B84_010234	imqE	448.921528361341	0.0680465991686646	0.233029372500243	0.320700871680505	0.793614413534006	Iron	AFLA_064270
400	21	gibberellin 2-oxidase,	gibberellin 2-oxidase [Aspergillus oryzae RIB40]	aspirochlorine	G4B84_010234	imqE	106.008088949781	-2.45130187262151	0.544734422065487	3.31810813935534e-07	6.55152551858237e-06	Bacteria	AFLA_064270
401	21	gibberellin 2-oxidase,	gibberellin 2-oxidase [Aspergillus oryzae RIB40]	aspirochlorine	G4B84_010234	imqE	1194.31971124058	6.09393035164081	0.757412811629203	1.66336683835551e-17	5.18725840796573e-15	Iron+Bacteria	AFLA_064270
402	21	gibberellin 2-oxidase,	gibberellin 2-oxidase [Aspergillus oryzae RIB40]	aspirochlorine	G4B84_010234	imqE	448.921528361341	0.0680465991686646	0.233029372500243	0.320700871680505	0.793614413534006	Iron	AFLA_064270
403	21	N-methyltransferase,	N-methyltransferase [Aspergillus oryzae RIB40]	imizoquin	G4B84_010233	imqF	37.4134990875093	-2.12607120130467	0.87422742999692	0.000462952399014264	0.00394651691462324	Bacteria	AFLA_064280
404	21	N-methyltransferase,	N-methyltransferase [Aspergillus oryzae RIB40]	imizoquin	G4B84_010233	imqF	215.680327951812	5.31986360287622	1.47667435733538	1.33967634047189e-06	4.14127936968615e-05	Iron+Bacteria	AFLA_064280
405	21	N-methyltransferase,	N-methyltransferase [Aspergillus oryzae RIB40]	imizoquin	G4B84_010233	imqF	99.6181414077435	-0.148234023433868	0.372359667535637	0.162906511094017	0.631101504419793	Iron	AFLA_064280
406	21	N-methyltransferase,	N-methyltransferase [Aspergillus oryzae RIB40]	aspirochlorine	G4B84_010233	imqF	37.4134990875093	-2.12607120130467	0.87422742999692	0.000462952399014264	0.00394651691462324	Bacteria	AFLA_064280
407	21	N-methyltransferase,	N-methyltransferase [Aspergillus oryzae RIB40]	aspirochlorine	G4B84_010233	imqF	215.680327951812	5.31986360287622	1.47667435733538	1.33967634047189e-06	4.14127936968615e-05	Iron+Bacteria	AFLA_064280
408	21	N-methyltransferase,	N-methyltransferase [Aspergillus oryzae RIB40]	aspirochlorine	G4B84_010233	imqF	99.6181414077435	-0.148234023433868	0.372359667535637	0.162906511094017	0.631101504419793	Iron	AFLA_064280
409	21	O-methyltransferase,	O-methyltransferase [Aspergillus oryzae RIB40]	imizoquin	G4B84_010232	imqG	191.699097947614	-5.85546956570461	0.765609031730529	2.0858707582331e-16	1.84804583588413e-14	Bacteria	AFLA_064290
410	21	O-methyltransferase,	O-methyltransferase [Aspergillus oryzae RIB40]	imizoquin	G4B84_010232	imqG	1394.03178810095	9.11333530847571	1.28759787784242	1.42336325184123e-15	3.28085229549404e-13	Iron+Bacteria	AFLA_064290
411	21	O-methyltransferase,	O-methyltransferase [Aspergillus oryzae RIB40]	imizoquin	G4B84_010232	imqG	529.299951132806	-0.288995355729009	0.514361562154324	0.056531566653904	0.381282790087576	Iron	AFLA_064290
412	21	O-methyltransferase,	O-methyltransferase [Aspergillus oryzae RIB40]	aspirochlorine	G4B84_010232	imqG	191.699097947614	-5.85546956570461	0.765609031730529	2.0858707582331e-16	1.84804583588413e-14	Bacteria	AFLA_064290
413	21	O-methyltransferase,	O-methyltransferase [Aspergillus oryzae RIB40]	aspirochlorine	G4B84_010232	imqG	1394.03178810095	9.11333530847571	1.28759787784242	1.42336325184123e-15	3.28085229549404e-13	Iron+Bacteria	AFLA_064290
414	21	O-methyltransferase,	O-methyltransferase [Aspergillus oryzae RIB40]	aspirochlorine	G4B84_010232	imqG	529.299951132806	-0.288995355729009	0.514361562154324	0.056531566653904	0.381282790087576	Iron	AFLA_064290
415	21	fructosyl amino acid oxidase,	fructosyl amino acid oxidase [Aspergillus oryzae RIB40]	imizoquin	G4B84_010231	imqH	108.491686480876	-3.30894471942751	0.539297863026319	3.46387458569692e-11	1.50867747711489e-09	Bacteria	AFLA_064300
416	21	fructosyl amino acid oxidase,	fructosyl amino acid oxidase [Aspergillus oryzae RIB40]	imizoquin	G4B84_010231	imqH	279.468836830541	5.48105940535849	0.641257969651969	2.58297448656175e-19	1.14113660337559e-16	Iron+Bacteria	AFLA_064300
417	21	fructosyl amino acid oxidase,	fructosyl amino acid oxidase [Aspergillus oryzae RIB40]	imizoquin	G4B84_010231	imqH	337.668341984168	-0.0927568471398455	0.250655372358809	0.202758182257158	0.691164326855485	Iron	AFLA_064300
418	21	fructosyl amino acid oxidase,	fructosyl amino acid oxidase [Aspergillus oryzae RIB40]	aspirochlorine	G4B84_010231	imqH	108.491686480876	-3.30894471942751	0.539297863026319	3.46387458569692e-11	1.50867747711489e-09	Bacteria	AFLA_064300
419	21	fructosyl amino acid oxidase,	fructosyl amino acid oxidase [Aspergillus oryzae RIB40]	aspirochlorine	G4B84_010231	imqH	279.468836830541	5.48105940535849	0.641257969651969	2.58297448656175e-19	1.14113660337559e-16	Iron+Bacteria	AFLA_064300
420	21	fructosyl amino acid oxidase,	fructosyl amino acid oxidase [Aspergillus oryzae RIB40]	aspirochlorine	G4B84_010231	imqH	337.668341984168	-0.0927568471398455	0.250655372358809	0.202758182257158	0.691164326855485	Iron	AFLA_064300
421	21	hypothetical protein	oligopeptide transporter [Aspergillus oryzae RIB40]	imizoquin		NA	NA	NA	NA	NA	NA	NA	NA
422	21	hypothetical protein	oligopeptide transporter [Aspergillus oryzae RIB40]	aspirochlorine		NA	NA	NA	NA	NA	NA	NA	NA
423	21	oligopeptide transporter,	oligopeptide transporter [Aspergillus oryzae RIB40]	imizoquin	G4B84_010230	imqJ	315.154542278156	-2.30571557261329	0.421065443678706	2.71312170362536e-09	8.29622996453702e-08	Bacteria	AFLA_064320
424	21	oligopeptide transporter,	oligopeptide transporter [Aspergillus oryzae RIB40]	imizoquin	G4B84_010230	imqJ	1296.93811096916	5.04244099162271	0.613060603864911	3.49067213636418e-18	1.23371988872898e-15	Iron+Bacteria	AFLA_064320
425	21	oligopeptide transporter,	oligopeptide transporter [Aspergillus oryzae RIB40]	imizoquin	G4B84_010230	imqJ	1026.20155147358	-0.013711970180365	0.123401798626136	0.713818844899844	0.967172173212528	Iron	AFLA_064320
426	21	oligopeptide transporter,	oligopeptide transporter [Aspergillus oryzae RIB40]	aspirochlorine	G4B84_010230	imqJ	315.154542278156	-2.30571557261329	0.421065443678706	2.71312170362536e-09	8.29622996453702e-08	Bacteria	AFLA_064320
427	21	oligopeptide transporter,	oligopeptide transporter [Aspergillus oryzae RIB40]	aspirochlorine	G4B84_010230	imqJ	1296.93811096916	5.04244099162271	0.613060603864911	3.49067213636418e-18	1.23371988872898e-15	Iron+Bacteria	AFLA_064320
428	21	oligopeptide transporter,	oligopeptide transporter [Aspergillus oryzae RIB40]	aspirochlorine	G4B84_010230	imqJ	1026.20155147358	-0.013711970180365	0.123401798626136	0.713818844899844	0.967172173212528	Iron	AFLA_064320
429	21	conserved hypothetical protein	C6 finger domain protein, putative [Trichophyton verrucosum HKI 0517] imqK	imizoquin	G4B84_010229	imqK	74.8789751938578	-3.05353142069496	0.627633095595615	4.36992093342336e-08	1.05837851392212e-06	Bacteria	AFLA_064330
430	21	conserved hypothetical protein	C6 finger domain protein, putative [Trichophyton verrucosum HKI 0517] imqK	imizoquin	G4B84_010229	imqK	231.441010118461	4.33292449053413	0.63075881914854	8.93008451044125e-14	1.39243655976777e-11	Iron+Bacteria	AFLA_064330
431	21	conserved hypothetical protein	C6 finger domain protein, putative [Trichophyton verrucosum HKI 0517] imqK	imizoquin	G4B84_010229	imqK	338.027547548762	0.0997312554070512	0.248599587814951	0.166048297007121	0.635003141580546	Iron	AFLA_064330
432	21	conserved hypothetical protein	C6 finger domain protein, putative [Trichophyton verrucosum HKI 0517] imqK	aspirochlorine	G4B84_010229	imqK	74.8789751938578	-3.05353142069496	0.627633095595615	4.36992093342336e-08	1.05837851392212e-06	Bacteria	AFLA_064330
433	21	conserved hypothetical protein	C6 finger domain protein, putative [Trichophyton verrucosum HKI 0517] imqK	aspirochlorine	G4B84_010229	imqK	231.441010118461	4.33292449053413	0.63075881914854	8.93008451044125e-14	1.39243655976777e-11	Iron+Bacteria	AFLA_064330
434	21	conserved hypothetical protein	C6 finger domain protein, putative [Trichophyton verrucosum HKI 0517] imqK	aspirochlorine	G4B84_010229	imqK	338.027547548762	0.0997312554070512	0.248599587814951	0.166048297007121	0.635003141580546	Iron	AFLA_064330
435	21	conserved hypothetical protein	haloacid dehalogenase, type II [Aspergillus oryzae RIB40]	imizoquin	G4B84_010228	NA	18.6053024019935	-2.48046307806379	1.09324658565139	0.000493513934850015	0.00415915890134573	Bacteria	AFLA_064340
436	21	conserved hypothetical protein	haloacid dehalogenase, type II [Aspergillus oryzae RIB40]	imizoquin	G4B84_010228	NA	46.7992533518591	2.67811983896631	1.22145402887535	0.000374375793750649	0.00519761799333675	Iron+Bacteria	AFLA_064340
437	21	conserved hypothetical protein	haloacid dehalogenase, type II [Aspergillus oryzae RIB40]	imizoquin	G4B84_010228	NA	90.7189943414145	0.0924920044316038	0.299355993967113	0.285685485901006	0.766228559575208	Iron	AFLA_064340
438	21	conserved hypothetical protein	haloacid dehalogenase, type II [Aspergillus oryzae RIB40]	aspirochlorine	G4B84_010228	NA	18.6053024019935	-2.48046307806379	1.09324658565139	0.000493513934850015	0.00415915890134573	Bacteria	AFLA_064340
439	21	conserved hypothetical protein	haloacid dehalogenase, type II [Aspergillus oryzae RIB40]	aspirochlorine	G4B84_010228	NA	46.7992533518591	2.67811983896631	1.22145402887535	0.000374375793750649	0.00519761799333675	Iron+Bacteria	AFLA_064340
440	21	conserved hypothetical protein	haloacid dehalogenase, type II [Aspergillus oryzae RIB40]	aspirochlorine	G4B84_010228	NA	90.7189943414145	0.0924920044316038	0.299355993967113	0.285685485901006	0.766228559575208	Iron	AFLA_064340
441	21	MFS transporter,	allantoate permease [Aspergillus oryzae RIB40]	imizoquin	G4B84_010227	NA	16.404388421011	0.0257969414264906	0.459898311472019	0.923135534554425	0.966046295409571	Bacteria	AFLA_064350
442	21	MFS transporter,	allantoate permease [Aspergillus oryzae RIB40]	imizoquin	G4B84_010227	NA	19.8664736145188	-0.111515051370286	0.489605313787116	0.598453916518811	0.833996990630315	Iron+Bacteria	AFLA_064350
443	21	MFS transporter,	allantoate permease [Aspergillus oryzae RIB40]	imizoquin	G4B84_010227	NA	38.1762125655691	0.0449774365175899	0.247208042436476	0.542943466518845	0.920307814236637	Iron	AFLA_064350
444	21	MFS transporter,	allantoate permease [Aspergillus oryzae RIB40]	aspirochlorine	G4B84_010227	NA	16.404388421011	0.0257969414264906	0.459898311472019	0.923135534554425	0.966046295409571	Bacteria	AFLA_064350
445	21	MFS transporter,	allantoate permease [Aspergillus oryzae RIB40]	aspirochlorine	G4B84_010227	NA	19.8664736145188	-0.111515051370286	0.489605313787116	0.598453916518811	0.833996990630315	Iron+Bacteria	AFLA_064350
446	21	MFS transporter,	allantoate permease [Aspergillus oryzae RIB40]	aspirochlorine	G4B84_010227	NA	38.1762125655691	0.0449774365175899	0.247208042436476	0.542943466518845	0.920307814236637	Iron	AFLA_064350
447	21	ABC multidrug transporter,	ATP-binding cassette multidrug transport protein ATRC [Aspergillus oryzae RIB40]	imizoquin	G4B84_010226	NA	132.485342401799	-0.454304931324869	0.442518161537449	0.104711158092186	0.279584538306091	Bacteria	AFLA_064360
448	21	ABC multidrug transporter,	ATP-binding cassette multidrug transport protein ATRC [Aspergillus oryzae RIB40]	imizoquin	G4B84_010226	NA	146.505197818003	0.13662136241037	0.330342992488197	0.419968093750232	0.728627613849298	Iron+Bacteria	AFLA_064360
449	21	ABC multidrug transporter,	ATP-binding cassette multidrug transport protein ATRC [Aspergillus oryzae RIB40]	imizoquin	G4B84_010226	NA	318.405367482587	-0.0223108593116434	0.135766823774757	0.580235945246197	0.932855451174696	Iron	AFLA_064360
450	21	ABC multidrug transporter,	ATP-binding cassette multidrug transport protein ATRC [Aspergillus oryzae RIB40]	aspirochlorine	G4B84_010226	NA	132.485342401799	-0.454304931324869	0.442518161537449	0.104711158092186	0.279584538306091	Bacteria	AFLA_064360
451	21	ABC multidrug transporter,	ATP-binding cassette multidrug transport protein ATRC [Aspergillus oryzae RIB40]	aspirochlorine	G4B84_010226	NA	146.505197818003	0.13662136241037	0.330342992488197	0.419968093750232	0.728627613849298	Iron+Bacteria	AFLA_064360
452	21	ABC multidrug transporter,	ATP-binding cassette multidrug transport protein ATRC [Aspergillus oryzae RIB40]	aspirochlorine	G4B84_010226	NA	318.405367482587	-0.0223108593116434	0.135766823774757	0.580235945246197	0.932855451174696	Iron	AFLA_064360
453	21	C6 transcription factor,	C6 transcription factor [Aspergillus oryzae RIB40]	imizoquin	G4B84_010225	NA	113.013387453324	-0.172477408757416	0.349926810313318	0.453947062597909	0.685550007414033	Bacteria	AFLA_064370
454	21	C6 transcription factor,	C6 transcription factor [Aspergillus oryzae RIB40]	imizoquin	G4B84_010225	NA	134.382390113646	0.075496366868376	0.276182114480945	0.620326007329168	0.848491282734337	Iron+Bacteria	AFLA_064370
455	21	C6 transcription factor,	C6 transcription factor [Aspergillus oryzae RIB40]	imizoquin	G4B84_010225	NA	262.940927369053	0.00495683094153441	0.0921276149774583	0.855798143131642	0.988691790042443	Iron	AFLA_064370
456	21	C6 transcription factor,	C6 transcription factor [Aspergillus oryzae RIB40]	aspirochlorine	G4B84_010225	NA	113.013387453324	-0.172477408757416	0.349926810313318	0.453947062597909	0.685550007414033	Bacteria	AFLA_064370
457	21	C6 transcription factor,	C6 transcription factor [Aspergillus oryzae RIB40]	aspirochlorine	G4B84_010225	NA	134.382390113646	0.075496366868376	0.276182114480945	0.620326007329168	0.848491282734337	Iron+Bacteria	AFLA_064370
458	21	C6 transcription factor,	C6 transcription factor [Aspergillus oryzae RIB40]	aspirochlorine	G4B84_010225	NA	262.940927369053	0.00495683094153441	0.0921276149774583	0.855798143131642	0.988691790042443	Iron	AFLA_064370
459	21	conserved hypothetical protein	radH flavin-dependent halogenase [Aspergillus oryzae RIB40]	imizoquin	G4B84_010224	NA	6.76442225739877	0.0271116801215932	0.541816343052258	0.924981350523237	NA	Bacteria	AFLA_064380
460	21	conserved hypothetical protein	radH flavin-dependent halogenase [Aspergillus oryzae RIB40]	imizoquin	G4B84_010224	NA	5.97666729322566	-0.151189501387376	0.569557845375049	0.511922354532839	NA	Iron+Bacteria	AFLA_064380
461	21	conserved hypothetical protein	radH flavin-dependent halogenase [Aspergillus oryzae RIB40]	imizoquin	G4B84_010224	NA	11.3615832385603	-0.0500659689307066	0.262182768675126	0.517084623569695	NA	Iron	AFLA_064380
462	21	conserved hypothetical protein	radH flavin-dependent halogenase [Aspergillus oryzae RIB40]	aspirochlorine	G4B84_010224	NA	6.76442225739877	0.0271116801215932	0.541816343052258	0.924981350523237	NA	Bacteria	AFLA_064380
463	21	conserved hypothetical protein	radH flavin-dependent halogenase [Aspergillus oryzae RIB40]	aspirochlorine	G4B84_010224	NA	5.97666729322566	-0.151189501387376	0.569557845375049	0.511922354532839	NA	Iron+Bacteria	AFLA_064380
464	21	conserved hypothetical protein	radH flavin-dependent halogenase [Aspergillus oryzae RIB40]	aspirochlorine	G4B84_010224	NA	11.3615832385603	-0.0500659689307066	0.262182768675126	0.517084623569695	NA	Iron	AFLA_064380
465	21	cytochrome P450 oxidoreductase GliF	cytochrome P450 oxidoreductase GliF [Aspergillus oryzae RIB40]	imizoquin	G4B84_010223	NA	5.00481487421511	0.356406997037261	0.69505553621372	0.28937199443118	NA	Bacteria	AFLA_064390
466	21	cytochrome P450 oxidoreductase GliF	cytochrome P450 oxidoreductase GliF [Aspergillus oryzae RIB40]	imizoquin	G4B84_010223	NA	4.18999907058159	-0.114567224122704	0.630593098559996	0.627419416552476	NA	Iron+Bacteria	AFLA_064390
467	21	cytochrome P450 oxidoreductase GliF	cytochrome P450 oxidoreductase GliF [Aspergillus oryzae RIB40]	imizoquin	G4B84_010223	NA	5.03744348314131	-0.0501759759159329	0.317024346031572	0.552422307993687	NA	Iron	AFLA_064390
468	21	cytochrome P450 oxidoreductase GliF	cytochrome P450 oxidoreductase GliF [Aspergillus oryzae RIB40]	aspirochlorine	G4B84_010223	NA	5.00481487421511	0.356406997037261	0.69505553621372	0.28937199443118	NA	Bacteria	AFLA_064390
469	21	cytochrome P450 oxidoreductase GliF	cytochrome P450 oxidoreductase GliF [Aspergillus oryzae RIB40]	aspirochlorine	G4B84_010223	NA	4.18999907058159	-0.114567224122704	0.630593098559996	0.627419416552476	NA	Iron+Bacteria	AFLA_064390
470	21	cytochrome P450 oxidoreductase GliF	cytochrome P450 oxidoreductase GliF [Aspergillus oryzae RIB40]	aspirochlorine	G4B84_010223	NA	5.03744348314131	-0.0501759759159329	0.317024346031572	0.552422307993687	NA	Iron	AFLA_064390
471	21	benzoate 4-monooxygenase cytochrome P450,	cytochrome P450 monooxygenase [Aspergillus oryzae RIB40]	imizoquin	G4B84_010222	NA	8.83913071238235	-0.186298169843991	0.571547743803832	0.533894927727601	0.746171608578173	Bacteria	AFLA_064400
472	21	benzoate 4-monooxygenase cytochrome P450,	cytochrome P450 monooxygenase [Aspergillus oryzae RIB40]	imizoquin	G4B84_010222	NA	13.481828302306	0.151285025959039	0.505742900096986	0.486308164916366	0.772500196920542	Iron+Bacteria	AFLA_064400
473	21	benzoate 4-monooxygenase cytochrome P450,	cytochrome P450 monooxygenase [Aspergillus oryzae RIB40]	imizoquin	G4B84_010222	NA	25.3748314535042	0.0565055317232343	0.239587678843668	0.429356963578319	0.866056151500558	Iron	AFLA_064400
474	21	benzoate 4-monooxygenase cytochrome P450,	cytochrome P450 monooxygenase [Aspergillus oryzae RIB40]	aspirochlorine	G4B84_010222	NA	8.83913071238235	-0.186298169843991	0.571547743803832	0.533894927727601	0.746171608578173	Bacteria	AFLA_064400
475	21	benzoate 4-monooxygenase cytochrome P450,	cytochrome P450 monooxygenase [Aspergillus oryzae RIB40]	aspirochlorine	G4B84_010222	NA	13.481828302306	0.151285025959039	0.505742900096986	0.486308164916366	0.772500196920542	Iron+Bacteria	AFLA_064400
476	21	benzoate 4-monooxygenase cytochrome P450,	cytochrome P450 monooxygenase [Aspergillus oryzae RIB40]	aspirochlorine	G4B84_010222	NA	25.3748314535042	0.0565055317232343	0.239587678843668	0.429356963578319	0.866056151500558	Iron	AFLA_064400
477	21	conserved hypothetical protein	gliZ transcription factor?	imizoquin	G4B84_010221	NA	29.3192647431725	-2.55562184243647	0.895067689653793	0.000110833675174018	0.00115351594061634	Bacteria	AFLA_064410
478	21	conserved hypothetical protein	gliZ transcription factor?	imizoquin	G4B84_010221	NA	27.1404269063646	0.741304731506971	0.85886554763607	0.0445385502995363	0.206761054652357	Iron+Bacteria	AFLA_064410
479	21	conserved hypothetical protein	gliZ transcription factor?	imizoquin	G4B84_010221	NA	81.3597317915155	-0.307837303177384	0.449551102627652	0.0410689075065324	0.316782898439358	Iron	AFLA_064410
480	21	conserved hypothetical protein	gliZ transcription factor?	aspirochlorine	G4B84_010221	NA	29.3192647431725	-2.55562184243647	0.895067689653793	0.000110833675174018	0.00115351594061634	Bacteria	AFLA_064410
481	21	conserved hypothetical protein	gliZ transcription factor?	aspirochlorine	G4B84_010221	NA	27.1404269063646	0.741304731506971	0.85886554763607	0.0445385502995363	0.206761054652357	Iron+Bacteria	AFLA_064410
482	21	conserved hypothetical protein	gliZ transcription factor?	aspirochlorine	G4B84_010221	NA	81.3597317915155	-0.307837303177384	0.449551102627652	0.0410689075065324	0.316782898439358	Iron	AFLA_064410
483	21	gliotoxin biosynthesis protein GliK	gliK protein [Aspergillus oryzae RIB40]	imizoquin	G4B84_010220	NA	7.04025297733766	-0.44478235277714	0.714988884998844	0.204099608171639	NA	Bacteria	AFLA_064420
484	21	gliotoxin biosynthesis protein GliK	gliK protein [Aspergillus oryzae RIB40]	imizoquin	G4B84_010220	NA	7.82153077611052	0.135173289379822	0.574542127464697	0.557133616752643	0.812884674094304	Iron+Bacteria	AFLA_064420
485	21	gliotoxin biosynthesis protein GliK	gliK protein [Aspergillus oryzae RIB40]	imizoquin	G4B84_010220	NA	18.4574879950276	-0.0459817031038234	0.227315747510675	0.502846118132633	0.904685056228582	Iron	AFLA_064420
486	21	gliotoxin biosynthesis protein GliK	gliK protein [Aspergillus oryzae RIB40]	aspirochlorine	G4B84_010220	NA	7.04025297733766	-0.44478235277714	0.714988884998844	0.204099608171639	NA	Bacteria	AFLA_064420
487	21	gliotoxin biosynthesis protein GliK	gliK protein [Aspergillus oryzae RIB40]	aspirochlorine	G4B84_010220	NA	7.82153077611052	0.135173289379822	0.574542127464697	0.557133616752643	0.812884674094304	Iron+Bacteria	AFLA_064420
488	21	gliotoxin biosynthesis protein GliK	gliK protein [Aspergillus oryzae RIB40]	aspirochlorine	G4B84_010220	NA	18.4574879950276	-0.0459817031038234	0.227315747510675	0.502846118132633	0.904685056228582	Iron	AFLA_064420
489	21	macrolide phosphotransferase k,	macrolide phosphotransferase k [Aspergillus oryzae RIB40]	imizoquin	G4B84_010219	NA	79.9807961867893	-3.66619071131389	0.665027366994502	1.23859259474882e-09	4.08893338763259e-08	Bacteria	AFLA_064430
490	21	macrolide phosphotransferase k,	macrolide phosphotransferase k [Aspergillus oryzae RIB40]	imizoquin	G4B84_010219	NA	68.8670605151356	2.1200460272145	0.787961890094378	0.000248978426298395	0.00362128704258146	Iron+Bacteria	AFLA_064430
491	21	macrolide phosphotransferase k,	macrolide phosphotransferase k [Aspergillus oryzae RIB40]	imizoquin	G4B84_010219	NA	215.458825484823	-0.863129967345563	0.5217497710218	0.00245056177887935	0.0445465134325054	Iron	AFLA_064430
492	21	macrolide phosphotransferase k,	macrolide phosphotransferase k [Aspergillus oryzae RIB40]	aspirochlorine	G4B84_010219	NA	79.9807961867893	-3.66619071131389	0.665027366994502	1.23859259474882e-09	4.08893338763259e-08	Bacteria	AFLA_064430
493	21	macrolide phosphotransferase k,	macrolide phosphotransferase k [Aspergillus oryzae RIB40]	aspirochlorine	G4B84_010219	NA	68.8670605151356	2.1200460272145	0.787961890094378	0.000248978426298395	0.00362128704258146	Iron+Bacteria	AFLA_064430
494	21	macrolide phosphotransferase k,	macrolide phosphotransferase k [Aspergillus oryzae RIB40]	aspirochlorine	G4B84_010219	NA	215.458825484823	-0.863129967345563	0.5217497710218	0.00245056177887935	0.0445465134325054	Iron	AFLA_064430
495	21	transport protein,	heavy metal tolerance protein [Aspergillus oryzae RIB40]	imizoquin	G4B84_010218	NA	10.2294699465169	2.27469963838261	1.14334571793977	0.00108711236709875	0.00811888097791472	Bacteria	AFLA_064440
496	21	transport protein,	heavy metal tolerance protein [Aspergillus oryzae RIB40]	imizoquin	G4B84_010218	NA	9.78565092776727	-0.468674212176998	0.815472253496266	0.130669766068342	0.40299346411362	Iron+Bacteria	AFLA_064440
497	21	transport protein,	heavy metal tolerance protein [Aspergillus oryzae RIB40]	imizoquin	G4B84_010218	NA	5.46203495701847	0.0995892838165536	0.367541683152927	0.296808015193106	NA	Iron	AFLA_064440
498	21	transport protein,	heavy metal tolerance protein [Aspergillus oryzae RIB40]	aspirochlorine	G4B84_010218	NA	10.2294699465169	2.27469963838261	1.14334571793977	0.00108711236709875	0.00811888097791472	Bacteria	AFLA_064440
499	21	transport protein,	heavy metal tolerance protein [Aspergillus oryzae RIB40]	aspirochlorine	G4B84_010218	NA	9.78565092776727	-0.468674212176998	0.815472253496266	0.130669766068342	0.40299346411362	Iron+Bacteria	AFLA_064440
500	21	transport protein,	heavy metal tolerance protein [Aspergillus oryzae RIB40]	aspirochlorine	G4B84_010218	NA	5.46203495701847	0.0995892838165536	0.367541683152927	0.296808015193106	NA	Iron	AFLA_064440
501	21	aminotransferase GliI-like,	aminotransferase [Aspergillus oryzae RIB40]	imizoquin		NA	NA	NA	NA	NA	NA	NA	NA
502	21	aminotransferase GliI-like,	aminotransferase [Aspergillus oryzae RIB40]	aspirochlorine		NA	NA	NA	NA	NA	NA	NA	NA
503	21	conserved hypothetical protein	toxin biosynthesis protein [Aspergillus oryzae RIB40]	imizoquin	G4B84_010217	NA	25.0487675427718	-0.219556262045712	0.504857020540247	0.441385080566497	0.67543515576503	Bacteria	AFLA_064460
504	21	conserved hypothetical protein	toxin biosynthesis protein [Aspergillus oryzae RIB40]	imizoquin	G4B84_010217	NA	27.0490195910925	0.0531182239007294	0.44171013489807	0.788963740594634	0.926619166795014	Iron+Bacteria	AFLA_064460
505	21	conserved hypothetical protein	toxin biosynthesis protein [Aspergillus oryzae RIB40]	imizoquin	G4B84_010217	NA	57.2605942572178	-0.021701250389414	0.221721450507391	0.750572748123454	0.975387064704823	Iron	AFLA_064460
506	21	conserved hypothetical protein	toxin biosynthesis protein [Aspergillus oryzae RIB40]	aspirochlorine	G4B84_010217	NA	25.0487675427718	-0.219556262045712	0.504857020540247	0.441385080566497	0.67543515576503	Bacteria	AFLA_064460
507	21	conserved hypothetical protein	toxin biosynthesis protein [Aspergillus oryzae RIB40]	aspirochlorine	G4B84_010217	NA	27.0490195910925	0.0531182239007294	0.44171013489807	0.788963740594634	0.926619166795014	Iron+Bacteria	AFLA_064460
508	21	conserved hypothetical protein	toxin biosynthesis protein [Aspergillus oryzae RIB40]	aspirochlorine	G4B84_010217	NA	57.2605942572178	-0.021701250389414	0.221721450507391	0.750572748123454	0.975387064704823	Iron	AFLA_064460
509	21	cytochrome P450,	cytochrome P450 monooxygenase, putative [Aspergillus clavatus NRRL 1]	imizoquin	G4B84_010216	NA	34.8630880083575	0.697793344349656	0.564012420889794	0.0415605201306216	0.147995998513921	Bacteria	AFLA_064470
510	21	cytochrome P450,	cytochrome P450 monooxygenase, putative [Aspergillus clavatus NRRL 1]	imizoquin	G4B84_010216	NA	35.1376126612224	-0.0872873986303288	0.37448049832136	0.628099933721718	0.85097669272315	Iron+Bacteria	AFLA_064470
511	21	cytochrome P450,	cytochrome P450 monooxygenase, putative [Aspergillus clavatus NRRL 1]	imizoquin	G4B84_010216	NA	41.5405731861799	-0.00759298529886248	0.169834808362365	0.888028311926149	0.992581943998438	Iron	AFLA_064470
512	21	cytochrome P450,	cytochrome P450 monooxygenase, putative [Aspergillus clavatus NRRL 1]	aspirochlorine	G4B84_010216	NA	34.8630880083575	0.697793344349656	0.564012420889794	0.0415605201306216	0.147995998513921	Bacteria	AFLA_064470
513	21	cytochrome P450,	cytochrome P450 monooxygenase, putative [Aspergillus clavatus NRRL 1]	aspirochlorine	G4B84_010216	NA	35.1376126612224	-0.0872873986303288	0.37448049832136	0.628099933721718	0.85097669272315	Iron+Bacteria	AFLA_064470
514	21	cytochrome P450,	cytochrome P450 monooxygenase, putative [Aspergillus clavatus NRRL 1]	aspirochlorine	G4B84_010216	NA	41.5405731861799	-0.00759298529886248	0.169834808362365	0.888028311926149	0.992581943998438	Iron	AFLA_064470
515	21	conserved hypothetical protein	thioredoxin reductase GliT [Trichophyton verrucosum HKI 0517]	imizoquin		NA	NA	NA	NA	NA	NA	NA	NA
516	21	conserved hypothetical protein	thioredoxin reductase GliT [Trichophyton verrucosum HKI 0517]	aspirochlorine		NA	NA	NA	NA	NA	NA	NA	NA
517	21	conserved hypothetical protein	cmcJ-like methyltransferase [Aspergillus oryzae RIB40]	imizoquin	G4B84_010215	NA	59.9958846164839	0.149972756297645	0.349765566249089	0.5143004159981	0.730706978102564	Bacteria	AFLA_064490
518	21	conserved hypothetical protein	cmcJ-like methyltransferase [Aspergillus oryzae RIB40]	imizoquin	G4B84_010215	NA	68.3590972408019	0.747353249695731	0.577020234223623	0.0157666323095528	0.0996266998678119	Iron+Bacteria	AFLA_064490
519	21	conserved hypothetical protein	cmcJ-like methyltransferase [Aspergillus oryzae RIB40]	imizoquin	G4B84_010215	NA	85.6490836301996	-0.223740665743555	0.363682487424907	0.056940255194686	0.382823147021397	Iron	AFLA_064490
520	21	conserved hypothetical protein	cmcJ-like methyltransferase [Aspergillus oryzae RIB40]	aspirochlorine	G4B84_010215	NA	59.9958846164839	0.149972756297645	0.349765566249089	0.5143004159981	0.730706978102564	Bacteria	AFLA_064490
521	21	conserved hypothetical protein	cmcJ-like methyltransferase [Aspergillus oryzae RIB40]	aspirochlorine	G4B84_010215	NA	68.3590972408019	0.747353249695731	0.577020234223623	0.0157666323095528	0.0996266998678119	Iron+Bacteria	AFLA_064490
522	21	conserved hypothetical protein	cmcJ-like methyltransferase [Aspergillus oryzae RIB40]	aspirochlorine	G4B84_010215	NA	85.6490836301996	-0.223740665743555	0.363682487424907	0.056940255194686	0.382823147021397	Iron	AFLA_064490
523	21	conserved hypothetical protein	thioredoxin reductase GliT [Aspergillus oryzae RIB40]	imizoquin	G4B84_010214	NA	333.451033367666	-2.96743060892291	0.437272334058742	5.30434413948906e-13	3.07177828770635e-11	Bacteria	AFLA_064500
524	21	conserved hypothetical protein	thioredoxin reductase GliT [Aspergillus oryzae RIB40]	imizoquin	G4B84_010214	NA	371.234921162237	1.62973087083987	0.483508867604729	6.70723466758575e-05	0.00119927165565618	Iron+Bacteria	AFLA_064500
525	21	conserved hypothetical protein	thioredoxin reductase GliT [Aspergillus oryzae RIB40]	imizoquin	G4B84_010214	NA	1074.75690633258	-0.0530142188523427	0.170313957403519	0.260994134053091	0.748109538089442	Iron	AFLA_064500
526	21	conserved hypothetical protein	thioredoxin reductase GliT [Aspergillus oryzae RIB40]	aspirochlorine	G4B84_010214	NA	333.451033367666	-2.96743060892291	0.437272334058742	5.30434413948906e-13	3.07177828770635e-11	Bacteria	AFLA_064500
527	21	conserved hypothetical protein	thioredoxin reductase GliT [Aspergillus oryzae RIB40]	aspirochlorine	G4B84_010214	NA	371.234921162237	1.62973087083987	0.483508867604729	6.70723466758575e-05	0.00119927165565618	Iron+Bacteria	AFLA_064500
528	21	conserved hypothetical protein	thioredoxin reductase GliT [Aspergillus oryzae RIB40]	aspirochlorine	G4B84_010214	NA	1074.75690633258	-0.0530142188523427	0.170313957403519	0.260994134053091	0.748109538089442	Iron	AFLA_064500
529	21	thioredoxin reductase GliT-like,	thioredoxin reductase [Aspergillus oryzae RIB40]	imizoquin	G4B84_010213	NA	3.53451635570739	0.364725902739044	0.809035853135254	0.296857461752828	NA	Bacteria	AFLA_064510
530	21	thioredoxin reductase GliT-like,	thioredoxin reductase [Aspergillus oryzae RIB40]	imizoquin	G4B84_010213	NA	3.34807379063988	-0.426683197485445	0.910391465856935	0.16084388885068	NA	Iron+Bacteria	AFLA_064510
531	21	thioredoxin reductase GliT-like,	thioredoxin reductase [Aspergillus oryzae RIB40]	imizoquin	G4B84_010213	NA	5.04443366190419	0.0574251057728007	0.327519822855426	0.503990667537618	NA	Iron	AFLA_064510
532	21	thioredoxin reductase GliT-like,	thioredoxin reductase [Aspergillus oryzae RIB40]	aspirochlorine	G4B84_010213	NA	3.53451635570739	0.364725902739044	0.809035853135254	0.296857461752828	NA	Bacteria	AFLA_064510
533	21	thioredoxin reductase GliT-like,	thioredoxin reductase [Aspergillus oryzae RIB40]	aspirochlorine	G4B84_010213	NA	3.34807379063988	-0.426683197485445	0.910391465856935	0.16084388885068	NA	Iron+Bacteria	AFLA_064510
534	21	thioredoxin reductase GliT-like,	thioredoxin reductase [Aspergillus oryzae RIB40]	aspirochlorine	G4B84_010213	NA	5.04443366190419	0.0574251057728007	0.327519822855426	0.503990667537618	NA	Iron	AFLA_064510
535	21	O-methyltransferase GliM-like,	O-methyltransferase GliM [Aspergillus oryzae RIB40]	imizoquin	G4B84_010212	NA	88.2243907058033	0.0029692716805401	0.307115502235415	0.988738486839707	0.994969905154589	Bacteria	AFLA_064520
536	21	O-methyltransferase GliM-like,	O-methyltransferase GliM [Aspergillus oryzae RIB40]	imizoquin	G4B84_010212	NA	86.3291002935641	-0.0303197798371608	0.261190694813478	0.837103045504276	0.947889557555864	Iron+Bacteria	AFLA_064520
537	21	O-methyltransferase GliM-like,	O-methyltransferase GliM [Aspergillus oryzae RIB40]	imizoquin	G4B84_010212	NA	157.904847590134	-0.0526918042967886	0.173057201531864	0.275409880864344	0.759141600112747	Iron	AFLA_064520
538	21	O-methyltransferase GliM-like,	O-methyltransferase GliM [Aspergillus oryzae RIB40]	aspirochlorine	G4B84_010212	NA	88.2243907058033	0.0029692716805401	0.307115502235415	0.988738486839707	0.994969905154589	Bacteria	AFLA_064520
539	21	O-methyltransferase GliM-like,	O-methyltransferase GliM [Aspergillus oryzae RIB40]	aspirochlorine	G4B84_010212	NA	86.3291002935641	-0.0303197798371608	0.261190694813478	0.837103045504276	0.947889557555864	Iron+Bacteria	AFLA_064520
540	21	O-methyltransferase GliM-like,	O-methyltransferase GliM [Aspergillus oryzae RIB40]	aspirochlorine	G4B84_010212	NA	157.904847590134	-0.0526918042967886	0.173057201531864	0.275409880864344	0.759141600112747	Iron	AFLA_064520
541	21	glutathione S-transferase GliG-like,	glutathione-S-transferase [Aspergillus oryzae RIB40]	imizoquin		NA	NA	NA	NA	NA	NA	NA	NA
542	21	glutathione S-transferase GliG-like,	glutathione-S-transferase [Aspergillus oryzae RIB40]	aspirochlorine		NA	NA	NA	NA	NA	NA	NA	NA
543	21	cytochrome P450 oxidoreductase GliC	cytochrome p450 monooxygenase GliC [Aspergillus oryzae RIB40]	imizoquin	G4B84_010211	NA	6.98270256089867	0.61187010088655	0.813835704512205	0.115488610632895	NA	Bacteria	AFLA_064540
544	21	cytochrome P450 oxidoreductase GliC	cytochrome p450 monooxygenase GliC [Aspergillus oryzae RIB40]	imizoquin	G4B84_010211	NA	6.73274257222713	-0.42881988095261	0.793082235203977	0.152912890826213	NA	Iron+Bacteria	AFLA_064540
545	21	cytochrome P450 oxidoreductase GliC	cytochrome p450 monooxygenase GliC [Aspergillus oryzae RIB40]	imizoquin	G4B84_010211	NA	8.54329414869015	0.0554348048645883	0.315774798452202	0.514674239909258	NA	Iron	AFLA_064540
546	21	cytochrome P450 oxidoreductase GliC	cytochrome p450 monooxygenase GliC [Aspergillus oryzae RIB40]	aspirochlorine	G4B84_010211	NA	6.98270256089867	0.61187010088655	0.813835704512205	0.115488610632895	NA	Bacteria	AFLA_064540
547	21	cytochrome P450 oxidoreductase GliC	cytochrome p450 monooxygenase GliC [Aspergillus oryzae RIB40]	aspirochlorine	G4B84_010211	NA	6.73274257222713	-0.42881988095261	0.793082235203977	0.152912890826213	NA	Iron+Bacteria	AFLA_064540
548	21	cytochrome P450 oxidoreductase GliC	cytochrome p450 monooxygenase GliC [Aspergillus oryzae RIB40]	aspirochlorine	G4B84_010211	NA	8.54329414869015	0.0554348048645883	0.315774798452202	0.514674239909258	NA	Iron	AFLA_064540
549	21	membrane dipeptidase GliJ-like,	membrane dipeptidase GliJ-like protein [Aspergillus oryzae RIB40]	imizoquin	G4B84_010210	NA	13.8225382867326	-0.00616915867421556	0.461793916247224	0.981624387393338	0.993215047325953	Bacteria	AFLA_064550
550	21	membrane dipeptidase GliJ-like,	membrane dipeptidase GliJ-like protein [Aspergillus oryzae RIB40]	imizoquin	G4B84_010210	NA	14.6828598873317	-0.333997662073278	0.633339653728811	0.201547783012934	0.507609483146998	Iron+Bacteria	AFLA_064550
551	21	membrane dipeptidase GliJ-like,	membrane dipeptidase GliJ-like protein [Aspergillus oryzae RIB40]	imizoquin	G4B84_010210	NA	31.7070311537145	0.032391639769421	0.219054633483791	0.629487476834936	0.943875572610125	Iron	AFLA_064550
552	21	membrane dipeptidase GliJ-like,	membrane dipeptidase GliJ-like protein [Aspergillus oryzae RIB40]	aspirochlorine	G4B84_010210	NA	13.8225382867326	-0.00616915867421556	0.461793916247224	0.981624387393338	0.993215047325953	Bacteria	AFLA_064550
553	21	membrane dipeptidase GliJ-like,	membrane dipeptidase GliJ-like protein [Aspergillus oryzae RIB40]	aspirochlorine	G4B84_010210	NA	14.6828598873317	-0.333997662073278	0.633339653728811	0.201547783012934	0.507609483146998	Iron+Bacteria	AFLA_064550
554	21	membrane dipeptidase GliJ-like,	membrane dipeptidase GliJ-like protein [Aspergillus oryzae RIB40]	aspirochlorine	G4B84_010210	NA	31.7070311537145	0.032391639769421	0.219054633483791	0.629487476834936	0.943875572610125	Iron	AFLA_064550
555	21	nonribosomal peptide synthase1621aa pp-C-A-C GliP-like (GliP 2125aa A-pp-C-A-pp-C-pp)	nonribosomal peptide synthase GliP-like protein [Aspergillus oryzae RIB40]	imizoquin	G4B84_010209	NA	18.0575471236189	0.754957633064768	0.733980033769578	0.055267869004101	0.180508619924168	Bacteria	AFLA_064560
556	21	nonribosomal peptide synthase1621aa pp-C-A-C GliP-like (GliP 2125aa A-pp-C-A-pp-C-pp)	nonribosomal peptide synthase GliP-like protein [Aspergillus oryzae RIB40]	imizoquin	G4B84_010209	NA	15.8620039340435	-0.571041655883092	0.782795370133028	0.0793371473487123	0.302594163071365	Iron+Bacteria	AFLA_064560
557	21	nonribosomal peptide synthase1621aa pp-C-A-C GliP-like (GliP 2125aa A-pp-C-A-pp-C-pp)	nonribosomal peptide synthase GliP-like protein [Aspergillus oryzae RIB40]	imizoquin	G4B84_010209	NA	20.3109816603555	0.027516988207587	0.196244974098982	0.650819261504993	0.951017581720164	Iron	AFLA_064560
558	21	nonribosomal peptide synthase1621aa pp-C-A-C GliP-like (GliP 2125aa A-pp-C-A-pp-C-pp)	nonribosomal peptide synthase GliP-like protein [Aspergillus oryzae RIB40]	aspirochlorine	G4B84_010209	NA	18.0575471236189	0.754957633064768	0.733980033769578	0.055267869004101	0.180508619924168	Bacteria	AFLA_064560
559	21	nonribosomal peptide synthase1621aa pp-C-A-C GliP-like (GliP 2125aa A-pp-C-A-pp-C-pp)	nonribosomal peptide synthase GliP-like protein [Aspergillus oryzae RIB40]	aspirochlorine	G4B84_010209	NA	15.8620039340435	-0.571041655883092	0.782795370133028	0.0793371473487123	0.302594163071365	Iron+Bacteria	AFLA_064560
560	21	nonribosomal peptide synthase1621aa pp-C-A-C GliP-like (GliP 2125aa A-pp-C-A-pp-C-pp)	nonribosomal peptide synthase GliP-like protein [Aspergillus oryzae RIB40]	aspirochlorine	G4B84_010209	NA	20.3109816603555	0.027516988207587	0.196244974098982	0.650819261504993	0.951017581720164	Iron	AFLA_064560
561	21	uracil permease,	allantoin permease [Aspergillus oryzae RIB40]	imizoquin	G4B84_010208	NA	3.568216464299	0.296792943333619	0.735933762066681	0.374733712644896	NA	Bacteria	AFLA_064570
562	21	uracil permease,	allantoin permease [Aspergillus oryzae RIB40]	imizoquin	G4B84_010208	NA	4.75690124744431	-0.0856233234949893	0.558643170602639	0.703193321347321	NA	Iron+Bacteria	AFLA_064570
563	21	uracil permease,	allantoin permease [Aspergillus oryzae RIB40]	imizoquin	G4B84_010208	NA	6.06691438474491	0.0695414602087836	0.326892817341322	0.428584667717434	NA	Iron	AFLA_064570
564	21	uracil permease,	allantoin permease [Aspergillus oryzae RIB40]	aspirochlorine	G4B84_010208	NA	3.568216464299	0.296792943333619	0.735933762066681	0.374733712644896	NA	Bacteria	AFLA_064570
565	21	uracil permease,	allantoin permease [Aspergillus oryzae RIB40]	aspirochlorine	G4B84_010208	NA	4.75690124744431	-0.0856233234949893	0.558643170602639	0.703193321347321	NA	Iron+Bacteria	AFLA_064570
566	21	uracil permease,	allantoin permease [Aspergillus oryzae RIB40]	aspirochlorine	G4B84_010208	NA	6.06691438474491	0.0695414602087836	0.326892817341322	0.428584667717434	NA	Iron	AFLA_064570
567	21	oxidoreductase,	oxidoreductase [Aspergillus oryzae RIB40]	imizoquin	G4B84_010207	NA	11.7654876130075	0.148652454599241	0.563569009585948	0.615371537181433	0.80022700363796	Bacteria	AFLA_064580
568	21	oxidoreductase,	oxidoreductase [Aspergillus oryzae RIB40]	imizoquin	G4B84_010207	NA	11.9306830044681	-0.148048120934467	0.582034296236927	0.524136290975872	0.795621631097663	Iron+Bacteria	AFLA_064580
569	21	oxidoreductase,	oxidoreductase [Aspergillus oryzae RIB40]	imizoquin	G4B84_010207	NA	20.2925166565986	0.00612474419125313	0.272980699994076	0.937310020526623	0.996679132561279	Iron	AFLA_064580
570	21	oxidoreductase,	oxidoreductase [Aspergillus oryzae RIB40]	aspirochlorine	G4B84_010207	NA	11.7654876130075	0.148652454599241	0.563569009585948	0.615371537181433	0.80022700363796	Bacteria	AFLA_064580
571	21	oxidoreductase,	oxidoreductase [Aspergillus oryzae RIB40]	aspirochlorine	G4B84_010207	NA	11.9306830044681	-0.148048120934467	0.582034296236927	0.524136290975872	0.795621631097663	Iron+Bacteria	AFLA_064580
572	21	oxidoreductase,	oxidoreductase [Aspergillus oryzae RIB40]	aspirochlorine	G4B84_010207	NA	20.2925166565986	0.00612474419125313	0.272980699994076	0.937310020526623	0.996679132561279	Iron	AFLA_064580
573	21	O-methyltransferase,	O-methyltransferase GliM [Aspergillus oryzae RIB40]	imizoquin	G4B84_010206	NA	10.0612188342786	0.507301932862031	0.69174328174001	0.151482114288886	0.356796999936057	Bacteria	AFLA_064590
574	21	O-methyltransferase,	O-methyltransferase GliM [Aspergillus oryzae RIB40]	imizoquin	G4B84_010206	NA	9.68772963907687	-0.142558415773171	0.514253341193046	0.514707438960744	0.789308403304942	Iron+Bacteria	AFLA_064590
575	21	O-methyltransferase,	O-methyltransferase GliM [Aspergillus oryzae RIB40]	imizoquin	G4B84_010206	NA	11.3228702526548	-0.001757584865028	0.263841588308922	0.981701108466289	NA	Iron	AFLA_064590
576	21	O-methyltransferase,	O-methyltransferase GliM [Aspergillus oryzae RIB40]	aspirochlorine	G4B84_010206	NA	10.0612188342786	0.507301932862031	0.69174328174001	0.151482114288886	0.356796999936057	Bacteria	AFLA_064590
577	21	O-methyltransferase,	O-methyltransferase GliM [Aspergillus oryzae RIB40]	aspirochlorine	G4B84_010206	NA	9.68772963907687	-0.142558415773171	0.514253341193046	0.514707438960744	0.789308403304942	Iron+Bacteria	AFLA_064590
578	21	O-methyltransferase,	O-methyltransferase GliM [Aspergillus oryzae RIB40]	aspirochlorine	G4B84_010206	NA	11.3228702526548	-0.001757584865028	0.263841588308922	0.981701108466289	NA	Iron	AFLA_064590
579	21	conserved hypothetical protein	-	imizoquin	G4B84_010205	NA	8.40824334239334	0.263636407752214	0.610652672076827	0.399143038069302	NA	Bacteria	AFLA_064600
580	21	conserved hypothetical protein	-	imizoquin	G4B84_010205	NA	9.92880795646622	-0.207698281238381	0.561622440228339	0.373641800643334	0.69467368266198	Iron+Bacteria	AFLA_064600
581	21	conserved hypothetical protein	-	imizoquin	G4B84_010205	NA	15.7910396633192	0.0662021681401714	0.301623689654652	0.435854528732152	0.869546788624027	Iron	AFLA_064600
582	21	conserved hypothetical protein	-	aspirochlorine	G4B84_010205	NA	8.40824334239334	0.263636407752214	0.610652672076827	0.399143038069302	NA	Bacteria	AFLA_064600
583	21	conserved hypothetical protein	-	aspirochlorine	G4B84_010205	NA	9.92880795646622	-0.207698281238381	0.561622440228339	0.373641800643334	0.69467368266198	Iron+Bacteria	AFLA_064600
584	21	conserved hypothetical protein	-	aspirochlorine	G4B84_010205	NA	15.7910396633192	0.0662021681401714	0.301623689654652	0.435854528732152	0.869546788624027	Iron	AFLA_064600
585	21	short-chain oxidoreductase, putative	short-chain oxidoreductase [Aspergillus oryzae RIB40]	imizoquin	G4B84_010204	NA	43.8586487513879	-3.3451593219185	0.735940695551613	1.7553844409157e-07	3.62476396703829e-06	Bacteria	AFLA_064610
586	21	short-chain oxidoreductase, putative	short-chain oxidoreductase [Aspergillus oryzae RIB40]	imizoquin	G4B84_010204	NA	47.8293530247127	3.09408816852467	0.840742352235718	5.06101717262551e-06	0.000133487475326737	Iron+Bacteria	AFLA_064610
587	21	short-chain oxidoreductase, putative	short-chain oxidoreductase [Aspergillus oryzae RIB40]	imizoquin	G4B84_010204	NA	126.289757071007	-0.323912371005535	0.443960728525034	0.0348858086834671	0.285762148907166	Iron	AFLA_064610
588	21	short-chain oxidoreductase, putative	short-chain oxidoreductase [Aspergillus oryzae RIB40]	aspirochlorine	G4B84_010204	NA	43.8586487513879	-3.3451593219185	0.735940695551613	1.7553844409157e-07	3.62476396703829e-06	Bacteria	AFLA_064610
589	21	short-chain oxidoreductase, putative	short-chain oxidoreductase [Aspergillus oryzae RIB40]	aspirochlorine	G4B84_010204	NA	47.8293530247127	3.09408816852467	0.840742352235718	5.06101717262551e-06	0.000133487475326737	Iron+Bacteria	AFLA_064610
590	21	short-chain oxidoreductase, putative	short-chain oxidoreductase [Aspergillus oryzae RIB40]	aspirochlorine	G4B84_010204	NA	126.289757071007	-0.323912371005535	0.443960728525034	0.0348858086834671	0.285762148907166	Iron	AFLA_064610
591	22	pyrroline-5-carboxylate reductase, putative	pyrroline-5-carboxylate reductase [Aspergillus oryzae RIB40]		G4B84_010023	NA	8.23759005142629	-0.56621426150425	0.815727698205728	0.138323439829942	NA	Bacteria	AFLA_066690
592	22	pyrroline-5-carboxylate reductase, putative	pyrroline-5-carboxylate reductase [Aspergillus oryzae RIB40]		G4B84_010023	NA	8.25179444661177	-0.271153797811235	0.786236158318365	0.310032289442793	0.637315309221003	Iron+Bacteria	AFLA_066690
593	22	pyrroline-5-carboxylate reductase, putative	pyrroline-5-carboxylate reductase [Aspergillus oryzae RIB40]		G4B84_010023	NA	24.8695542125136	-0.0168136730114477	0.258633617468435	0.824869584711516	0.987053707205375	Iron	AFLA_066690
594	22	P450 family sporulation-specific N-formyltyrosine oxidase Dit2,	cytochrome P450 [Aspergillus oryzae RIB40]		G4B84_010022	NA	40.3993916557843	-1.10541248323978	0.721999096190399	0.0112591080101448	0.0551829378880193	Bacteria	AFLA_066700
595	22	P450 family sporulation-specific N-formyltyrosine oxidase Dit2,	cytochrome P450 [Aspergillus oryzae RIB40]		G4B84_010022	NA	33.3947142700752	0.0856160086371514	0.436081570764345	0.664626290923232	0.86818190990009	Iron+Bacteria	AFLA_066700
596	22	P450 family sporulation-specific N-formyltyrosine oxidase Dit2,	cytochrome P450 [Aspergillus oryzae RIB40]		G4B84_010022	NA	91.0487906652365	-0.301119148157675	0.485848151901637	0.0495297732515424	0.354765720783197	Iron	AFLA_066700
597	22	conserved hypothetical protein	leucoanthocyanidin dioxygenase [Aspergillus oryzae RIB40]		G4B84_010021	NA	71.701027266666	-3.83355701213794	0.727462409411153	4.36769255274697e-09	1.27153431589518e-07	Bacteria	AFLA_066710
598	22	conserved hypothetical protein	leucoanthocyanidin dioxygenase [Aspergillus oryzae RIB40]		G4B84_010021	NA	58.4385288401051	0.488152755328709	0.731282227213814	0.106654296284858	0.361642310044244	Iron+Bacteria	AFLA_066710
599	22	conserved hypothetical protein	leucoanthocyanidin dioxygenase [Aspergillus oryzae RIB40]		G4B84_010021	NA	195.807943949871	-0.480318611553249	0.556096872934473	0.0185668754297605	0.192111061951596	Iron	AFLA_066710
600	22	nonribosomal peptide synthase, 5326aa A-pp-C-A-pp-C-A-C-A-pp-C-A-pp-C	nonribosomal peptide synthase [Aspergillus oryzae RIB40]		G4B84_010020	NA	465.542577072642	-1.92042168490931	0.503148939229079	7.67102709307593e-06	0.000109983218322026	Bacteria	AFLA_066720
601	22	nonribosomal peptide synthase, 5326aa A-pp-C-A-pp-C-A-C-A-pp-C-A-pp-C	nonribosomal peptide synthase [Aspergillus oryzae RIB40]		G4B84_010020	NA	382.893024972831	0.236540206079166	0.429226205983342	0.243463604482163	0.561183608331385	Iron+Bacteria	AFLA_066720
602	22	nonribosomal peptide synthase, 5326aa A-pp-C-A-pp-C-A-C-A-pp-C-A-pp-C	nonribosomal peptide synthase [Aspergillus oryzae RIB40]		G4B84_010020	NA	1093.70481443358	-0.671392430250278	0.557678046406621	0.00699162603768352	0.0978497753435311	Iron	AFLA_066720
603	22	alcohol dehydrogenase, putative	alcohol dehydrogenase [Aspergillus oryzae RIB40]		G4B84_010019	NA	86.488995235438	-1.50190440298599	0.521324854782224	0.000229837508739226	0.00218177254174983	Bacteria	AFLA_066730
604	22	alcohol dehydrogenase, putative	alcohol dehydrogenase [Aspergillus oryzae RIB40]		G4B84_010019	NA	128.363611877583	1.9269524532006	0.489276961771929	9.1129091743725e-06	0.000221107954178196	Iron+Bacteria	AFLA_066730
605	22	alcohol dehydrogenase, putative	alcohol dehydrogenase [Aspergillus oryzae RIB40]		G4B84_010019	NA	261.411219446391	-0.0098557177870834	0.101393463232518	0.741992074353381	0.973882241592449	Iron	AFLA_066730
606	22	MSF multidrug transporter, putative	MFS transporter [Aspergillus oryzae RIB40]		G4B84_010018	NA	234.875304059547	-0.291632426691942	0.370400116307447	0.228837130182782	0.459180350653255	Bacteria	AFLA_066740
607	22	MSF multidrug transporter, putative	MFS transporter [Aspergillus oryzae RIB40]		G4B84_010018	NA	225.766313378395	-1.66047364452002	0.657328362228628	0.000538447851656097	0.00692859535328834	Iron+Bacteria	AFLA_066740
608	22	MSF multidrug transporter, putative	MFS transporter [Aspergillus oryzae RIB40]		G4B84_010018	NA	574.552990403141	0.00514050771741268	0.112107684048273	0.881146774252551	0.992581943998438	Iron	AFLA_066740
609	23	oxidoreductase, zinc-binding dehydrogenase family protein	quinone oxidoreductase [Aspergillus oryzae RIB40]	leporin	G4B84_010011	NA	232.328749708099	-1.02990439497377	0.542197970577076	0.00544750243465978	0.0309079421114851	Bacteria	AFLA_066820
610	23	oxidoreductase, zinc-binding dehydrogenase family protein	quinone oxidoreductase [Aspergillus oryzae RIB40]	leporin	G4B84_010011	NA	279.761899269372	0.40533538860721	0.483634762640989	0.0843967384142993	0.314042205016783	Iron+Bacteria	AFLA_066820
611	23	oxidoreductase, zinc-binding dehydrogenase family protein	quinone oxidoreductase [Aspergillus oryzae RIB40]	leporin	G4B84_010011	NA	654.63236419117	-0.0102071247086937	0.0885571917802826	0.684657538713399	0.960007628820066	Iron	AFLA_066820
612	23	Fungal specific transcription factor domain containing protein 636 aa	fungal specific transcription factor domain protein [Aspergillus clavatus NRRL 1]	leporin	G4B84_010010	NA	48.0592717015383	0.175911621616036	0.388623958606378	0.474706999380621	0.701461851137198	Bacteria	AFLA_066830
613	23	Fungal specific transcription factor domain containing protein 636 aa	fungal specific transcription factor domain protein [Aspergillus clavatus NRRL 1]	leporin	G4B84_010010	NA	50.3446176267934	-0.149629102710085	0.353862089095261	0.396606441914859	0.712145318141109	Iron+Bacteria	AFLA_066830
614	23	Fungal specific transcription factor domain containing protein 636 aa	fungal specific transcription factor domain protein [Aspergillus clavatus NRRL 1]	leporin	G4B84_010010	NA	85.940516686774	0.0051122675685235	0.127648377077605	0.897974648701081	0.994249813481833	Iron	AFLA_066830
615	23	hybrid NRPS/PKS enzyme,3946aa TenS-homology 44%Id 64%pos KS-AT-DH-M-KR-PP-C-A-PP-NADB	hybrid NRPS/PKS enzyme [Aspergillus oryzae RIB40] leporin LepA	leporin	G4B84_010009	NA	533.451118822195	-0.293647178860735	0.374125114984184	0.228768614463367	0.459131743954938	Bacteria	AFLA_066840
616	23	hybrid NRPS/PKS enzyme,3946aa TenS-homology 44%Id 64%pos KS-AT-DH-M-KR-PP-C-A-PP-NADB	hybrid NRPS/PKS enzyme [Aspergillus oryzae RIB40] leporin LepA	leporin	G4B84_010009	NA	565.189682284606	0.20986354397575	0.341366452957167	0.236056787019018	0.55245668366216	Iron+Bacteria	AFLA_066840
617	23	hybrid NRPS/PKS enzyme,3946aa TenS-homology 44%Id 64%pos KS-AT-DH-M-KR-PP-C-A-PP-NADB	hybrid NRPS/PKS enzyme [Aspergillus oryzae RIB40] leporin LepA	leporin	G4B84_010009	NA	1121.86899119604	-0.0663413899200397	0.195993796936508	0.22940409686795	0.719456126466685	Iron	AFLA_066840
618	23	conserved hypothetical protein	-	leporin	G4B84_010008	NA	7.92347342076609	-0.021076531464583	0.553237085447437	0.942115887761705	NA	Bacteria	AFLA_066850
619	23	conserved hypothetical protein	-	leporin	G4B84_010008	NA	8.24550010599518	-0.138906421076629	0.585560779030651	0.549844538768496	0.810172546492825	Iron+Bacteria	AFLA_066850
620	23	conserved hypothetical protein	-	leporin	G4B84_010008	NA	16.988241050906	0.00426302295577789	0.257628050822989	0.955087275713682	0.999756099259085	Iron	AFLA_066850
621	23	C6 factor 565 aa	-	leporin	G4B84_010007	NA	197.215055133008	-0.173739304019331	0.335961409817771	0.438275355531578	0.672391675267248	Bacteria	AFLA_066860
622	23	C6 factor 565 aa	-	leporin	G4B84_010007	NA	229.357927360951	0.0123216448371246	0.257019660468218	0.93285177910318	0.980766228441351	Iron+Bacteria	AFLA_066860
623	23	C6 factor 565 aa	-	leporin	G4B84_010007	NA	462.149489694654	0.0092273539572381	0.122626822939805	0.806857946675932	0.985201295392099	Iron	AFLA_066860
624	23	conserved hypothetical protein	Putative Zn(II)2Cys6 transcription factor [Beauveria bassiana ARSEF 2860]	leporin		NA	NA	NA	NA	NA	NA	NA	NA
625	23	monocarboxylate transporter, MFS transporter 405 aa	MFS monocarboxylate transporter [Aspergillus oryzae RIB40]	leporin	G4B84_010006	NA	18.7218689310524	-0.221752138499779	0.499835562040769	0.434778894014425	0.669277994557994	Bacteria	AFLA_066880
626	23	monocarboxylate transporter, MFS transporter 405 aa	MFS monocarboxylate transporter [Aspergillus oryzae RIB40]	leporin	G4B84_010006	NA	18.3300445206559	-0.0379925771509363	0.452099286624151	0.850054351686331	0.952155340675104	Iron+Bacteria	AFLA_066880
627	23	monocarboxylate transporter, MFS transporter 405 aa	MFS monocarboxylate transporter [Aspergillus oryzae RIB40]	leporin	G4B84_010006	NA	40.5263415059896	-0.0438130211136532	0.227999415128947	0.525245774736691	0.912305161093702	Iron	AFLA_066880
628	23	cytochrome P450, TenB-like (39%Id 60%pos	cytochrome P450 monooxygenase [Aspergillus oryzae RIB40]	leporin	G4B84_010005	NA	60.169191807146	-2.83098195106973	0.659119761774224	6.57721705328253e-07	1.21748985668441e-05	Bacteria	AFLA_066890
629	23	cytochrome P450, TenB-like (39%Id 60%pos	cytochrome P450 monooxygenase [Aspergillus oryzae RIB40]	leporin	G4B84_010005	NA	76.0895543270219	3.01888698466161	0.670420333389985	1.8893412990885e-07	7.36495801258652e-06	Iron+Bacteria	AFLA_066890
630	23	cytochrome P450, TenB-like (39%Id 60%pos	cytochrome P450 monooxygenase [Aspergillus oryzae RIB40]	leporin	G4B84_010005	NA	179.366124375272	-0.122936022223344	0.281354406200925	0.138206626394397	0.592808705374916	Iron	AFLA_066890
631	23	C6 factor 828aa	C6 zinc finger domain-containing protein [Ajellomyces dermatitidis SLH14081] LepE	leporin	G4B84_010004	NA	33.1950750640889	-0.130351140598242	0.43392048435333	0.617434972425207	0.801505155969603	Bacteria	AFLA_066900
632	23	C6 factor 828aa	C6 zinc finger domain-containing protein [Ajellomyces dermatitidis SLH14081] LepE	leporin	G4B84_010004	NA	39.8174205626641	-0.120135030477292	0.422736344532812	0.537183214190185	0.802791802434235	Iron+Bacteria	AFLA_066900
633	23	C6 factor 828aa	C6 zinc finger domain-containing protein [Ajellomyces dermatitidis SLH14081] LepE	leporin	G4B84_010004	NA	86.7359909459079	0.0432466098956137	0.22340853551771	0.522852088589809	0.911208096779453	Iron	AFLA_066900
634	23	conserved hypothetical protein	short-chain dehydrogenase/reductase [Aspergillus niger CBS 513.88]	leporin	G4B84_010003	NA	4.58836795547911	-0.0987141349569321	0.623085515089264	0.745590542329799	NA	Bacteria	AFLA_066910
635	23	conserved hypothetical protein	short-chain dehydrogenase/reductase [Aspergillus niger CBS 513.88]	leporin	G4B84_010003	NA	4.87813582685473	0.0332846602683085	0.599879647113723	0.88418465368824	NA	Iron+Bacteria	AFLA_066910
636	23	conserved hypothetical protein	short-chain dehydrogenase/reductase [Aspergillus niger CBS 513.88]	leporin	G4B84_010003	NA	9.58179993209796	-0.0339912568282249	0.254201033898087	0.652361841941818	NA	Iron	AFLA_066910
637	23	alcohol dehydrogenase,	alcohol dehydrogenase [Aspergillus oryzae RIB40]	leporin	G4B84_010002	NA	21.0066229654733	-0.363557125882351	0.546497712511403	0.23440627719231	0.466285419585529	Bacteria	AFLA_066920
638	23	alcohol dehydrogenase,	alcohol dehydrogenase [Aspergillus oryzae RIB40]	leporin	G4B84_010002	NA	21.407628742949	0.0775182493915275	0.450143440192457	0.699796373739007	0.887823007796225	Iron+Bacteria	AFLA_066920
639	23	alcohol dehydrogenase,	alcohol dehydrogenase [Aspergillus oryzae RIB40]	leporin	G4B84_010002	NA	48.2559614062317	-0.0457421764357168	0.239412633483015	0.52506106790815	0.912305161093702	Iron	AFLA_066920
640	23	cytochrome P450, similar to aspyridone TenA ring expandase 48%Id 67% pos	cytochrome P450 [Aspergillus oryzae RIB40]	leporin	G4B84_010001	NA	18.8632422991253	-0.189321044417555	0.489370699832793	0.498228856383227	0.718786031394808	Bacteria	AFLA_066930
641	23	cytochrome P450, similar to aspyridone TenA ring expandase 48%Id 67% pos	cytochrome P450 [Aspergillus oryzae RIB40]	leporin	G4B84_010001	NA	19.7496349454806	0.114849021157468	0.432334574855532	0.560236836525849	0.815400298927052	Iron+Bacteria	AFLA_066930
642	23	cytochrome P450, similar to aspyridone TenA ring expandase 48%Id 67% pos	cytochrome P450 [Aspergillus oryzae RIB40]	leporin	G4B84_010001	NA	39.1272948689044	-0.0688606229761976	0.22052292774129	0.282413835322767	0.763578265445261	Iron	AFLA_066930
643	23	O-methyltransferase,	O-methyltransferase B [Aspergillus oryzae RIB40]	leporin	G4B84_010000	NA	16.6787625588134	0.00840679299070415	0.484941866344931	0.975543446759018	0.990934186095441	Bacteria	AFLA_066940
644	23	O-methyltransferase,	O-methyltransferase B [Aspergillus oryzae RIB40]	leporin	G4B84_010000	NA	17.3864334229965	0.035082864023264	0.460924170969593	0.862887601254283	0.955780468213828	Iron+Bacteria	AFLA_066940
645	23	O-methyltransferase,	O-methyltransferase B [Aspergillus oryzae RIB40]	leporin	G4B84_010000	NA	30.1220127811719	-0.0320744457249673	0.249876348852365	0.667111607810391	0.957052232480707	Iron	AFLA_066940
646	23	dehydrogenase 430 aa	FAD binding domain protein [Aspergillus oryzae RIB40]	leporin	G4B84_009999	NA	462.92640045629	-3.65298632851453	0.467181155853838	2.33610272029777e-16	2.04736290612937e-14	Bacteria	AFLA_066950
647	23	dehydrogenase 430 aa	FAD binding domain protein [Aspergillus oryzae RIB40]	leporin	G4B84_009999	NA	500.650661752451	0.490070452484328	0.569367889649359	0.0677781106889878	0.274608829818623	Iron+Bacteria	AFLA_066950
648	23	dehydrogenase 430 aa	FAD binding domain protein [Aspergillus oryzae RIB40]	leporin	G4B84_009999	NA	1620.14235029443	-0.0223832311746718	0.158183571670112	0.645444163160478	0.950747222993151	Iron	AFLA_066950
649	23	hypothetical protein	FAD binding domain protein [Aspergillus oryzae RIB40]	leporin		NA	NA	NA	NA	NA	NA	NA	NA
650	23	phosphodiesterase 559 aa	endonuclease/exonuclease/phosphatase family protein [Aspergillus oryzae RIB40]	leporin	G4B84_009998	NA	448.397987190361	-2.14462531375637	0.512783208667134	1.5893441019629e-06	2.73673437889492e-05	Bacteria	AFLA_066970
651	23	phosphodiesterase 559 aa	endonuclease/exonuclease/phosphatase family protein [Aspergillus oryzae RIB40]	leporin	G4B84_009998	NA	538.601383688336	0.556436073968181	0.566403011172437	0.0447129527572827	0.2069106840054	Iron+Bacteria	AFLA_066970
652	23	phosphodiesterase 559 aa	endonuclease/exonuclease/phosphatase family protein [Aspergillus oryzae RIB40]	leporin	G4B84_009998	NA	1489.5706704724	-0.0058041565404838	0.141154288380529	0.896258400405177	0.993700175321291	Iron	AFLA_066970
653	23	polyketide synthase, 2462aa KS-AT-DH-MT-KR-PP Equisetin synthase(partial) 75%pos	polyketide synthase [Aspergillus oryzae RIB40]	leporin	G4B84_009996	NA	1522.08077822433	-0.330394498259642	0.325666694564643	0.140605281319939	0.340554998647048	Bacteria	AFLA_066980
654	23	polyketide synthase, 2462aa KS-AT-DH-MT-KR-PP Equisetin synthase(partial) 75%pos	polyketide synthase [Aspergillus oryzae RIB40]	leporin	G4B84_009996	NA	1749.06801050899	0.11177343558071	0.21402067300389	0.41939333946424	0.728391085723069	Iron+Bacteria	AFLA_066980
655	23	polyketide synthase, 2462aa KS-AT-DH-MT-KR-PP Equisetin synthase(partial) 75%pos	polyketide synthase [Aspergillus oryzae RIB40]	leporin	G4B84_009996	NA	3607.48013880006	-0.0023758212098943	0.0846605580811261	0.923831030919234	0.99623851876334	Iron	AFLA_066980
656	997	AfB (Aflavine)	Indole diterpene cyclase (aflavinines)	aflavinine (with cluster 32)	G4B84_009920	NA	13.3838658672523	-0.162335665809807	0.482002648713934	0.557018899102571	0.761747056933552	Bacteria	AFLA_067870
657	997	AfB (Aflavine)	Indole diterpene cyclase (aflavinines)	aflavinine (with cluster 32)	G4B84_009920	NA	15.3935110817263	-0.107565563220806	0.421714436674828	0.579369170133073	0.82429895930765	Iron+Bacteria	AFLA_067870
658	997	AfB (Aflavine)	Indole diterpene cyclase (aflavinines)	aflavinine (with cluster 32)	G4B84_009920	NA	34.3225172466036	0.0295440460034643	0.187090723159781	0.608298919724011	0.940865140286448	Iron	AFLA_067870
659	24	ABC multidrug transporter, putative	ABC multidrug transporter [Aspergillus oryzae RIB40]		G4B84_009792	NA	2015.73826876003	0.155748635731088	0.308291127797721	0.460065745497756	0.689978595525987	Bacteria	AFLA_069320
660	24	ABC multidrug transporter, putative	ABC multidrug transporter [Aspergillus oryzae RIB40]		G4B84_009792	NA	3473.54746134754	0.0861312163068175	0.242970893807535	0.55140010453453	0.810505691055634	Iron+Bacteria	AFLA_069320
661	24	ABC multidrug transporter, putative	ABC multidrug transporter [Aspergillus oryzae RIB40]		G4B84_009792	NA	5285.61513530623	0.588691647270831	0.438014689814552	0.00600200943392263	0.0876441982813242	Iron	AFLA_069320
662	24	nonribosomal peptide synthase Pes1, 5186aa A-PP-C-C-A-PP-C-A-PP-C-C-PP-C	nonribosomal peptide synthase Pes1 [Aspergillus oryzae RIB40]		G4B84_009791	NA	24554.4809850614	0.00445319969688342	0.275208564278788	0.981711098376132	0.993215047325953	Bacteria	AFLA_069330
663	24	nonribosomal peptide synthase Pes1, 5186aa A-PP-C-C-A-PP-C-A-PP-C-C-PP-C	nonribosomal peptide synthase Pes1 [Aspergillus oryzae RIB40]		G4B84_009791	NA	37524.4011287787	-0.0398657867658504	0.220889528769439	0.772623557051956	0.919929709659232	Iron+Bacteria	AFLA_069330
664	24	nonribosomal peptide synthase Pes1, 5186aa A-PP-C-C-A-PP-C-A-PP-C-C-PP-C	nonribosomal peptide synthase Pes1 [Aspergillus oryzae RIB40]		G4B84_009791	NA	69007.7604073403	0.501839490047808	0.418408319780963	0.00858868309282418	0.114011171420133	Iron	AFLA_069330
665	24	MSF drug transporter, putative	MFS multidrug transporter [Aspergillus oryzae RIB40]			NA	NA	NA	NA	NA	NA	NA	NA
666	25	MFS transporter, putative	MFS transporter [Aspergillus oryzae RIB40]		G4B84_009654	NA	31.9715721441475	-0.526160395173325	0.526127853558866	0.0935297159285983	0.259579393658862	Bacteria	AFLA_070840
667	25	MFS transporter, putative	MFS transporter [Aspergillus oryzae RIB40]		G4B84_009654	NA	35.1748016917035	0.142680182533771	0.368400867814948	0.428535416544431	0.734768868140723	Iron+Bacteria	AFLA_070840
668	25	MFS transporter, putative	MFS transporter [Aspergillus oryzae RIB40]		G4B84_009654	NA	80.0279576270034	-0.024717967283124	0.157926902506037	0.607889115362984	0.940865140286448	Iron	AFLA_070840
669	25	phosphatidylserine decarboxylase family protein	phosphatidylserine decarboxylase family protein [Aspergillus oryzae RIB40]		G4B84_009653	NA	55.5735719008748	0.162332505841217	0.460947874379461	0.548090255700284	0.755259351789318	Bacteria	AFLA_070850
670	25	phosphatidylserine decarboxylase family protein	phosphatidylserine decarboxylase family protein [Aspergillus oryzae RIB40]		G4B84_009653	NA	44.6577624621397	-0.557483539933421	0.764868473471129	0.0816541698753387	0.307996856345861	Iron+Bacteria	AFLA_070850
671	25	phosphatidylserine decarboxylase family protein	phosphatidylserine decarboxylase family protein [Aspergillus oryzae RIB40]		G4B84_009653	NA	82.1514236424376	-0.0642253577644705	0.234482290018933	0.354426940745216	0.820313760373671	Iron	AFLA_070850
672	25	ACV synthetase PcbAB	N-(5-amino-5-carboxypentanoyl)-L-cysteinyl-D-valine synthase [Aspergillus oryzae RIB40]		G4B84_009652	NA	83.2211823836656	0.0955649103801896	0.338203642765527	0.67043818348309	0.835118233344431	Bacteria	AFLA_070860
673	25	ACV synthetase PcbAB	N-(5-amino-5-carboxypentanoyl)-L-cysteinyl-D-valine synthase [Aspergillus oryzae RIB40]		G4B84_009652	NA	89.961976610971	-0.216469771206251	0.406096500409635	0.266963575469465	0.590819200731107	Iron+Bacteria	AFLA_070860
674	25	ACV synthetase PcbAB	N-(5-amino-5-carboxypentanoyl)-L-cysteinyl-D-valine synthase [Aspergillus oryzae RIB40]		G4B84_009652	NA	168.780064314237	0.0245481726178132	0.152228024434722	0.594452996723253	0.937525061979237	Iron	AFLA_070860
675	25	isopenicillin N synthetase PcbC	isopenicillin N synthase [Aspergillus oryzae RIB40]		G4B84_009651	NA	16.1430289839823	0.0654277396564499	0.429520791380156	0.800165811405646	0.910784978701101	Bacteria	AFLA_070870
676	25	isopenicillin N synthetase PcbC	isopenicillin N synthase [Aspergillus oryzae RIB40]		G4B84_009651	NA	14.497910662796	-0.33419902117029	0.554636295286198	0.171526800298146	0.467411632886468	Iron+Bacteria	AFLA_070870
677	25	isopenicillin N synthetase PcbC	isopenicillin N synthase [Aspergillus oryzae RIB40]		G4B84_009651	NA	28.2841153704604	-0.027312120214982	0.17844042456303	0.619608986012972	0.942549491395011	Iron	AFLA_070870
678	25	acyl-coenzyme A:Isopenicillin N acyltransferase PenDE	acyl-coenzyme A:6-aminopenicillanic-acid-acyltransferase subunit [Aspergillus oryzae RIB40]		G4B84_009650	NA	11.7522107056544	0.0683636958776897	0.496415789309349	0.805603211766781	0.913356854476943	Bacteria	AFLA_070880
679	25	acyl-coenzyme A:Isopenicillin N acyltransferase PenDE	acyl-coenzyme A:6-aminopenicillanic-acid-acyltransferase subunit [Aspergillus oryzae RIB40]		G4B84_009650	NA	11.2012249539986	-0.433596615449029	0.770114151665282	0.146317330673848	0.428567439230078	Iron+Bacteria	AFLA_070880
680	25	acyl-coenzyme A:Isopenicillin N acyltransferase PenDE	acyl-coenzyme A:6-aminopenicillanic-acid-acyltransferase subunit [Aspergillus oryzae RIB40]		G4B84_009650	NA	23.082458695059	0.00941583028916809	0.196188931881119	0.878909429037844	0.992581943998438	Iron	AFLA_070880
681	25	hypothetical protein	-		G4B84_009649	NA	9.28134414134601	-0.379653786450964	0.678394278189359	0.258966037177943	0.496659008582157	Bacteria	AFLA_070890
682	25	hypothetical protein	-		G4B84_009649	NA	10.1752901971157	-0.0734846964842777	0.541896899988671	0.739879064833842	0.906923748592477	Iron+Bacteria	AFLA_070890
683	25	hypothetical protein	-		G4B84_009649	NA	26.5127354155328	0.00374923842335115	0.207099532143045	0.953913246984655	0.999756099259085	Iron	AFLA_070890
684	25	conserved hypothetical protein	-		G4B84_009648	NA	10.9947219302774	-0.00178920314134025	0.493479205534745	0.99483595666794	0.997916540238036	Bacteria	AFLA_070900
685	25	conserved hypothetical protein	-		G4B84_009648	NA	11.4550626340494	-0.317272356825966	0.630804718620473	0.220335372256077	0.534234348002283	Iron+Bacteria	AFLA_070900
686	25	conserved hypothetical protein	-		G4B84_009648	NA	24.5126691420076	0.0280138275587301	0.205715295037475	0.659670902253582	0.953654167438412	Iron	AFLA_070900
687	25	aminotransferase, putative	class II aminotransferase/8-amino-7-oxononanoate synthase [Aspergillus oryzae RIB40]		G4B84_009647	NA	7.40076955988331	0.0109215829243986	0.543087676670281	0.969760564495014	NA	Bacteria	AFLA_070910
688	25	aminotransferase, putative	class II aminotransferase/8-amino-7-oxononanoate synthase [Aspergillus oryzae RIB40]		G4B84_009647	NA	8.89932937448229	-0.061858092649227	0.479223847566067	0.766090509266368	0.916897427034739	Iron+Bacteria	AFLA_070910
689	25	aminotransferase, putative	class II aminotransferase/8-amino-7-oxononanoate synthase [Aspergillus oryzae RIB40]		G4B84_009647	NA	16.8141005796465	0.0316741160524865	0.235075369871961	0.656835740489477	0.953444752340779	Iron	AFLA_070910
690	25	NRPS-like enzyme, 1008aa A-TE	NRPS-like enzyme [Aspergillus oryzae RIB40]		G4B84_009646	NA	25.2604100279576	-0.231659010853654	0.466812966860127	0.399075549130546	0.638594804304915	Bacteria	AFLA_070920
691	25	NRPS-like enzyme, 1008aa A-TE	NRPS-like enzyme [Aspergillus oryzae RIB40]		G4B84_009646	NA	26.2174988010361	-0.35294370872497	0.599298477027843	0.169527505405116	0.464350333198255	Iron+Bacteria	AFLA_070920
692	25	NRPS-like enzyme, 1008aa A-TE	NRPS-like enzyme [Aspergillus oryzae RIB40]		G4B84_009646	NA	63.9659035753789	0.00943451896045254	0.156314289793805	0.848625409845314	0.988686416826991	Iron	AFLA_070920
693	26	alcohol dehydrogenase	quinone oxidoreductase [Aspergillus oryzae RIB40]		G4B84_001444	NA	10.7983422603552	-0.0688306862639736	0.537109514063653	0.81080171100911	0.915337570878462	Bacteria	AFLA_079260
694	26	alcohol dehydrogenase	quinone oxidoreductase [Aspergillus oryzae RIB40]		G4B84_001444	NA	12.9428117845639	0.123260728796214	0.523384217658347	0.575005015091304	0.821785740210952	Iron+Bacteria	AFLA_079260
695	26	alcohol dehydrogenase	quinone oxidoreductase [Aspergillus oryzae RIB40]		G4B84_001444	NA	22.4739326662554	-0.016741704290043	0.250586359762597	0.822396580984545	0.987053707205375	Iron	AFLA_079260
696	26	DUF1338-domain possible Zn-binding hydrolase	-		G4B84_001443	NA	10.6929155649354	0.255876756014627	0.572124748910762	0.400011124025396	0.63939904390059	Bacteria	AFLA_079270
697	26	DUF1338-domain possible Zn-binding hydrolase	-		G4B84_001443	NA	11.3101469277343	-0.268071382662006	0.627515702600694	0.287682005349154	0.613370662118858	Iron+Bacteria	AFLA_079270
698	26	DUF1338-domain possible Zn-binding hydrolase	-		G4B84_001443	NA	18.8464058762131	0.0412032842567248	0.267238974727029	0.597534124491306	0.937950659110281	Iron	AFLA_079270
699	26	aldehyde dehydrogenase (AldH12	aldehyde dehydrogenase (AldH12) [Aspergillus oryzae RIB40]		G4B84_001441	NA	16.3098375183457	-0.101244599754529	0.470508271597205	0.709137166782993	0.857620587061119	Bacteria	AFLA_079290
700	26	aldehyde dehydrogenase (AldH12	aldehyde dehydrogenase (AldH12) [Aspergillus oryzae RIB40]		G4B84_001441	NA	16.0646154287483	0.0378374528613723	0.417123857593	0.843537679507558	0.950101160127081	Iron+Bacteria	AFLA_079290
701	26	aldehyde dehydrogenase (AldH12	aldehyde dehydrogenase (AldH12) [Aspergillus oryzae RIB40]		G4B84_001441	NA	31.325982570104	-0.0570124756751471	0.247304414037574	0.438763238264364	0.87117847023399	Iron	AFLA_079290
702	26	2-amino-3-carboxymuconate-6-semialdehyde decarboxylase	2-amino-3-carboxymuconate-6-semialdehyde decarboxylase [Aspergillus oryzae RIB40]		G4B84_001440	NA	16.1102076451944	-0.0601464570200656	0.464677199651203	0.82310702073034	0.921231140705539	Bacteria	AFLA_079300
703	26	2-amino-3-carboxymuconate-6-semialdehyde decarboxylase	2-amino-3-carboxymuconate-6-semialdehyde decarboxylase [Aspergillus oryzae RIB40]		G4B84_001440	NA	16.1944164508232	0.0223800919924848	0.429022226087894	0.908556233769214	0.970500904278395	Iron+Bacteria	AFLA_079300
704	26	2-amino-3-carboxymuconate-6-semialdehyde decarboxylase	2-amino-3-carboxymuconate-6-semialdehyde decarboxylase [Aspergillus oryzae RIB40]		G4B84_001440	NA	30.796518988294	-0.0363007204568561	0.23114199981612	0.605001606757809	0.940365601367628	Iron	AFLA_079300
705	26	3-hydroxyanthranilate 3,4-dioxygenase	3-hydroxyanthranilate 3,4-dioxygenase [Aspergillus oryzae RIB40]		G4B84_001439	NA	51.5034710840488	1.38265886208231	0.702165463665794	0.0029218938718946	0.0185096919204804	Bacteria	AFLA_079310
706	26	3-hydroxyanthranilate 3,4-dioxygenase	3-hydroxyanthranilate 3,4-dioxygenase [Aspergillus oryzae RIB40]		G4B84_001439	NA	49.5490081534952	-1.13491992792734	0.908415643207435	0.0119602089118065	0.0810977994934043	Iron+Bacteria	AFLA_079310
707	26	3-hydroxyanthranilate 3,4-dioxygenase	3-hydroxyanthranilate 3,4-dioxygenase [Aspergillus oryzae RIB40]		G4B84_001439	NA	61.4358729714134	0.164209096551204	0.363056502645577	0.126228303642083	0.56950262280678	Iron	AFLA_079310
708	26	C6 factor	fungal specific transcription factor domain protein [Aspergillus clavatus NRRL 1]		G4B84_001438	NA	63.781344407056	-0.159879372240306	0.351603408455983	0.488620485076761	0.711653990579395	Bacteria	AFLA_079320
709	26	C6 factor	fungal specific transcription factor domain protein [Aspergillus clavatus NRRL 1]		G4B84_001438	NA	76.315224585244	-0.00981444353395793	0.254708942213914	0.94627676141855	0.984812830146947	Iron+Bacteria	AFLA_079320
710	26	C6 factor	fungal specific transcription factor domain protein [Aspergillus clavatus NRRL 1]		G4B84_001438	NA	154.166890605346	0.0204477744705567	0.114958732350432	0.531384019638581	0.914801891538924	Iron	AFLA_079320
711	26	amino acid transporter,	amino acid transporter [Aspergillus oryzae RIB40]		G4B84_001437	NA	17.2096599218154	0.306065361483776	0.562402940252667	0.31626059463043	0.559351189888933	Bacteria	AFLA_079330
712	26	amino acid transporter,	amino acid transporter [Aspergillus oryzae RIB40]		G4B84_001437	NA	15.6145215965104	-0.266409607776379	0.593492500753419	0.278032169575385	0.603150620077954	Iron+Bacteria	AFLA_079330
713	26	amino acid transporter,	amino acid transporter [Aspergillus oryzae RIB40]		G4B84_001437	NA	24.1375376239639	-0.00800251182108512	0.241725631800187	0.91254739797387	0.995986946038575	Iron	AFLA_079330
714	26	dienelactone hydrolase,	dienelactone hydrolase family protein [Aspergillus oryzae RIB40]		G4B84_001436	NA	11.2175545596006	-0.478166771081937	0.690208849866535	0.171755164992545	0.387000463056229	Bacteria	AFLA_079340
715	26	dienelactone hydrolase,	dienelactone hydrolase family protein [Aspergillus oryzae RIB40]		G4B84_001436	NA	11.7833525061852	0.204491877344556	0.587826510755481	0.390752997655741	0.708835071576194	Iron+Bacteria	AFLA_079340
716	26	dienelactone hydrolase,	dienelactone hydrolase family protein [Aspergillus oryzae RIB40]		G4B84_001436	NA	26.945939761006	-0.0550571298406023	0.269285887626515	0.484968656682185	0.895558892351862	Iron	AFLA_079340
717	26	Possible C6 protein	C2H2 type zinc finger domain protein [Colletotrichum gloeosporioides Nara gc5]		G4B84_001435	NA	83.9657715344855	0.150377750650069	0.339038191431192	0.504450752958406	0.723956320803937	Bacteria	AFLA_079350
718	26	Possible C6 protein	C2H2 type zinc finger domain protein [Colletotrichum gloeosporioides Nara gc5]		G4B84_001435	NA	90.7649458464561	-0.142245925484709	0.294546865282027	0.374757329503967	0.696015408080322	Iron+Bacteria	AFLA_079350
719	26	Possible C6 protein	C2H2 type zinc finger domain protein [Colletotrichum gloeosporioides Nara gc5]		G4B84_001435	NA	157.252189297759	0.0110005312741288	0.107262365287724	0.730196231307428	0.971797827433886	Iron	AFLA_079350
720	26	PKS-like enzyme, 207aa TE-pp only	polyketide synthase, putative [Metarhizium acridum CQMa 102]			NA	NA	NA	NA	NA	NA	NA	NA
721	26	hypothetical protein	NRPS-like enzyme [Aspergillus oryzae RIB40]			NA	NA	NA	NA	NA	NA	NA	NA
722	26	NRPS-like enzyme, 957aa A-PP-NADB	NRPS-like enzyme [Aspergillus oryzae RIB40]		G4B84_001434	NA	83.0763886330572	-0.272522319303445	0.392019202795349	0.276313144515472	0.516921504430137	Bacteria	AFLA_079380
723	26	NRPS-like enzyme, 957aa A-PP-NADB	NRPS-like enzyme [Aspergillus oryzae RIB40]		G4B84_001434	NA	130.366634252876	0.129101468049928	0.339751884765096	0.451916084982867	0.751750895172031	Iron+Bacteria	AFLA_079380
724	26	NRPS-like enzyme, 957aa A-PP-NADB	NRPS-like enzyme [Aspergillus oryzae RIB40]		G4B84_001434	NA	257.126495753043	0.190348292778782	0.320224621063847	0.0609827496006121	0.396686807451041	Iron	AFLA_079380
725	26	hypothetical protein	-		G4B84_001433	NA	15.2053135019877	0.363795549034946	0.611609638658874	0.257989936107033	0.495952583983164	Bacteria	AFLA_079390
726	26	hypothetical protein	-		G4B84_001433	NA	12.8066110328982	-0.529211647892445	0.851475001599325	0.104349255271508	0.357138526030921	Iron+Bacteria	AFLA_079390
727	26	hypothetical protein	-		G4B84_001433	NA	20.1944786242947	-0.00104478635025659	0.255762238971353	0.98894204873218	0.999756099259085	Iron	AFLA_079390
728	26	NRPS-like enzyme,1278aa A-PP-SDR_e1-NADB	NRPS-like enzyme [Aspergillus oryzae RIB40]		G4B84_001432	NA	446.184838866215	0.20182266844597	0.336636394080897	0.36944641874127	0.611055473582578	Bacteria	AFLA_079400
729	26	NRPS-like enzyme,1278aa A-PP-SDR_e1-NADB	NRPS-like enzyme [Aspergillus oryzae RIB40]		G4B84_001432	NA	538.902674826319	0.00311433712013189	0.25635494580564	0.982985934770297	0.994979009592581	Iron+Bacteria	AFLA_079400
730	26	NRPS-like enzyme,1278aa A-PP-SDR_e1-NADB	NRPS-like enzyme [Aspergillus oryzae RIB40]		G4B84_001432	NA	841.485306198528	0.0221853537772485	0.138571012025645	0.592414590057442	0.93713242832946	Iron	AFLA_079400
731	26	MFS transporter,	MFS drug transporter [Aspergillus oryzae RIB40]		G4B84_001431	NA	182.002746678904	0.3704823680246	0.385371885234445	0.142438917161051	0.3434570400771	Bacteria	AFLA_079410
732	26	MFS transporter,	MFS drug transporter [Aspergillus oryzae RIB40]		G4B84_001431	NA	166.897406706781	-0.866559597420288	0.560759182299523	0.00752789046728489	0.0575889052125697	Iron+Bacteria	AFLA_079410
733	26	MFS transporter,	MFS drug transporter [Aspergillus oryzae RIB40]		G4B84_001431	NA	286.087703018577	-1.64950090816313e-05	0.107180550163186	0.999599218616174	0.999756099259085	Iron	AFLA_079410
734	26	conserved hypothetical protein	-		G4B84_001430	NA	120.822380356884	-3.21288102560382	0.53266445750223	6.71205203810023e-11	2.77199726800586e-09	Bacteria	AFLA_079420
735	26	conserved hypothetical protein	-		G4B84_001430	NA	101.234473836008	0.76308567852462	0.662004423740938	0.0224025608625088	0.129235230046344	Iron+Bacteria	AFLA_079420
736	26	conserved hypothetical protein	-		G4B84_001430	NA	320.397279556035	-0.859852296487729	0.463703120662047	0.00181127002829209	0.0350244856472657	Iron	AFLA_079420
737	26	amidase, putative	acetamidase [Aspergillus oryzae RIB40]		G4B84_001429	NA	23.0292806994185	-0.233236461289754	0.453782930426733	0.388874075977007	0.630166601059946	Bacteria	AFLA_079430
738	26	amidase, putative	acetamidase [Aspergillus oryzae RIB40]		G4B84_001429	NA	27.1717858765174	-0.0249200098932266	0.341179751412246	0.883261443341399	0.96241547560258	Iron+Bacteria	AFLA_079430
739	26	amidase, putative	acetamidase [Aspergillus oryzae RIB40]		G4B84_001429	NA	59.2093695107144	0.0144600070483838	0.135140528226593	0.727889428430733	0.97072777520765	Iron	AFLA_079430
740	27	C6 prot	-	aparasone		NA	NA	NA	NA	NA	NA	NA	NA
741	27	polyketide synthase,2045aa KS-AT-PP-TE	polyketide synthase [Aspergillus oryzae RIB40] asparasone A	aparasone	G4B84_001193	NA	50.5529920284788	-0.442977506444499	0.456309052921518	0.118821509499829	0.303002156820475	Bacteria	AFLA_082150
742	27	polyketide synthase,2045aa KS-AT-PP-TE	polyketide synthase [Aspergillus oryzae RIB40] asparasone A	aparasone	G4B84_001193	NA	91.3770994128009	2.5989527260836	0.640342639750232	2.30231193779301e-06	6.6697851028468e-05	Iron+Bacteria	AFLA_082150
743	27	polyketide synthase,2045aa KS-AT-PP-TE	polyketide synthase [Aspergillus oryzae RIB40] asparasone A	aparasone	G4B84_001193	NA	106.848240249429	-0.123967397398418	0.285563645273474	0.141063774606583	0.599326367694056	Iron	AFLA_082150
744	27	MFS glucose transporter,	high-affinity hexose transporter [Aspergillus oryzae RIB40]	aparasone	G4B84_001192	NA	55.1231113180314	1.79437434480218	0.784363434977997	0.000888677348410952	0.00684909248596872	Bacteria	AFLA_082160
745	27	MFS glucose transporter,	high-affinity hexose transporter [Aspergillus oryzae RIB40]	aparasone	G4B84_001192	NA	42.9356289677402	-0.614033156899249	0.781613792094649	0.0652763315515774	0.268577781700184	Iron+Bacteria	AFLA_082160
746	27	MFS glucose transporter,	high-affinity hexose transporter [Aspergillus oryzae RIB40]	aparasone	G4B84_001192	NA	34.6247174018569	-0.00563700506723867	0.245108682558504	0.938879197424751	0.996918385137951	Iron	AFLA_082160
747	27	efflux pump antibiotic resistance protein, putative	MFS transporter [Aspergillus oryzae RIB40]	aparasone	G4B84_001191	NA	13.2070814660995	-0.0217199973059636	0.483657771056753	0.936802236197385	0.9736549980979	Bacteria	AFLA_082170
748	27	efflux pump antibiotic resistance protein, putative	MFS transporter [Aspergillus oryzae RIB40]	aparasone	G4B84_001191	NA	12.2289492635824	0.626180469543019	0.852357201859461	0.070015247592118	0.278877411802865	Iron+Bacteria	AFLA_082170
749	27	efflux pump antibiotic resistance protein, putative	MFS transporter [Aspergillus oryzae RIB40]	aparasone	G4B84_001191	NA	17.2926808545402	-0.76068064384814	0.758058592746234	0.00629412425724174	0.0911574667324397	Iron	AFLA_082170
750	27	hypothetical protein	MFS transporter [Aspergillus oryzae RIB40]	aparasone		NA	NA	NA	NA	NA	NA	NA	NA
751	28	bicyclomycin resistance protein, putative	MFS multidrug transporter [Aspergillus oryzae RIB40]		G4B84_001165	NA	8.19286197207794	0.159611146484755	0.60848651028848	0.600722292424509	NA	Bacteria	AFLA_082450
752	28	bicyclomycin resistance protein, putative	MFS multidrug transporter [Aspergillus oryzae RIB40]		G4B84_001165	NA	7.49170315440289	-0.174882344521635	0.643221516933726	0.47235317108469	NA	Iron+Bacteria	AFLA_082450
753	28	bicyclomycin resistance protein, putative	MFS multidrug transporter [Aspergillus oryzae RIB40]		G4B84_001165	NA	12.8960795590978	-0.00890256216497965	0.267672938192096	0.908215187181355	0.995876138086784	Iron	AFLA_082450
754	28	conserved hypothetical protein	phosphatidylserine decarboxylase family protein [Aspergillus oryzae RIB40]		G4B84_001164	NA	4.34595017972035	-0.177625272863277	0.681697524199718	0.574598998065223	NA	Bacteria	AFLA_082460
755	28	conserved hypothetical protein	phosphatidylserine decarboxylase family protein [Aspergillus oryzae RIB40]		G4B84_001164	NA	3.11106241215718	-0.0136735061999576	0.659790490098416	0.953098962898803	NA	Iron+Bacteria	AFLA_082460
756	28	conserved hypothetical protein	phosphatidylserine decarboxylase family protein [Aspergillus oryzae RIB40]		G4B84_001164	NA	7.17828342556133	-0.325928130153442	0.598385420780127	0.0434638175458726	NA	Iron	AFLA_082460
757	28	AMP dependent CoA ligase,	AMP dependent CoA ligase [Aspergillus oryzae RIB40]		G4B84_001163	NA	10.8100208651452	0.210050866795584	0.503825702890301	0.460239222214415	0.690051837804937	Bacteria	AFLA_082470
758	28	AMP dependent CoA ligase,	AMP dependent CoA ligase [Aspergillus oryzae RIB40]		G4B84_001163	NA	11.6042831771742	-0.0163791962631265	0.406592941145217	0.930823361050221	0.979799473564528	Iron+Bacteria	AFLA_082470
759	28	AMP dependent CoA ligase,	AMP dependent CoA ligase [Aspergillus oryzae RIB40]		G4B84_001163	NA	16.7870035149406	-0.00900617208519918	0.20472943443276	0.888388139172627	0.992581943998438	Iron	AFLA_082470
760	28	NRPS-like enzyme, putative 396aa PP-C	HC-toxin synthetase [Verticillium alfalfae VaMs.102]		G4B84_001162	NA	23.8247783849238	0.134012287247501	0.416154273724265	0.599405960900804	0.78937561492953	Bacteria	AFLA_082480
761	28	NRPS-like enzyme, putative 396aa PP-C	HC-toxin synthetase [Verticillium alfalfae VaMs.102]		G4B84_001162	NA	22.6477202027031	-0.115125665727298	0.394121468749876	0.537034439819228	0.802791802434235	Iron+Bacteria	AFLA_082480
762	28	NRPS-like enzyme, putative 396aa PP-C	HC-toxin synthetase [Verticillium alfalfae VaMs.102]		G4B84_001162	NA	38.5420850994388	-0.0329791634926779	0.175644093656389	0.535232733143406	0.916601165431404	Iron	AFLA_082480
763	28	conserved hypothetical protein	-			NA	NA	NA	NA	NA	NA	NA	NA
764	29	dimethylallyl tryptophan synthase, putative 290aa trp-dimetallyl	tryptophan dimethylallyltransferase, putative [Coccidioides posadasii C735 delta SOWgp]			NA	NA	NA	NA	NA	NA	NA	NA
765	29	C6 transcription factor, putative	Zn(II)2Cys6 transcription factor [Aspergillus oryzae RIB40]		G4B84_001022	NA	54.8393823389686	-0.0042892349706763	0.336225513922599	0.984692725105264	0.994298333667946	Bacteria	AFLA_084090
766	29	C6 transcription factor, putative	Zn(II)2Cys6 transcription factor [Aspergillus oryzae RIB40]		G4B84_001022	NA	67.2664199707025	0.174026738459901	0.327259919067791	0.308238167411946	0.635846165188494	Iron+Bacteria	AFLA_084090
767	29	C6 transcription factor, putative	Zn(II)2Cys6 transcription factor [Aspergillus oryzae RIB40]		G4B84_001022	NA	111.06526607881	-0.00184316503174665	0.111443897020646	0.957165777649614	0.999756099259085	Iron	AFLA_084090
768	30	MFS sugar transporter, putative	myo-inositol transporter [Aspergillus oryzae RIB40]		G4B84_008339	NA	11.6851798704437	-0.162058831910814	0.517229697454066	0.570698480829105	0.769175858736521	Bacteria	AFLA_090170
769	30	MFS sugar transporter, putative	myo-inositol transporter [Aspergillus oryzae RIB40]		G4B84_008339	NA	10.6393359062707	-0.216644002560982	0.578969701572548	0.362132264733798	0.684877567627379	Iron+Bacteria	AFLA_090170
770	30	MFS sugar transporter, putative	myo-inositol transporter [Aspergillus oryzae RIB40]		G4B84_008339	NA	24.572284585833	-0.0321161330723737	0.225269348776082	0.640754685038153	0.949107260550444	Iron	AFLA_090170
771	30	alpha/beta hydrolase,	alpha/beta fold family hydrolase [Aspergillus oryzae RIB40]		G4B84_008340	NA	390.402176245914	-1.71162396898608	0.498099000454268	3.37244699979603e-05	0.000410796540539197	Bacteria	AFLA_090180
772	30	alpha/beta hydrolase,	alpha/beta fold family hydrolase [Aspergillus oryzae RIB40]		G4B84_008340	NA	365.452286623602	2.47873339755435	0.577081309190499	1.04323031653962e-06	3.33173826694869e-05	Iron+Bacteria	AFLA_090180
773	30	alpha/beta hydrolase,	alpha/beta fold family hydrolase [Aspergillus oryzae RIB40]		G4B84_008340	NA	818.386335470002	-1.42930311782468	0.384245386236093	1.21043237646127e-05	0.000589447252684073	Iron	AFLA_090180
774	30	dimethylallyl tryptophan synthase,354aa trp-dimet-allyl	cyclo-L-Trp-L-Trp prenyltransferase [Aspergillus oryzae RIB40]		G4B84_008341	NA	4.01110543378377	-0.000771411208447038	0.653700645851733	0.99798829408817	NA	Bacteria	AFLA_090190
775	30	dimethylallyl tryptophan synthase,354aa trp-dimet-allyl	cyclo-L-Trp-L-Trp prenyltransferase [Aspergillus oryzae RIB40]		G4B84_008341	NA	5.3208489819278	0.0339102779078769	0.585719525989279	0.881168479103212	NA	Iron+Bacteria	AFLA_090190
776	30	dimethylallyl tryptophan synthase,354aa trp-dimet-allyl	cyclo-L-Trp-L-Trp prenyltransferase [Aspergillus oryzae RIB40]		G4B84_008341	NA	9.11727458420784	0.0218161565886386	0.288797590439508	0.785036298223367	NA	Iron	AFLA_090190
777	30	nonribosomal peptide synthase, -1735aa A-PP-C-PP-CS (idN3-like)	nonribosomal peptide synthase [Aspergillus oryzae RIB40]		G4B84_008342	NA	35.0762834011036	0.238434403589342	0.443050508697845	0.372559125001593	0.614271139701899	Bacteria	AFLA_090200
778	30	nonribosomal peptide synthase, -1735aa A-PP-C-PP-CS (idN3-like)	nonribosomal peptide synthase [Aspergillus oryzae RIB40]		G4B84_008342	NA	34.5965109722474	-0.18475818929886	0.432999424396388	0.356262323999129	0.680496213776243	Iron+Bacteria	AFLA_090200
779	30	nonribosomal peptide synthase, -1735aa A-PP-C-PP-CS (idN3-like)	nonribosomal peptide synthase [Aspergillus oryzae RIB40]		G4B84_008342	NA	56.9109705061769	-0.0019659279764282	0.179098256123514	0.972454219397765	0.999756099259085	Iron	AFLA_090200
780	30	amino acid permease, putative	amino acid permease [Aspergillus oryzae RIB40]		G4B84_008343	NA	283.437952929063	-2.78621945588128	0.59190537868758	1.05338228041582e-07	2.34824961694416e-06	Bacteria	AFLA_090210
781	30	amino acid permease, putative	amino acid permease [Aspergillus oryzae RIB40]		G4B84_008343	NA	260.688178704512	-0.0255676841539666	0.368429622091306	0.885621661591942	0.962669272435311	Iron+Bacteria	AFLA_090210
782	30	amino acid permease, putative	amino acid permease [Aspergillus oryzae RIB40]		G4B84_008343	NA	842.525003281083	-0.199785648051594	0.314040119916606	0.0497187429171891	0.354952370416193	Iron	AFLA_090210
783	30	integral membrane protein	-		G4B84_008344	NA	40.4616306475927	-1.62523429482163	0.639665515822143	0.000544190333946937	0.00453462781486652	Bacteria	AFLA_090220
784	30	integral membrane protein	-		G4B84_008344	NA	35.4425450776217	-0.0356017195009782	0.407027569252974	0.85050110643534	0.952155340675104	Iron+Bacteria	AFLA_090220
785	30	integral membrane protein	-		G4B84_008344	NA	102.840571748412	-0.277680925036943	0.401259444349394	0.0411685332847424	0.316782898439358	Iron	AFLA_090220
786	31	conserved hypothetical protein	UstA ustiloxins	ustiloxin	G4B84_008764	NA	1.26724169331713	-0.0457770477233799	0.825179646792144	0.882168324660433	NA	Bacteria	AFLA_094980
787	31	conserved hypothetical protein	UstA ustiloxins	ustiloxin	G4B84_008764	NA	1.08753650972332	0.0145947074894318	0.765980530544621	0.949040785154995	NA	Iron+Bacteria	AFLA_094980
788	31	conserved hypothetical protein	UstA ustiloxins	ustiloxin	G4B84_008764	NA	2.30363541955619	-0.042091298849733	0.36050786558885	0.609337488547525	NA	Iron	AFLA_094980
789	31	conserved hypothetical protein	-	ustiloxin	G4B84_008765	NA	7.25241222612862	-0.198336455196903	0.621731965920922	0.52192605226475	NA	Bacteria	AFLA_094990
790	31	conserved hypothetical protein	-	ustiloxin	G4B84_008765	NA	6.14928513455083	0.0328635631643338	0.579265735814011	0.884375280404042	NA	Iron+Bacteria	AFLA_094990
791	31	conserved hypothetical protein	-	ustiloxin	G4B84_008765	NA	13.6976454766956	-0.102881567819987	0.355027323937711	0.282496583538393	0.763578265445261	Iron	AFLA_094990
792	31	hypothetical protein	peptidase S41 family protein [Aspergillus oryzae RIB40]	ustiloxin		NA	NA	NA	NA	NA	NA	NA	NA
793	31	conserved hypothetical protein	peptidase S41 family protein [Aspergillus oryzae RIB40]	ustiloxin	G4B84_008766	NA	28.3874954586815	-0.136821689810194	0.406586740904708	0.586971323202831	0.779651906584102	Bacteria	AFLA_095010
794	31	conserved hypothetical protein	peptidase S41 family protein [Aspergillus oryzae RIB40]	ustiloxin	G4B84_008766	NA	36.3830776198862	-0.160746659812462	0.387482729139311	0.388519867375652	0.708386482917981	Iron+Bacteria	AFLA_095010
795	31	conserved hypothetical protein	peptidase S41 family protein [Aspergillus oryzae RIB40]	ustiloxin	G4B84_008766	NA	79.4438879256765	0.113104401295295	0.276949559821946	0.163596828255302	0.632438359844912	Iron	AFLA_095010
796	31	hypothetical protein	-	ustiloxin	G4B84_008767	NA	6.90114846094533	0.0415513371100231	0.621563700804631	0.890683862215101	NA	Bacteria	AFLA_095020
797	31	hypothetical protein	-	ustiloxin	G4B84_008767	NA	8.01149258794704	-0.46582656075738	0.879206842790987	0.137550789522295	0.414450418103124	Iron+Bacteria	AFLA_095020
798	31	hypothetical protein	-	ustiloxin	G4B84_008767	NA	18.428150724725	0.0839035184305256	0.321249493052164	0.348395435200654	0.815290169302454	Iron	AFLA_095020
799	31	gamma glutamyl transpeptidases,	gamma glutamyl transpeptidase [Aspergillus oryzae RIB40]	ustiloxin	G4B84_008768	NA	46.2820868692401	-2.3152448327674	0.664356628791808	1.94628178307076e-05	0.000253775559286937	Bacteria	AFLA_095030
800	31	gamma glutamyl transpeptidases,	gamma glutamyl transpeptidase [Aspergillus oryzae RIB40]	ustiloxin	G4B84_008768	NA	60.992200972882	0.607705822621685	0.618024425863139	0.0414476531433037	0.197871821344615	Iron+Bacteria	AFLA_095030
801	31	gamma glutamyl transpeptidases,	gamma glutamyl transpeptidase [Aspergillus oryzae RIB40]	ustiloxin	G4B84_008768	NA	173.158935988002	0.0206664955843195	0.128596126355378	0.586068059561117	0.93496626293328	Iron	AFLA_095030
802	31	aspartate amino transferase 439 aa	NRPS-like enzyme [Aspergillus oryzae RIB40]	ustiloxin	G4B84_008769	NA	6.51892612264758	0.278236999128548	0.656634713466659	0.387705669880911	NA	Bacteria	AFLA_095040
803	31	aspartate amino transferase 439 aa	NRPS-like enzyme [Aspergillus oryzae RIB40]	ustiloxin	G4B84_008769	NA	7.51157941721864	-0.303875508825913	0.721670812064134	0.260459877384113	NA	Iron+Bacteria	AFLA_095040
804	31	aspartate amino transferase 439 aa	NRPS-like enzyme [Aspergillus oryzae RIB40]	ustiloxin	G4B84_008769	NA	12.5267908179536	0.081034234172904	0.326536847279999	0.36590471051755	NA	Iron	AFLA_095040
805	31	dimethylaniline monooxygenase, 494aa	FAD dependent oxidoreductase [Aspergillus oryzae RIB40]	ustiloxin	G4B84_008770	NA	19.8568679300416	0.323186949810825	0.498577195856794	0.263985914200391	0.502155866548697	Bacteria	AFLA_095050
806	31	dimethylaniline monooxygenase, 494aa	FAD dependent oxidoreductase [Aspergillus oryzae RIB40]	ustiloxin	G4B84_008770	NA	16.631941309825	-0.477833406953797	0.663759329658038	0.0973645539301887	0.342747797251591	Iron+Bacteria	AFLA_095050
807	31	dimethylaniline monooxygenase, 494aa	FAD dependent oxidoreductase [Aspergillus oryzae RIB40]	ustiloxin	G4B84_008770	NA	26.7766813051134	-0.0342951841110235	0.202882984901653	0.581540822896961	0.932855451174696	Iron	AFLA_095050
808	31	tyrosinase,	tyrosinase [Aspergillus oryzae RIB40]	ustiloxin		NA	NA	NA	NA	NA	NA	NA	NA
809	31	MFS multidrug transporter,	MFS multidrug transporter [Aspergillus oryzae RIB40]	ustiloxin	G4B84_008771	NA	58.6544286264789	-1.37467890637614	0.615941201682465	0.00155129946663316	0.0109170198717715	Bacteria	AFLA_095070
810	31	MFS multidrug transporter,	MFS multidrug transporter [Aspergillus oryzae RIB40]	ustiloxin	G4B84_008771	NA	56.298812068698	0.540716331212727	0.598911390989328	0.056086003500966	0.242532766903432	Iron+Bacteria	AFLA_095070
811	31	MFS multidrug transporter,	MFS multidrug transporter [Aspergillus oryzae RIB40]	ustiloxin	G4B84_008771	NA	143.147620460059	-0.363270265286216	0.428799773730701	0.0233035817260821	0.22347861210848	Iron	AFLA_095070
812	31	conserved hypothetical protein	C6 transcription factor [Beauveria bassiana ARSEF 2860]	ustiloxin		NA	NA	NA	NA	NA	NA	NA	NA
813	31	C6 transcription factor,	PRO1A C6 Zink-finger protein [Metarhizium anisopliae ARSEF 23]	ustiloxin	G4B84_008772	NA	17.9705364378863	-0.5103982290293	0.564539598572691	0.114693196324293	0.296264558459413	Bacteria	AFLA_095090
814	31	C6 transcription factor,	PRO1A C6 Zink-finger protein [Metarhizium anisopliae ARSEF 23]	ustiloxin	G4B84_008772	NA	13.161820095932	-0.0397351712150514	0.442681219138552	0.841394642717035	0.949580350902472	Iron+Bacteria	AFLA_095090
815	31	C6 transcription factor,	PRO1A C6 Zink-finger protein [Metarhizium anisopliae ARSEF 23]	ustiloxin	G4B84_008772	NA	32.3687888618004	-0.911813906095575	0.660194089026194	0.00307473828927996	0.0535983935615699	Iron	AFLA_095090
816	31	conserved hypothetical protein	SAM-dependent methyltransferase [Beauveria bassiana ARSEF 2860]	ustiloxin	G4B84_008773	NA	10.2956706253083	-0.105623805595048	0.551721252613007	0.717254878684106	0.862436384693127	Bacteria	AFLA_095100
817	31	conserved hypothetical protein	SAM-dependent methyltransferase [Beauveria bassiana ARSEF 2860]	ustiloxin	G4B84_008773	NA	7.44651091855654	-0.679440759695616	1.09635050270023	0.0665655396744965	NA	Iron+Bacteria	AFLA_095100
818	31	conserved hypothetical protein	SAM-dependent methyltransferase [Beauveria bassiana ARSEF 2860]	ustiloxin	G4B84_008773	NA	17.3140318872974	-0.147373571732632	0.379206310521466	0.167929834044247	0.638518308815803	Iron	AFLA_095100
819	31	conserved hypothetical protein	glutathione S-transferase [Aspergillus oryzae RIB40]	ustiloxin	G4B84_008774	NA	5.5070969900121	-0.111298598242942	0.617860975975956	0.714278112551331	NA	Bacteria	AFLA_095110
820	31	conserved hypothetical protein	glutathione S-transferase [Aspergillus oryzae RIB40]	ustiloxin	G4B84_008774	NA	4.57155822229412	0.288361661432107	0.764741100049638	0.285832155898687	NA	Iron+Bacteria	AFLA_095110
821	31	conserved hypothetical protein	glutathione S-transferase [Aspergillus oryzae RIB40]	ustiloxin	G4B84_008774	NA	8.15465258931902	-0.242256799779512	0.558043424595529	0.0719660094460677	NA	Iron	AFLA_095110
822	31	efflux pump antibiotic resistance protein, putative	MFS toxin efflux pump [Aspergillus oryzae RIB40]	ustiloxin	G4B84_008775	NA	113.474796937729	0.92621208744453	0.621104566821899	0.0162010826152615	0.0732724355976444	Bacteria	AFLA_095120
823	31	efflux pump antibiotic resistance protein, putative	MFS toxin efflux pump [Aspergillus oryzae RIB40]	ustiloxin	G4B84_008775	NA	86.5664018440645	-1.62384479573753	0.890004183242181	0.0023463720308193	0.0232510118156795	Iron+Bacteria	AFLA_095120
824	31	efflux pump antibiotic resistance protein, putative	MFS toxin efflux pump [Aspergillus oryzae RIB40]	ustiloxin	G4B84_008775	NA	116.214279422945	-0.0176904194280128	0.170844323419482	0.741240631761195	0.973882241592449	Iron	AFLA_095120
825	32	unknown, identical	-	aflatrem (with cluster 15)	G4B84_008875	NA	1.63322731049809	0.314983900255685	0.928200527853275	0.350439345503178	NA	Bacteria	AFLA_096250
826	32	unknown, identical	-	aflatrem (with cluster 15)	G4B84_008875	NA	1.90954464881143	-0.154831522938247	0.826055509189435	0.515338217516103	NA	Iron+Bacteria	AFLA_096250
827	32	unknown, identical	-	aflatrem (with cluster 15)	G4B84_008875	NA	2.29623616705119	0.0507637143325108	0.407303845016046	0.517776067766475	NA	Iron	AFLA_096250
828	32	dioxygenase, putative	aromatic ring-opening dioxygenase , catalytic LigB subunit [Aspergillus oryzae RIB40]	aflatrem (with cluster 15)	G4B84_008876	NA	8.67165596142953	-0.413416458100135	0.702915390219902	0.229966527753182	0.460199426001831	Bacteria	AFLA_096260
829	32	dioxygenase, putative	aromatic ring-opening dioxygenase , catalytic LigB subunit [Aspergillus oryzae RIB40]	aflatrem (with cluster 15)	G4B84_008876	NA	6.04758401363456	-0.0440811399951588	0.640812045773583	0.849543818342465	NA	Iron+Bacteria	AFLA_096260
830	32	dioxygenase, putative	aromatic ring-opening dioxygenase , catalytic LigB subunit [Aspergillus oryzae RIB40]	aflatrem (with cluster 15)	G4B84_008876	NA	15.5554100735289	-0.348069309480078	0.619622181680565	0.0379187936040282	0.30243870240448	Iron	AFLA_096260
831	32	dehydrogenase, putative	aldehyde dehydrogenase PutA [Aspergillus oryzae RIB40]	aflatrem (with cluster 15)	G4B84_008877	NA	7.61204353471347	-0.310797915992866	0.640183436173568	0.335025017651497	NA	Bacteria	AFLA_096270
832	32	dehydrogenase, putative	aldehyde dehydrogenase PutA [Aspergillus oryzae RIB40]	aflatrem (with cluster 15)	G4B84_008877	NA	7.65593978176366	-0.0247720703750339	0.518909027711197	0.908652406176	NA	Iron+Bacteria	AFLA_096270
833	32	dehydrogenase, putative	aldehyde dehydrogenase PutA [Aspergillus oryzae RIB40]	aflatrem (with cluster 15)	G4B84_008877	NA	18.7397834452126	-0.0184140070979925	0.238592660135228	0.798752344532331	0.983165008750251	Iron	AFLA_096270
834	32	hypothetical protein	-	aflatrem (with cluster 15)	G4B84_008878	NA	2.2026592870571	0.042700808576312	0.724394526857434	0.891005612951116	NA	Bacteria	AFLA_096280
835	32	hypothetical protein	-	aflatrem (with cluster 15)	G4B84_008878	NA	2.40977935456777	-0.18975113652991	0.738851432023007	0.449601858263815	NA	Iron+Bacteria	AFLA_096280
836	32	hypothetical protein	-	aflatrem (with cluster 15)	G4B84_008878	NA	4.99499161002325	0.046572005384128	0.321289274006892	0.579933086990226	NA	Iron	AFLA_096280
837	32	endonuclease/exonuclease/phosphatase family protein	FAD binding domain protein [Aspergillus oryzae RIB40]	aflatrem (with cluster 15)	G4B84_008879	NA	10.5393835329726	0.249385046929441	0.586165576368871	0.416039111839748	0.652859976685056	Bacteria	AFLA_096290
838	32	endonuclease/exonuclease/phosphatase family protein	FAD binding domain protein [Aspergillus oryzae RIB40]	aflatrem (with cluster 15)	G4B84_008879	NA	11.4244412792318	-0.174319543601287	0.576736205908532	0.45553709572341	0.75439282237693	Iron+Bacteria	AFLA_096290
839	32	endonuclease/exonuclease/phosphatase family protein	FAD binding domain protein [Aspergillus oryzae RIB40]	aflatrem (with cluster 15)	G4B84_008879	NA	17.8857366172093	0.0326233493971428	0.270764061907211	0.676973838705885	0.959275125983212	Iron	AFLA_096290
840	32	HAD superfamily hydrolase, putative	X-Pro dipeptidyl-peptidase (S15 family) protein [Aspergillus oryzae RIB40]	aflatrem (with cluster 15)	G4B84_008880	NA	3.55022851022102	0.219254474726748	0.743520382637858	0.500791647969112	NA	Bacteria	AFLA_096300
841	32	HAD superfamily hydrolase, putative	X-Pro dipeptidyl-peptidase (S15 family) protein [Aspergillus oryzae RIB40]	aflatrem (with cluster 15)	G4B84_008880	NA	3.69912699670384	-0.0217962832201763	0.621539362494601	0.924613487914265	NA	Iron+Bacteria	AFLA_096300
842	32	HAD superfamily hydrolase, putative	X-Pro dipeptidyl-peptidase (S15 family) protein [Aspergillus oryzae RIB40]	aflatrem (with cluster 15)	G4B84_008880	NA	4.61252520403851	-0.00985558438949064	0.29973071314639	0.902288225183889	NA	Iron	AFLA_096300
843	32	conserved hypothetical protein	cupin domain protein [Neosartorya fischeri NRRL 181]	aflatrem (with cluster 15)		NA	NA	NA	NA	NA	NA	NA	NA
844	32	transcription factor, putative	C2H2 type zinc finger domain protein [Neosartorya fischeri NRRL 181]	aflatrem (with cluster 15)		NA	NA	NA	NA	NA	NA	NA	NA
845	32	transcription factor, putative	C2H2 type zinc finger domain protein [Aspergillus niger CBS 513.88]	aflatrem (with cluster 15)	G4B84_008881	NA	25.7621901483095	-0.405755928663992	0.499524004837807	0.169571447250726	0.383208550730549	Bacteria	AFLA_096330
846	32	transcription factor, putative	C2H2 type zinc finger domain protein [Aspergillus niger CBS 513.88]	aflatrem (with cluster 15)	G4B84_008881	NA	26.9107915094059	0.0916134604573572	0.335893638643106	0.588169846403217	0.829966047566317	Iron+Bacteria	AFLA_096330
847	32	transcription factor, putative	C2H2 type zinc finger domain protein [Aspergillus niger CBS 513.88]	aflatrem (with cluster 15)	G4B84_008881	NA	60.6170957486662	-0.040616376883378	0.164825589638356	0.392813324726766	0.843980217627879	Iron	AFLA_096330
848	32	hypothetical protein	-	aflatrem (with cluster 15)	G4B84_008882	NA	198.214301362532	-4.39063156189429	0.547766304281432	4.29329837433908e-17	4.40636940083158e-15	Bacteria	AFLA_096340
849	32	hypothetical protein	-	aflatrem (with cluster 15)	G4B84_008882	NA	265.878806289662	3.03082559739784	0.526780784542936	2.47921448045777e-10	1.77615615785769e-08	Iron+Bacteria	AFLA_096340
850	32	hypothetical protein	-	aflatrem (with cluster 15)	G4B84_008882	NA	787.398208998167	0.00532834231278302	0.0939653953745726	0.84850049311937	0.988686416826991	Iron	AFLA_096340
851	32	TrkA-N domain dehydrogenase,	TrkA-N domain dehydrogenase [Aspergillus oryzae RIB40]	aflatrem (with cluster 15)		NA	NA	NA	NA	NA	NA	NA	NA
852	32	hypothetical protein	-	aflatrem (with cluster 15)		NA	NA	NA	NA	NA	NA	NA	NA
853	32	aflatrem-Zn2Cys6 transcription factor	Zn2Cys6 transcription factor [Aspergillus oryzae RIB40]	aflatrem (with cluster 15)	G4B84_008883	NA	40.0306599951524	0.0604526586559783	0.353566323143492	0.793482506574249	0.907029909513151	Bacteria	AFLA_096370
854	32	aflatrem-Zn2Cys6 transcription factor	Zn2Cys6 transcription factor [Aspergillus oryzae RIB40]	aflatrem (with cluster 15)	G4B84_008883	NA	55.6291814984983	0.398986032512904	0.469263169981813	0.0831517282736625	0.311870454505003	Iron+Bacteria	AFLA_096370
855	32	aflatrem-Zn2Cys6 transcription factor	Zn2Cys6 transcription factor [Aspergillus oryzae RIB40]	aflatrem (with cluster 15)	G4B84_008883	NA	77.0774974395002	0.000141158830671049	0.122913935511069	0.997064584943083	0.999756099259085	Iron	AFLA_096370
856	32	aflatrem-FAD dependent oxidoreductase, atmG geranylgeranyl diphosphate synthase	FAD dependent oxidoreductase [Aspergillus oryzae RIB40] atmG geranylgeranyl diphosphate synthase	aflatrem (with cluster 15)	G4B84_008884	NA	35.203162489337	-1.27167910836007	0.642486310832448	0.00325303207419481	0.0202229205681984	Bacteria	AFLA_096380
857	32	aflatrem-FAD dependent oxidoreductase, atmG geranylgeranyl diphosphate synthase	FAD dependent oxidoreductase [Aspergillus oryzae RIB40] atmG geranylgeranyl diphosphate synthase	aflatrem (with cluster 15)	G4B84_008884	NA	31.3959179867265	1.94241324179196	0.750701187684688	0.000373126921250937	0.00519194848559539	Iron+Bacteria	AFLA_096380
858	32	aflatrem-FAD dependent oxidoreductase, atmG geranylgeranyl diphosphate synthase	FAD dependent oxidoreductase [Aspergillus oryzae RIB40] atmG geranylgeranyl diphosphate synthase	aflatrem (with cluster 15)	G4B84_008884	NA	70.6729337392926	-1.32225023090274	0.507296940196634	0.00020730643151996	0.00661659527614591	Iron	AFLA_096380
859	32	aflatrem-geranylgeranyl pyrophosphate synthase AtmC334aa prenyl transferase	geranylgeranyl diphosphate synthase [Aspergillus niger CBS 513.88] geranylgeranyldiphosphate transferase AtmC	aflatrem (with cluster 15)	G4B84_008885	NA	12.0680194729061	0.571781327859546	0.660161974080034	0.106745601233442	0.282781728184478	Bacteria	AFLA_096390
860	32	aflatrem-geranylgeranyl pyrophosphate synthase AtmC334aa prenyl transferase	geranylgeranyl diphosphate synthase [Aspergillus niger CBS 513.88] geranylgeranyldiphosphate transferase AtmC	aflatrem (with cluster 15)	G4B84_008885	NA	10.4085617788199	-0.240374918029878	0.550593442918505	0.30409974153048	0.632460587506288	Iron+Bacteria	AFLA_096390
861	32	aflatrem-geranylgeranyl pyrophosphate synthase AtmC334aa prenyl transferase	geranylgeranyl diphosphate synthase [Aspergillus niger CBS 513.88] geranylgeranyldiphosphate transferase AtmC	aflatrem (with cluster 15)	G4B84_008885	NA	12.854827679611	-0.027153194022855	0.238322375103615	0.706509625237496	0.965815660700234	Iron	AFLA_096390
862	32	aflatrem-FAD-dependent monooxygenase AtmM	FAD binding monooxygenase [Aspergillus oryzae RIB40]	aflatrem (with cluster 15)	G4B84_008886	NA	5.218912270492	0.62544880959165	0.86318485473827	0.115448981919961	NA	Bacteria	AFLA_096400
863	32	aflatrem-FAD-dependent monooxygenase AtmM	FAD binding monooxygenase [Aspergillus oryzae RIB40]	aflatrem (with cluster 15)	G4B84_008886	NA	4.78980833038568	-0.418766082146327	0.835311613649917	0.16418992694177	NA	Iron+Bacteria	AFLA_096400
864	32	aflatrem-FAD-dependent monooxygenase AtmM	FAD binding monooxygenase [Aspergillus oryzae RIB40]	aflatrem (with cluster 15)	G4B84_008886	NA	6.07890819616228	0.0625344097122111	0.334949244089931	0.47225789840687	NA	Iron	AFLA_096400
865	32	PTH11-like integral membrane protein,	polytopic membrane protein [Aspergillus oryzae RIB40]	aflatrem (with cluster 15)	G4B84_008887	NA	37.8968639971154	0.14288837863154	0.36730117133071	0.546838560932674	0.754897925506471	Bacteria	AFLA_096410
866	32	PTH11-like integral membrane protein,	polytopic membrane protein [Aspergillus oryzae RIB40]	aflatrem (with cluster 15)	G4B84_008887	NA	52.04306793695	-0.404711744426034	0.439704195230983	0.0694849854064781	0.277720778308068	Iron+Bacteria	AFLA_096410
867	32	PTH11-like integral membrane protein,	polytopic membrane protein [Aspergillus oryzae RIB40]	aflatrem (with cluster 15)	G4B84_008887	NA	100.255002426234	0.505923368361692	0.458395659926644	0.0107536659069283	0.132283797529491	Iron	AFLA_096410
868	32	hypothetical protein	-	aflatrem (with cluster 15)		NA	NA	NA	NA	NA	NA	NA	NA
869	32	cytochrome P450,	cytochrome P450 [Aspergillus oryzae RIB40]	aflatrem (with cluster 15)	G4B84_008888	NA	76.4675701160666	-0.0650320857095841	0.365985928836308	0.782813170751215	0.902917751503432	Bacteria	AFLA_096430
870	32	cytochrome P450,	cytochrome P450 [Aspergillus oryzae RIB40]	aflatrem (with cluster 15)	G4B84_008888	NA	109.333884194546	-0.00733590179994259	0.309550640076441	0.963522702852293	0.989246069948204	Iron+Bacteria	AFLA_096430
871	32	cytochrome P450,	cytochrome P450 [Aspergillus oryzae RIB40]	aflatrem (with cluster 15)	G4B84_008888	NA	209.643604269786	0.106013110061914	0.279248601790706	0.194658872355209	0.683363383394942	Iron	AFLA_096430
872	32	acyl transferase, putative	acyl transferase [Aspergillus oryzae RIB40]	aflatrem (with cluster 15)	G4B84_008889	NA	89.2602211653716	-2.66160394017322	0.559913500133408	9.01979090790024e-08	2.05492642969877e-06	Bacteria	AFLA_096440
873	32	acyl transferase, putative	acyl transferase [Aspergillus oryzae RIB40]	aflatrem (with cluster 15)	G4B84_008889	NA	122.445580609706	2.28508691801741	0.651831561643255	2.47674029411645e-05	0.000522085036551028	Iron+Bacteria	AFLA_096440
874	32	acyl transferase, putative	acyl transferase [Aspergillus oryzae RIB40]	aflatrem (with cluster 15)	G4B84_008889	NA	300.770740546493	-0.0176319370445112	0.133046856101978	0.661479306497254	0.953982382526131	Iron	AFLA_096440
875	32	necrosis and ethylene inducing peptide, putative	NPP1 domain protein [Aspergillus oryzae RIB40]	aflatrem (with cluster 15)	G4B84_008890	NA	4.70062774089005	0.623328354752349	0.866647385246814	0.116730374677872	NA	Bacteria	AFLA_096450
876	32	necrosis and ethylene inducing peptide, putative	NPP1 domain protein [Aspergillus oryzae RIB40]	aflatrem (with cluster 15)	G4B84_008890	NA	4.37978634551646	-0.333927496132967	0.732603492156807	0.226866451504261	NA	Iron+Bacteria	AFLA_096450
877	32	necrosis and ethylene inducing peptide, putative	NPP1 domain protein [Aspergillus oryzae RIB40]	aflatrem (with cluster 15)	G4B84_008890	NA	4.79623662809703	0.0380040697714938	0.314651940423461	0.646519986550443	NA	Iron	AFLA_096450
878	33	NRPS-like enzyme, putative 163aa pp domain	NRPS-like enzyme [Aspergillus oryzae RIB40]			NA	NA	NA	NA	NA	NA	NA	NA
879	33	NRPS-like enzyme, 317 aa C domain 82%pos SidE(2109 aa-A-PP-C-APP-C) sidN3-like	NRPS-like enzyme [Aspergillus oryzae RIB40]		G4B84_008912	NA	77.1657203834557	0.250856352778347	0.393580298077178	0.315898212819607	0.559187307733614	Bacteria	AFLA_096710
880	33	NRPS-like enzyme, 317 aa C domain 82%pos SidE(2109 aa-A-PP-C-APP-C) sidN3-like	NRPS-like enzyme [Aspergillus oryzae RIB40]		G4B84_008912	NA	80.7309948706738	-0.440015861329782	0.500518047434174	0.0710305909231181	0.281441463212938	Iron+Bacteria	AFLA_096710
881	33	NRPS-like enzyme, 317 aa C domain 82%pos SidE(2109 aa-A-PP-C-APP-C) sidN3-like	NRPS-like enzyme [Aspergillus oryzae RIB40]		G4B84_008912	NA	142.786430344621	0.0360254494478271	0.145596773127627	0.37787175359888	0.835552288316123	Iron	AFLA_096710
882	33	hypothetical protein	-			NA	NA	NA	NA	NA	NA	NA	NA
883	33	conserved hypothetical protein	-		G4B84_008913	NA	6.8751881529738	0.628780340828039	0.842228533861273	0.111659677300181	NA	Bacteria	AFLA_096730
884	33	conserved hypothetical protein	-		G4B84_008913	NA	5.3887207040665	-0.767222910307887	1.10760935047803	0.0513593661710444	NA	Iron+Bacteria	AFLA_096730
885	33	conserved hypothetical protein	-		G4B84_008913	NA	6.84631093121952	0.0227949107604068	0.31068130466824	0.779318011986965	NA	Iron	AFLA_096730
886	33	monoxygenase,	FAD binding monooxygenase [Aspergillus oryzae RIB40]		G4B84_008914	NA	5.78054083210533	0.0680807220735842	0.577622543125559	0.81792232399572	NA	Bacteria	AFLA_096740
887	33	monoxygenase,	FAD binding monooxygenase [Aspergillus oryzae RIB40]		G4B84_008914	NA	4.93832376584228	-0.391200188921311	0.828500325905339	0.184210527876639	NA	Iron+Bacteria	AFLA_096740
888	33	monoxygenase,	FAD binding monooxygenase [Aspergillus oryzae RIB40]		G4B84_008914	NA	10.1233421488499	-0.0167161578449627	0.264749572571813	0.82799310486076	NA	Iron	AFLA_096740
889	33	cytochrome P450,	cytochrome P450 [Aspergillus oryzae RIB40]		G4B84_008915	NA	2.36188471667931	0.364265747094574	0.871709123499172	0.299538745355123	NA	Bacteria	AFLA_096750
890	33	cytochrome P450,	cytochrome P450 [Aspergillus oryzae RIB40]		G4B84_008915	NA	3.11444557293225	-0.188141434931979	0.702933781334107	0.451329638001864	NA	Iron+Bacteria	AFLA_096750
891	33	cytochrome P450,	cytochrome P450 [Aspergillus oryzae RIB40]		G4B84_008915	NA	3.67170779578982	0.0810935365023462	0.383417164032754	0.368105317911298	NA	Iron	AFLA_096750
892	33	monocarboxylate transporter, putative	monocarboxylate transporter [Aspergillus oryzae RIB40]		G4B84_008916	NA	1.84054881024204	0.144731065012021	0.786478407208229	0.649547803412921	NA	Bacteria	AFLA_096760
893	33	monocarboxylate transporter, putative	monocarboxylate transporter [Aspergillus oryzae RIB40]		G4B84_008916	NA	1.89422773056105	-0.204669200944648	0.790656879246919	0.417763227034348	NA	Iron+Bacteria	AFLA_096760
894	33	monocarboxylate transporter, putative	monocarboxylate transporter [Aspergillus oryzae RIB40]		G4B84_008916	NA	3.23307464278838	0.0274997666945868	0.335830785564399	0.736386164658777	NA	Iron	AFLA_096760
895	33	polyketide synthase, putative 947 aa KS-AT tyrocidine synthetase (5285aa 36%ident-A-PP-Cx5	polyketide synthase [Aspergillus oryzae RIB40]		G4B84_008917	NA	39.6570273243593	1.45925165945494	0.670042667326536	0.00162289845595883	0.0113362300501814	Bacteria	AFLA_096770
896	33	polyketide synthase, putative 947 aa KS-AT tyrocidine synthetase (5285aa 36%ident-A-PP-Cx5	polyketide synthase [Aspergillus oryzae RIB40]		G4B84_008917	NA	33.3127826340737	-1.21596274072307	0.817096252724695	0.00676523752451644	0.0529778935914216	Iron+Bacteria	AFLA_096770
897	33	polyketide synthase, putative 947 aa KS-AT tyrocidine synthetase (5285aa 36%ident-A-PP-Cx5	polyketide synthase [Aspergillus oryzae RIB40]		G4B84_008917	NA	37.0804633613491	0.0322306379927359	0.187794674045485	0.575420740712864	0.932121717514379	Iron	AFLA_096770
898	34	MFS transporter, putative	MFS transporter [Aspergillus oryzae RIB40]		G4B84_009245	NA	12.0140682310385	0.629523330543604	0.673752436524866	0.0840889145983002	0.23999605967125	Bacteria	AFLA_100280
899	34	MFS transporter, putative	MFS transporter [Aspergillus oryzae RIB40]		G4B84_009245	NA	10.5245435780623	-0.706112199862006	0.846766795723052	0.0501166012753508	0.224592697938523	Iron+Bacteria	AFLA_100280
900	34	MFS transporter, putative	MFS transporter [Aspergillus oryzae RIB40]		G4B84_009245	NA	14.946076548925	0.0267776089825249	0.236631218242738	0.708932232520028	0.966485755802313	Iron	AFLA_100280
901	34	aliphatic nitrilase,	cyanide hydratase [Aspergillus oryzae RIB40]		G4B84_009246	NA	26.8360373461656	0.336354006039429	0.475451624060268	0.234679402151965	0.466478750279438	Bacteria	AFLA_100290
902	34	aliphatic nitrilase,	cyanide hydratase [Aspergillus oryzae RIB40]		G4B84_009246	NA	29.9911679151882	-0.01541827606582	0.370227206894075	0.931064870722517	0.979859138885444	Iron+Bacteria	AFLA_100290
903	34	aliphatic nitrilase,	cyanide hydratase [Aspergillus oryzae RIB40]		G4B84_009246	NA	40.5435689869868	0.000545173816480875	0.178506309619084	0.992336683036161	0.999756099259085	Iron	AFLA_100290
904	34	C6 transcription factor,	C6 transcription factor [Aspergillus oryzae RIB40]		G4B84_009247	NA	256.663977956918	-1.02508811724171	0.466601253810525	0.00262733115712978	0.0169769892114529	Bacteria	AFLA_100300
905	34	C6 transcription factor,	C6 transcription factor [Aspergillus oryzae RIB40]		G4B84_009247	NA	320.704081966173	0.350330200535256	0.389411758717487	0.084492341845159	0.314042205016783	Iron+Bacteria	AFLA_100300
906	34	C6 transcription factor,	C6 transcription factor [Aspergillus oryzae RIB40]		G4B84_009247	NA	750.441586304908	0.00411425213027071	0.101825572943892	0.893735750384876	0.993026059769129	Iron	AFLA_100300
907	34	oxidoreductase,	oxidoreductase [Aspergillus oryzae RIB40]		G4B84_009248	NA	86.359867578982	-2.81004140516815	0.753300663004488	6.11163164100419e-06	8.99903033958089e-05	Bacteria	AFLA_100310
908	34	oxidoreductase,	oxidoreductase [Aspergillus oryzae RIB40]		G4B84_009248	NA	144.806488290817	3.41309125586008	0.858916983224359	1.21016156231794e-06	3.79625533883347e-05	Iron+Bacteria	AFLA_100310
909	34	oxidoreductase,	oxidoreductase [Aspergillus oryzae RIB40]		G4B84_009248	NA	288.722063793867	-0.0314156909700895	0.186569380280865	0.583104531014778	0.933672196727087	Iron	AFLA_100310
910	34	hypothetical protein	-			NA	NA	NA	NA	NA	NA	NA	NA
911	34	FAD dependent oxidoreductase,	amine oxidase, flavin-containing superfamily [Aspergillus oryzae RIB40]		G4B84_009249	NA	3.95933149498188	-0.0896906875362459	0.641563905634657	0.769740787886358	NA	Bacteria	AFLA_100330
912	34	FAD dependent oxidoreductase,	amine oxidase, flavin-containing superfamily [Aspergillus oryzae RIB40]		G4B84_009249	NA	5.56707961295408	0.00422760886083224	0.51289759255143	0.984281523187379	NA	Iron+Bacteria	AFLA_100330
913	34	FAD dependent oxidoreductase,	amine oxidase, flavin-containing superfamily [Aspergillus oryzae RIB40]		G4B84_009249	NA	11.5255724126943	0.0567116320479291	0.268703842716088	0.471488199784311	NA	Iron	AFLA_100330
914	34	nonribosomal peptide synthase, 1225aa A-PP-C cyclic depsipeptide, cyclosporin family	non-ribosomal peptide synthetase [Metarhizium anisopliae ARSEF 23]			NA	NA	NA	NA	NA	NA	NA	NA
915	34	conserved hypothetical protein	-		G4B84_009251	NA	11.1477747111488	0.228723887770671	0.528828010927559	0.433426882515983	0.667891045660871	Bacteria	AFLA_100350
916	34	conserved hypothetical protein	-		G4B84_009251	NA	11.9071711444609	-0.280920957200279	0.556478847148047	0.240034788539284	0.557753083254905	Iron+Bacteria	AFLA_100350
917	34	conserved hypothetical protein	-		G4B84_009251	NA	20.1272086687759	0.0385383034473041	0.211597026344594	0.550353996039474	0.922627131091424	Iron	AFLA_100350
918	35		putative het domain-containing protein [Neofusicoccum parvum UCRNP2]	piperizines	G4B84_009363	NA	3.05073309968304	0.0140539141479731	0.647389231191865	0.963283603642912	NA	Bacteria	AFLA_101680
919	35		putative het domain-containing protein [Neofusicoccum parvum UCRNP2]	piperizines	G4B84_009363	NA	4.05247305057173	-0.119985075525086	0.612392960545876	0.608923803247181	NA	Iron+Bacteria	AFLA_101680
920	35		putative het domain-containing protein [Neofusicoccum parvum UCRNP2]	piperizines	G4B84_009363	NA	7.98388122538846	0.083765053229801	0.324174271765518	0.350864274368213	NA	Iron	AFLA_101680
921	35	alcohol dehydrogenase, -lnaE flavin oxido	alcohol dehydrogenase [Aspergillus oryzae RIB40]	piperizines	G4B84_009365	NA	207.461583852659	0.0466951760374005	0.334239496478008	0.833939322125913	0.926733140736776	Bacteria	AFLA_101690
922	35	alcohol dehydrogenase, -lnaE flavin oxido	alcohol dehydrogenase [Aspergillus oryzae RIB40]	piperizines	G4B84_009365	NA	224.150829504785	-0.0999116582484122	0.316026282403541	0.54212146500606	0.804719850687282	Iron+Bacteria	AFLA_101690
923	35	alcohol dehydrogenase, -lnaE flavin oxido	alcohol dehydrogenase [Aspergillus oryzae RIB40]	piperizines	G4B84_009365	NA	413.995820185682	0.00643674548468267	0.142910387531327	0.88646228292558	0.992581943998438	Iron	AFLA_101690
924	35	NRPS-like enzyme, -1042 aa A-PP-SDR-TE lnaA	NRPS-like enzyme [Aspergillus oryzae RIB40] lnaA piperizines	piperizines	G4B84_009366	NA	17.2539971004016	0.0806121411812234	0.456181420148055	0.762611186728969	0.889427043387994	Bacteria	AFLA_101700
925	35	NRPS-like enzyme, -1042 aa A-PP-SDR-TE lnaA	NRPS-like enzyme [Aspergillus oryzae RIB40] lnaA piperizines	piperizines	G4B84_009366	NA	15.9672424636137	-0.0871593746156564	0.437593239824174	0.65966416885205	0.866298237858999	Iron+Bacteria	AFLA_101700
926	35	NRPS-like enzyme, -1042 aa A-PP-SDR-TE lnaA	NRPS-like enzyme [Aspergillus oryzae RIB40] lnaA piperizines	piperizines	G4B84_009366	NA	28.282759577016	-0.039068616282806	0.226552687393675	0.570348159902669	0.929922209368801	Iron	AFLA_101700
927	35	NmrA-like family protein-lnaB-reductase/epimerase	nmrA-like family protein [Aspergillus oryzae RIB40]	piperizines	G4B84_009367	NA	79.0975864523663	0.29145985067163	0.376499488381391	0.233951932289961	0.465747211468742	Bacteria	AFLA_101710
928	35	NmrA-like family protein-lnaB-reductase/epimerase	nmrA-like family protein [Aspergillus oryzae RIB40]	piperizines	G4B84_009367	NA	81.7047115651311	-0.427760131479839	0.425994527340688	0.0538722145210468	0.235738198099841	Iron+Bacteria	AFLA_101710
929	35	NmrA-like family protein-lnaB-reductase/epimerase	nmrA-like family protein [Aspergillus oryzae RIB40]	piperizines	G4B84_009367	NA	139.830474819682	0.0228567613205474	0.121837359470031	0.510684268123991	0.905835286617259	Iron	AFLA_101710
930	35	cytochrome P450, -lnaC	cytochrome P450 [Aspergillus oryzae RIB40]	piperizines	G4B84_009368	NA	8.93296836114523	0.140482979948934	0.595129437069709	0.641365464579572	0.81619664450048	Bacteria	AFLA_101720
931	35	cytochrome P450, -lnaC	cytochrome P450 [Aspergillus oryzae RIB40]	piperizines	G4B84_009368	NA	8.89516608130049	-0.246362323174956	0.688751835604239	0.33881190398905	0.664543047071526	Iron+Bacteria	AFLA_101720
932	35	cytochrome P450, -lnaC	cytochrome P450 [Aspergillus oryzae RIB40]	piperizines	G4B84_009368	NA	16.2700848990608	0.0203379115519696	0.252281223894921	0.786063370467645	0.981414794831356	Iron	AFLA_101720
933	35	ferulate-5-hydroxylase, putative-lnaD (P450)	cytochrome P450 [Aspergillus oryzae RIB40]	piperizines	G4B84_009369	NA	3.83725630191688	0.315717340942132	0.764656986729695	0.352181356724778	NA	Bacteria	AFLA_101730
934	35	ferulate-5-hydroxylase, putative-lnaD (P450)	cytochrome P450 [Aspergillus oryzae RIB40]	piperizines	G4B84_009369	NA	4.26683315972313	-0.193204939598373	0.707771633318595	0.441058322567752	NA	Iron+Bacteria	AFLA_101730
935	35	ferulate-5-hydroxylase, putative-lnaD (P450)	cytochrome P450 [Aspergillus oryzae RIB40]	piperizines	G4B84_009369	NA	6.15001104480396	0.0586323375838265	0.333040763927061	0.496784794570377	NA	Iron	AFLA_101730
936	35	transporter-lnaF	glycerophosphoinositol/ glycerophosphocholine transporter [Aspergillus oryzae RIB40]	piperizines	G4B84_009370	NA	24.8366848740017	-1.39809293021246	0.707668711092542	0.00282678224663007	0.0180211714443833	Bacteria	AFLA_101740
937	35	transporter-lnaF	glycerophosphoinositol/ glycerophosphocholine transporter [Aspergillus oryzae RIB40]	piperizines	G4B84_009370	NA	42.2621009256755	-0.138177534849737	0.376691250946249	0.448608061283952	0.750014391957386	Iron+Bacteria	AFLA_101740
938	35	transporter-lnaF	glycerophosphoinositol/ glycerophosphocholine transporter [Aspergillus oryzae RIB40]	piperizines	G4B84_009370	NA	125.665637169835	0.743208972921356	0.469400031323493	0.00331238131429168	0.0563813169690621	Iron	AFLA_101740
939	36	PKS-like enzyme, putative 689aa KS domain only- similarity to conidial yellow pigment synthase 62%	conidial yellow pigment biosynthesis polyketide synthase [Pyrenophora tritici-repentis Pt-1C-BFP]		G4B84_004200	NA	25.2220935179224	1.68364325016302	0.738881933577322	0.00100995241312976	0.00761948086936182	Bacteria	AFLA_104210
940	36	PKS-like enzyme, putative 689aa KS domain only- similarity to conidial yellow pigment synthase 62%	conidial yellow pigment biosynthesis polyketide synthase [Pyrenophora tritici-repentis Pt-1C-BFP]		G4B84_004200	NA	19.8747131108475	-2.348723161896	1.02756673984787	0.000451016509967819	0.00603042629910314	Iron+Bacteria	AFLA_104210
941	36	PKS-like enzyme, putative 689aa KS domain only- similarity to conidial yellow pigment synthase 62%	conidial yellow pigment biosynthesis polyketide synthase [Pyrenophora tritici-repentis Pt-1C-BFP]		G4B84_004200	NA	23.5024229427515	0.0825633720521665	0.284249886958452	0.31874753388032	0.79253902764141	Iron	AFLA_104210
942	36	C6 factor	C6 zinc finger domain containing protein [Pyrenophora tritici-repentis Pt-1C-BFP]		G4B84_004201	NA	674.199004962347	0.730398455700522	0.448070439063914	0.017122750222744	0.0763088687914721	Bacteria	AFLA_104220
943	36	C6 factor	C6 zinc finger domain containing protein [Pyrenophora tritici-repentis Pt-1C-BFP]		G4B84_004201	NA	682.974134583815	-1.37925625562432	0.53630973442353	0.000543970230183175	0.00696211701680262	Iron+Bacteria	AFLA_104220
944	36	C6 factor	C6 zinc finger domain containing protein [Pyrenophora tritici-repentis Pt-1C-BFP]		G4B84_004201	NA	1112.21634983066	0.127923934873718	0.276072293044577	0.117299384075031	0.550361830897102	Iron	AFLA_104220
945	36	MFS transporter,	MFS gliotoxin efflux transporter GliA [Pyrenophora tritici-repentis Pt-1C-BFP]		G4B84_004202	NA	5.21341687405568	0.62033803588919	0.854330699676589	0.11670878583891	NA	Bacteria	AFLA_104230
946	36	MFS transporter,	MFS gliotoxin efflux transporter GliA [Pyrenophora tritici-repentis Pt-1C-BFP]		G4B84_004202	NA	4.45667219039163	-0.746553892557384	1.06216759446643	0.0542065764052813	NA	Iron+Bacteria	AFLA_104230
947	36	MFS transporter,	MFS gliotoxin efflux transporter GliA [Pyrenophora tritici-repentis Pt-1C-BFP]		G4B84_004202	NA	5.69195620046294	0.0478429618202328	0.307658758533088	0.567096464570567	NA	Iron	AFLA_104230
948	36	PKS-like enzyme, 301 aa KS domain only-similarity to ppsB 65%	phenolpthiocerol synthesis polyketide synthase ppsB [Pyrenophora tritici-repentis Pt-1C-BFP]		G4B84_004203	NA	112.311657523033	1.01229385536558	0.560860571757147	0.0069926616971731	0.0379308901898987	Bacteria	AFLA_104240
949	36	PKS-like enzyme, 301 aa KS domain only-similarity to ppsB 65%	phenolpthiocerol synthesis polyketide synthase ppsB [Pyrenophora tritici-repentis Pt-1C-BFP]		G4B84_004203	NA	134.363821257661	-1.98199769221918	0.654733058235734	0.000129665247145622	0.00207366608670442	Iron+Bacteria	AFLA_104240
950	36	PKS-like enzyme, 301 aa KS domain only-similarity to ppsB 65%	phenolpthiocerol synthesis polyketide synthase ppsB [Pyrenophora tritici-repentis Pt-1C-BFP]		G4B84_004203	NA	232.555019056718	0.854571770022559	0.593706977795326	0.00335712561637256	0.0568409019831118	Iron	AFLA_104240
951	36	PKS-like enzyme, 696 aa ER domain only	phenolpthiocerol synthesis polyketide synthase ppsB [Pyrenophora tritici-repentis Pt-1C-BFP]		G4B84_004204	NA	90.6716858237094	1.20272116737249	0.48916801150079	0.00102920120588885	0.00775341547982836	Bacteria	AFLA_104250
952	36	PKS-like enzyme, 696 aa ER domain only	phenolpthiocerol synthesis polyketide synthase ppsB [Pyrenophora tritici-repentis Pt-1C-BFP]		G4B84_004204	NA	103.936798370125	-2.0156224658944	0.473224188002386	2.43289147675091e-06	7.02886875422067e-05	Iron+Bacteria	AFLA_104250
953	36	PKS-like enzyme, 696 aa ER domain only	phenolpthiocerol synthesis polyketide synthase ppsB [Pyrenophora tritici-repentis Pt-1C-BFP]		G4B84_004204	NA	168.576799092646	1.00611739548204	0.444704984747233	0.000750928744814792	0.0178535019420206	Iron	AFLA_104250
954	36	Phosphotransferase enzyme family protein	aminoglycoside phosphotransferase [Capronia epimyces CBS 606.96]		G4B84_004205	NA	36.8289156240918	-0.0272496500160804	0.382643394944087	0.91038269036742	0.961811167614002	Bacteria	AFLA_104260
955	36	Phosphotransferase enzyme family protein	aminoglycoside phosphotransferase [Capronia epimyces CBS 606.96]		G4B84_004205	NA	40.8528061936196	-0.422089396452536	0.549847384183905	0.0967088691999011	0.341978569556316	Iron+Bacteria	AFLA_104260
956	36	Phosphotransferase enzyme family protein	aminoglycoside phosphotransferase [Capronia epimyces CBS 606.96]		G4B84_004205	NA	88.6320362061398	0.0583145713673566	0.200492305602574	0.315217122650575	0.788674280947089	Iron	AFLA_104260
957	36	acyl-CoA dehydrogenase family protein	acyl-CoA dehydrogenase [Paracoccidioides sp. 'lutzii' Pb01]		G4B84_004206	NA	8.63703782359525	0.38211479442867	0.604432827345791	0.234923761386122	0.466874944503172	Bacteria	AFLA_104270
958	36	acyl-CoA dehydrogenase family protein	acyl-CoA dehydrogenase [Paracoccidioides sp. 'lutzii' Pb01]		G4B84_004206	NA	6.76739858254282	-0.132930872087872	0.56930537768077	0.561929632670078	NA	Iron+Bacteria	AFLA_104270
959	36	acyl-CoA dehydrogenase family protein	acyl-CoA dehydrogenase [Paracoccidioides sp. 'lutzii' Pb01]		G4B84_004206	NA	8.61848398854832	-0.0984222971135891	0.347422686595406	0.296794719761784	NA	Iron	AFLA_104270
960	37	geranylgeranyl diphosphate synthase, 320aa	105050		G4B84_004277	NA	2.66407495657681	-0.0905820769859792	0.720772029169717	0.772571898083514	NA	Bacteria	AFLA_105050
961	37	geranylgeranyl diphosphate synthase, 320aa	105050		G4B84_004277	NA	2.86915568466035	0.048681425151419	0.638382765706654	0.834080632394598	NA	Iron+Bacteria	AFLA_105050
962	37	geranylgeranyl diphosphate synthase, 320aa	105050		G4B84_004277	NA	5.62814072355039	-0.0212952295967971	0.28586875158297	0.789280613137372	NA	Iron	AFLA_105050
963	37	epimerase/dehydratase	NAD dependent epimerase/dehydratase [Aspergillus oryzae RIB40]		G4B84_004278	NA	3.83139909521984	0.192218276169209	0.678659958150296	0.544685984419745	NA	Bacteria	AFLA_105060
964	37	epimerase/dehydratase	NAD dependent epimerase/dehydratase [Aspergillus oryzae RIB40]		G4B84_004278	NA	3.59604525688794	-0.11564519254882	0.606762799986918	0.620418374603486	NA	Iron+Bacteria	AFLA_105060
965	37	epimerase/dehydratase	NAD dependent epimerase/dehydratase [Aspergillus oryzae RIB40]		G4B84_004278	NA	5.46700942896866	-0.0142321395774771	0.279366614613183	0.856601490007253	NA	Iron	AFLA_105060
966	37	Cytochrome P450 family protein	benzoate 4-monooxygenase cytochrome P450 [Aspergillus oryzae RIB40]		G4B84_004279	NA	4.56732548736181	-0.056336185402666	0.606617768207649	0.85123789617113	NA	Bacteria	AFLA_105070
967	37	Cytochrome P450 family protein	benzoate 4-monooxygenase cytochrome P450 [Aspergillus oryzae RIB40]		G4B84_004279	NA	5.09939230526701	-0.0615030950853546	0.541128319129487	0.780588065861347	NA	Iron+Bacteria	AFLA_105070
968	37	Cytochrome P450 family protein	benzoate 4-monooxygenase cytochrome P450 [Aspergillus oryzae RIB40]		G4B84_004279	NA	10.4523869654944	0.0107063469720298	0.236742947015985	0.881549296392561	NA	Iron	AFLA_105070
969	37	ent-copalyl diphosphate/ent-kaurene synthase-relatedterpene synthase family	terpene synthase family protein [Aspergillus oryzae RIB40]		G4B84_004280	NA	14.3511128859236	0.401570408637189	0.546338169389102	0.193406794044316	0.414140637691259	Bacteria	AFLA_105080
970	37	ent-copalyl diphosphate/ent-kaurene synthase-relatedterpene synthase family	terpene synthase family protein [Aspergillus oryzae RIB40]		G4B84_004280	NA	12.0665762602817	-0.508384367911821	0.753159036698244	0.100577436009364	0.350220871595168	Iron+Bacteria	AFLA_105080
971	37	ent-copalyl diphosphate/ent-kaurene synthase-relatedterpene synthase family	terpene synthase family protein [Aspergillus oryzae RIB40]		G4B84_004280	NA	19.2118918607928	-0.00917637036569032	0.224159253330413	0.894303339711181	0.993296113661215	Iron	AFLA_105080
972	37	MFS transporter 525 aa	MFS sugar transporter [Aspergillus oryzae RIB40]		G4B84_004282	NA	3.68525702219725	0.699470776278677	0.964892306175711	0.0958161621681676	NA	Bacteria	AFLA_105090
973	37	MFS transporter 525 aa	MFS sugar transporter [Aspergillus oryzae RIB40]		G4B84_004282	NA	4.54984318564596	-0.429336144183587	0.799743563000504	0.153400564252266	NA	Iron+Bacteria	AFLA_105090
974	37	MFS transporter 525 aa	MFS sugar transporter [Aspergillus oryzae RIB40]		G4B84_004282	NA	5.17600911710401	0.163509786528696	0.451773853905919	0.147744902772409	NA	Iron	AFLA_105090
975	37	B-galactosidase	beta-galactosidase [Aspergillus oryzae RIB40]		G4B84_004283	NA	77.0862412593693	-0.625096327901456	0.470555406424649	0.0401652435384367	0.144516804762039	Bacteria	AFLA_105100
976	37	B-galactosidase	beta-galactosidase [Aspergillus oryzae RIB40]		G4B84_004283	NA	108.586714561324	0.218694085778554	0.328161652471329	0.209695910237708	0.518034887290404	Iron+Bacteria	AFLA_105100
977	37	B-galactosidase	beta-galactosidase [Aspergillus oryzae RIB40]		G4B84_004283	NA	239.04335224971	0.0604228141114715	0.180971767112704	0.228662949086835	0.719456126466685	Iron	AFLA_105100
978	37	hypothetical protein 123 aa	-			NA	NA	NA	NA	NA	NA	NA	NA
979	37	GNAT protein AT 183aa	GNAT family acetyltransferase [Aspergillus oryzae RIB40]		G4B84_004284	NA	2.50670026464025	0.325288735759281	0.832905778253183	0.344285184371909	NA	Bacteria	AFLA_105120
980	37	GNAT protein AT 183aa	GNAT family acetyltransferase [Aspergillus oryzae RIB40]		G4B84_004284	NA	3.19274045629753	-0.0987687005336818	0.626442760458365	0.67349062307647	NA	Iron+Bacteria	AFLA_105120
981	37	GNAT protein AT 183aa	GNAT family acetyltransferase [Aspergillus oryzae RIB40]		G4B84_004284	NA	3.50016336838452	0.0466074167611383	0.345044203186035	0.579393643973021	NA	Iron	AFLA_105120
982	37	hypothetical protein225aa	-		G4B84_004285	NA	179.465885974867	-0.279307018156216	0.353611918911119	0.233912496798903	0.465747211468742	Bacteria	AFLA_105130
983	37	hypothetical protein225aa	-		G4B84_004285	NA	206.971339498073	0.250043538693092	0.330757097479295	0.159236711329145	0.450235598961539	Iron+Bacteria	AFLA_105130
984	37	hypothetical protein225aa	-		G4B84_004285	NA	400.604609630568	-0.0190121935362772	0.119643577834885	0.585676407897474	0.93496626293328	Iron	AFLA_105130
985	37	hypothetical protein115aa	-			NA	NA	NA	NA	NA	NA	NA	NA
986	37	Carboxylesterase-extracellular family protein 416aa	extracellular carboxylesterase [Aspergillus oryzae RIB40]		G4B84_004286	NA	8.25615578476042	0.277462817851305	0.618512964550373	0.378919176756713	NA	Bacteria	AFLA_105150
987	37	Carboxylesterase-extracellular family protein 416aa	extracellular carboxylesterase [Aspergillus oryzae RIB40]		G4B84_004286	NA	7.68666763841142	0.0373225535169994	0.511045488812964	0.861864696672994	NA	Iron+Bacteria	AFLA_105150
988	37	Carboxylesterase-extracellular family protein 416aa	extracellular carboxylesterase [Aspergillus oryzae RIB40]		G4B84_004286	NA	9.16447510223297	-0.0687662352184754	0.326971374704594	0.43312411191915	NA	Iron	AFLA_105150
989	37	hypothetical protein110 aa	extracellular carboxylesterase [Aspergillus oryzae RIB40]			NA	NA	NA	NA	NA	NA	NA	NA
990	37	O-methyltransferase family protein 402aa	O-methyltransferase [Aspergillus oryzae RIB40]		G4B84_004287	NA	6.4479193391571	0.641077108325715	0.775087773409984	0.0973905134126061	NA	Bacteria	AFLA_105170
991	37	O-methyltransferase family protein 402aa	O-methyltransferase [Aspergillus oryzae RIB40]		G4B84_004287	NA	6.98201376639014	-0.0174960247120261	0.454824442604106	0.930810364186796	NA	Iron+Bacteria	AFLA_105170
992	37	O-methyltransferase family protein 402aa	O-methyltransferase [Aspergillus oryzae RIB40]		G4B84_004287	NA	6.3312763970017	-0.000654796409050581	0.259089546665949	0.993118009788982	NA	Iron	AFLA_105170
993	37	hypothetical protein 89aa	-			NA	NA	NA	NA	NA	NA	NA	NA
994	37	NRPS-like enzyme, putative 1055aa A-NADP	NRPS-like enzyme [Aspergillus oryzae RIB40]		G4B84_004288	NA	29.7518819108075	1.0560017086841	0.613796065892628	0.007957579423719	0.0419360794642965	Bacteria	AFLA_105190
995	37	NRPS-like enzyme, putative 1055aa A-NADP	NRPS-like enzyme [Aspergillus oryzae RIB40]		G4B84_004288	NA	28.0077725916554	-0.646731160318645	0.702704323617581	0.0458135946656027	0.210720362546601	Iron+Bacteria	AFLA_105190
996	37	NRPS-like enzyme, putative 1055aa A-NADP	NRPS-like enzyme [Aspergillus oryzae RIB40]		G4B84_004288	NA	35.2618786169708	0.0391103904163369	0.208097455930353	0.537210070763144	0.917769892375529	Iron	AFLA_105190
997	38	cytochrome P450, putative	cytochrome P450 [Arthroderma otae CBS 113480]		G4B84_004311	NA	4.62618082699869	0.0241918781414774	0.609723384408762	0.935802451210873	NA	Bacteria	AFLA_105440
998	38	cytochrome P450, putative	cytochrome P450 [Arthroderma otae CBS 113480]		G4B84_004311	NA	4.9698247130848	-0.0312867813127331	0.577421206696872	0.889750926930397	NA	Iron+Bacteria	AFLA_105440
999	38	cytochrome P450, putative	cytochrome P450 [Arthroderma otae CBS 113480]		G4B84_004311	NA	8.97976173255393	-0.00353439993985134	0.290423482028571	0.96457132397131	NA	Iron	AFLA_105440
1000	38	polyketide synthase,2475aa KS_AT_MT_M_KR Fum1p 45%Id 63%pos	fatty acid synthase S-acetyltransferase [Microsporum gypseum CBS 118893]		G4B84_004312	NA	20.8733679983618	0.591230052645437	0.594491032070442	0.0820472312510843	0.236579026188801	Bacteria	AFLA_105450
1001	38	polyketide synthase,2475aa KS_AT_MT_M_KR Fum1p 45%Id 63%pos	fatty acid synthase S-acetyltransferase [Microsporum gypseum CBS 118893]		G4B84_004312	NA	21.5477982808885	-0.31173936142753	0.524578460670302	0.183915441450733	0.485209113138125	Iron+Bacteria	AFLA_105450
1002	38	polyketide synthase,2475aa KS_AT_MT_M_KR Fum1p 45%Id 63%pos	fatty acid synthase S-acetyltransferase [Microsporum gypseum CBS 118893]		G4B84_004312	NA	29.4400134578451	0.0402626952103039	0.218095274105075	0.543931017766879	0.920660797479464	Iron	AFLA_105450
1003	38	conserved hypothetical protein	-			NA	NA	NA	NA	NA	NA	NA	NA
1004	39	NADH oxidase, putative	NADH oxidase [Aspergillus oryzae RIB40]	aflavarin	G4B84_004582	NA	219.312070693323	-0.268712697294397	0.336188701989207	0.235234963903381	0.467139609844624	Bacteria	AFLA_108540
1005	39	NADH oxidase, putative	NADH oxidase [Aspergillus oryzae RIB40]	aflavarin	G4B84_004582	NA	591.033004340002	1.43896653365192	0.553737881100659	0.000505334722845285	0.00659048470643119	Iron+Bacteria	AFLA_108540
1006	39	NADH oxidase, putative	NADH oxidase [Aspergillus oryzae RIB40]	aflavarin	G4B84_004582	NA	759.657938016507	0.737952640581198	0.38653939901379	0.00189419256141099	0.0364288917245272	Iron	AFLA_108540
1007	39	polyketide synthase, 1751 aa KS-AT-pp similar to PksP 38%id, 55%pos (006170-AFL2G09923) AdaA (niger) 41%Id, 58%pos	polyketide synthase, putative [Aspergillus clavatus NRRL 1]	aflavarin	G4B84_004583	NA	145.651655221106	-0.226811104564355	0.461668114801368	0.405918030953405	0.644101079838076	Bacteria	AFLA_108550
1008	39	polyketide synthase, 1751 aa KS-AT-pp similar to PksP 38%id, 55%pos (006170-AFL2G09923) AdaA (niger) 41%Id, 58%pos	polyketide synthase, putative [Aspergillus clavatus NRRL 1]	aflavarin	G4B84_004583	NA	145.025243909423	-0.064974583585467	0.442258446591243	0.743747358472305	0.907222926535207	Iron+Bacteria	AFLA_108550
1009	39	polyketide synthase, 1751 aa KS-AT-pp similar to PksP 38%id, 55%pos (006170-AFL2G09923) AdaA (niger) 41%Id, 58%pos	polyketide synthase, putative [Aspergillus clavatus NRRL 1]	aflavarin	G4B84_004583	NA	323.798319309515	-0.0242406658134304	0.224628612020069	0.725069389300676	0.970575620839249	Iron	AFLA_108550
1010	39	O-methyltransferase,	O-methyltransferase [Aspergillus oryzae RIB40]	aflavarin	G4B84_004584	NA	8.72116641883636	0.376507401557865	0.633241747916635	0.250196070905001	0.48650018214242	Bacteria	AFLA_108560
1011	39	O-methyltransferase,	O-methyltransferase [Aspergillus oryzae RIB40]	aflavarin	G4B84_004584	NA	6.51158061796007	-0.713976047246678	1.02595958662042	0.0593697067197768	NA	Iron+Bacteria	AFLA_108560
1012	39	O-methyltransferase,	O-methyltransferase [Aspergillus oryzae RIB40]	aflavarin	G4B84_004584	NA	9.81525990181246	-0.0387318819448965	0.270112379663788	0.621482346705081	NA	Iron	AFLA_108560
1013	39	conserved hypothetical protein	UbiE/COQ5 family methyltransferase [Aspergillus oryzae RIB40]	aflavarin	G4B84_004585	NA	31.6278721414746	-0.381062546442938	0.558878467000844	0.219633559456766	0.4482376231388	Bacteria	AFLA_108570
1014	39	conserved hypothetical protein	UbiE/COQ5 family methyltransferase [Aspergillus oryzae RIB40]	aflavarin	G4B84_004585	NA	33.7476517621539	-0.032336906047512	0.452833375960829	0.872252307370234	0.957267854687289	Iron+Bacteria	AFLA_108570
1015	39	conserved hypothetical protein	UbiE/COQ5 family methyltransferase [Aspergillus oryzae RIB40]	aflavarin	G4B84_004585	NA	81.7350408685143	-0.00659702549293277	0.225705706177481	0.924315904152305	0.99623851876334	Iron	AFLA_108570
1016	39	cytochrome P450, putative Aflavarin AfvE	cytochrome P450 monooxygenase [Aspergillus oryzae RIB40]	aflavarin	G4B84_004586	NA	56.7939742129103	-0.20042861553482	0.474214378541639	0.467108030054262	0.694847799596107	Bacteria	AFLA_108580
1017	39	cytochrome P450, putative Aflavarin AfvE	cytochrome P450 monooxygenase [Aspergillus oryzae RIB40]	aflavarin	G4B84_004586	NA	58.9395313137505	-0.0308001330153868	0.447480006439985	0.877445247477798	0.959882650725088	Iron+Bacteria	AFLA_108580
1018	39	cytochrome P450, putative Aflavarin AfvE	cytochrome P450 monooxygenase [Aspergillus oryzae RIB40]	aflavarin	G4B84_004586	NA	127.996331603593	-0.0154799370796712	0.232169670688003	0.827032858163849	0.987053707205375	Iron	AFLA_108580
1019	40	toxin biosynthesis ketoreductase, like nor-1 (59%)	toxin biosynthesis ketoreductase [Aspergillus oryzae RIB40]		G4B84_004954	NA	799.338608199352	0.226524784975473	0.339815065651073	0.317960211873676	0.560826196406759	Bacteria	AFLA_112820
1020	40	toxin biosynthesis ketoreductase, like nor-1 (59%)	toxin biosynthesis ketoreductase [Aspergillus oryzae RIB40]		G4B84_004954	NA	858.410574900758	0.564253800045998	0.484490293196703	0.0275156814311118	0.150541161101175	Iron+Bacteria	AFLA_112820
1021	40	toxin biosynthesis ketoreductase, like nor-1 (59%)	toxin biosynthesis ketoreductase [Aspergillus oryzae RIB40]		G4B84_004954	NA	1086.78495738702	-0.298605482090551	0.390770438352628	0.0312050550365186	0.268020116721426	Iron	AFLA_112820
1022	40	C6 factor	fungal specific transcription factor [Aspergillus oryzae RIB40]		G4B84_004955	NA	93.9259563087656	0.0804273196040337	0.375281362351134	0.737140810478232	0.875549760745499	Bacteria	AFLA_112830
1023	40	C6 factor	fungal specific transcription factor [Aspergillus oryzae RIB40]		G4B84_004955	NA	93.6842883898304	0.0307188026500389	0.332891827472165	0.85432477614587	0.953359504630169	Iron+Bacteria	AFLA_112830
1024	40	C6 factor	fungal specific transcription factor [Aspergillus oryzae RIB40]		G4B84_004955	NA	155.29546889209	-0.0522979970323801	0.213847267358078	0.412093689968836	0.855691039370017	Iron	AFLA_112830
1025	40	polyketide synthase, 2137aa KS_AT_DH-PP No good match to any other known pks (also in A fum)	polyketide synthase [Aspergillus oryzae RIB40]		G4B84_004956	NA	183.085897467029	0.609891901783716	0.419253835677653	0.0320713555177859	0.122993589085227	Bacteria	AFLA_112840
1026	40	polyketide synthase, 2137aa KS_AT_DH-PP No good match to any other known pks (also in A fum)	polyketide synthase [Aspergillus oryzae RIB40]		G4B84_004956	NA	172.424215804672	-0.694268172820781	0.507312338027946	0.0136059984115803	0.0897724960535073	Iron+Bacteria	AFLA_112840
1027	40	polyketide synthase, 2137aa KS_AT_DH-PP No good match to any other known pks (also in A fum)	polyketide synthase [Aspergillus oryzae RIB40]		G4B84_004956	NA	263.614428217065	0.00832422656778732	0.118520542852042	0.818974539157666	0.987053707205375	Iron	AFLA_112840
1028	40	O-methyltransferase,	O-methyltransferase B [Aspergillus oryzae RIB40]		G4B84_004957	NA	23.9071110858912	-0.356932440270726	0.500744825687266	0.221939116838708	0.450660310509314	Bacteria	AFLA_112850
1029	40	O-methyltransferase,	O-methyltransferase B [Aspergillus oryzae RIB40]		G4B84_004957	NA	20.1576806974519	0.181878107911923	0.429724478439028	0.361270167426713	0.684742462557337	Iron+Bacteria	AFLA_112850
1030	40	O-methyltransferase,	O-methyltransferase B [Aspergillus oryzae RIB40]		G4B84_004957	NA	43.6268875185358	-0.72694941066528	0.549261355115541	0.00520937861665174	0.0777426098229839	Iron	AFLA_112850
1031	40	conserved hypothetical protein	putative cupin -type protein [Eutypa lata UCREL1]		G4B84_004958	NA	16.5229158820411	-0.380143782179007	0.540833742817868	0.213400901701541	0.440133226559947	Bacteria	AFLA_112860
1032	40	conserved hypothetical protein	putative cupin -type protein [Eutypa lata UCREL1]		G4B84_004958	NA	23.9083256924272	0.060091703613947	0.363857825849418	0.733765410059483	0.904559312040542	Iron+Bacteria	AFLA_112860
1033	40	conserved hypothetical protein	putative cupin -type protein [Eutypa lata UCREL1]		G4B84_004958	NA	53.9079436219278	0.112448367783924	0.271494086558455	0.157220951523378	0.620698260086343	Iron	AFLA_112860
1034	40	monooxygenase,	FAD binding domain protein [Aspergillus oryzae RIB40]		G4B84_004959	NA	33.8515117326687	-0.00763383982073722	0.374049210058779	0.974503175848445	0.990288577549941	Bacteria	AFLA_112870
1035	40	monooxygenase,	FAD binding domain protein [Aspergillus oryzae RIB40]		G4B84_004959	NA	42.9836546248142	0.0710353790851031	0.322136194733292	0.666366097250434	0.869062697311975	Iron+Bacteria	AFLA_112870
1036	40	monooxygenase,	FAD binding domain protein [Aspergillus oryzae RIB40]		G4B84_004959	NA	73.8663779798339	0.0239092551077824	0.151953723506463	0.60421655882586	0.940108894693731	Iron	AFLA_112870
1037	40	2,4-dichlorophenol 6-monooxygenase, 640aa	2,4-dichlorophenol 6-monooxygenase [Aspergillus oryzae RIB40]		G4B84_004960	NA	18.4719387197187	-0.014928651571295	0.441249044032249	0.954523976691258	0.981704091912053	Bacteria	AFLA_112880
1038	40	2,4-dichlorophenol 6-monooxygenase, 640aa	2,4-dichlorophenol 6-monooxygenase [Aspergillus oryzae RIB40]		G4B84_004960	NA	17.9451622108867	-0.06623217835073	0.418393939025583	0.730592859711009	0.90306319556025	Iron+Bacteria	AFLA_112880
1039	40	2,4-dichlorophenol 6-monooxygenase, 640aa	2,4-dichlorophenol 6-monooxygenase [Aspergillus oryzae RIB40]		G4B84_004960	NA	34.0854805472311	-0.0347863863493417	0.213328786491132	0.594550866996293	0.937525061979237	Iron	AFLA_112880
1040	40	MFS transporter, putative	MFS transporter [Aspergillus oryzae RIB40]		G4B84_004961	NA	26.3741169513642	-0.287454945357646	0.467466147087602	0.300531208120806	0.542752424238654	Bacteria	AFLA_112890
1041	40	MFS transporter, putative	MFS transporter [Aspergillus oryzae RIB40]		G4B84_004961	NA	25.8327501159492	0.0854894180763659	0.362226270496863	0.628351602382818	0.85120889741472	Iron+Bacteria	AFLA_112890
1042	40	MFS transporter, putative	MFS transporter [Aspergillus oryzae RIB40]		G4B84_004961	NA	55.2412015087854	-0.0975203102383695	0.264306739500071	0.206231807785249	0.693932447368687	Iron	AFLA_112890
1043	40	epoxide hydrolase, putative	epoxide hydrolase [Aspergillus oryzae RIB40]		G4B84_004962	NA	148.112782939937	-0.0124856622845639	0.311390584027233	0.953121804963151	0.980869313287131	Bacteria	AFLA_112900
1044	40	epoxide hydrolase, putative	epoxide hydrolase [Aspergillus oryzae RIB40]		G4B84_004962	NA	140.704199123243	-0.16977707925222	0.320341824017035	0.314202694889403	0.641911254575412	Iron+Bacteria	AFLA_112900
1045	40	epoxide hydrolase, putative	epoxide hydrolase [Aspergillus oryzae RIB40]		G4B84_004962	NA	274.387900438856	-0.036401847928194	0.151463632825856	0.398876752195545	0.848252323979949	Iron	AFLA_112900
1046	41	hypothetical protein	-			NA	NA	NA	NA	NA	NA	NA	NA
1047	41	cytochrome P450, putative	cytochrome P450 [Aspergillus oryzae RIB40]		G4B84_011158	NA	214.58067926323	-0.247927770228149	0.374981186638923	0.306846286669707	0.550210795298077	Bacteria	AFLA_114810
1048	41	cytochrome P450, putative	cytochrome P450 [Aspergillus oryzae RIB40]		G4B84_011158	NA	255.121825632804	-0.0218137600397898	0.285712259319444	0.887208383971399	0.962739326997084	Iron+Bacteria	AFLA_114810
1049	41	cytochrome P450, putative	cytochrome P450 [Aspergillus oryzae RIB40]		G4B84_011158	NA	546.591321058723	0.0213148517728256	0.110162948250031	0.484825434523584	0.895558892351862	Iron	AFLA_114810
1050	41	polyketide synthase, 1120 aa KS_AT_KR-PP (6MSAS fluP)	6-methylsalicylic acid synthase [Aspergillus oryzae RIB40]		G4B84_011157	NA	27.918043043432	0.303364452696949	0.468485197202261	0.276638250547178	0.517342974052326	Bacteria	AFLA_114820
1051	41	polyketide synthase, 1120 aa KS_AT_KR-PP (6MSAS fluP)	6-methylsalicylic acid synthase [Aspergillus oryzae RIB40]		G4B84_011157	NA	29.8800303480943	-0.207775152673896	0.434368618099137	0.303853681940317	0.632161560805533	Iron+Bacteria	AFLA_114820
1052	41	polyketide synthase, 1120 aa KS_AT_KR-PP (6MSAS fluP)	6-methylsalicylic acid synthase [Aspergillus oryzae RIB40]		G4B84_011157	NA	47.638452540618	0.0318943276854453	0.160333369218494	0.503685180928145	0.904729432768207	Iron	AFLA_114820
1053	42	zinc-binding dehydrogenase family oxidoreductase	alcohol dehydrogenase [Aspergillus oryzae RIB40]		G4B84_012254	NA	2.58932333185592	0.165897119808787	0.728874012661202	0.603429043419391	NA	Bacteria	AFLA_116160
1054	42	zinc-binding dehydrogenase family oxidoreductase	alcohol dehydrogenase [Aspergillus oryzae RIB40]		G4B84_012254	NA	2.44396391494891	-0.288936053905575	0.840362225176509	0.28477047890543	NA	Iron+Bacteria	AFLA_116160
1055	42	zinc-binding dehydrogenase family oxidoreductase	alcohol dehydrogenase [Aspergillus oryzae RIB40]		G4B84_012254	NA	4.43344557922373	0.024706559648454	0.30956989698331	0.761645249018228	NA	Iron	AFLA_116160
1056	42	hypothetical protein	-		G4B84_012253	NA	3.12957616480681	0.0235945747107765	0.708620546646896	0.939435635255245	NA	Bacteria	AFLA_116170
1057	42	hypothetical protein	-		G4B84_012253	NA	2.04273504306891	-0.00102299618243356	0.766370709033807	0.996422384635046	NA	Iron+Bacteria	AFLA_116170
1058	42	hypothetical protein	-		G4B84_012253	NA	3.55583694490242	-0.17597205908504	0.556487898662623	0.104467576395152	NA	Iron	AFLA_116170
1059	42	hypothetical protein	-		G4B84_012252	NA	2.24031724262656	0.0454422483339981	0.763322513193516	0.884258927337135	NA	Bacteria	AFLA_116180
1060	42	hypothetical protein	-		G4B84_012252	NA	2.43007212348071	-0.13747989307556	0.726252473682752	0.571060548452342	NA	Iron+Bacteria	AFLA_116180
1061	42	hypothetical protein	-		G4B84_012252	NA	4.71329286125986	0.0223403677932734	0.302365987390528	0.782638371164122	NA	Iron	AFLA_116180
1062	42	conserved hypothetical protein	NACHT domain protein [Aspergillus oryzae RIB40]		G4B84_012251	NA	19.537812746732	0.121569761626798	0.463983025417967	0.65254255628128	0.824105280020924	Bacteria	AFLA_116190
1063	42	conserved hypothetical protein	NACHT domain protein [Aspergillus oryzae RIB40]		G4B84_012251	NA	18.0472518962479	-0.00134680391879962	0.435535027258341	0.994532014774257	0.998770880152628	Iron+Bacteria	AFLA_116190
1064	42	conserved hypothetical protein	NACHT domain protein [Aspergillus oryzae RIB40]		G4B84_012251	NA	28.6801438691716	-0.0910570827647899	0.284132540041365	0.272344726082506	0.757355971912603	Iron	AFLA_116190
1065	42	conserved hypothetical protein	-		G4B84_012250	NA	1.41209883585754	-0.262271120334479	0.918374989260465	0.42199298836748	NA	Bacteria	AFLA_116200
1066	42	conserved hypothetical protein	-		G4B84_012250	NA	2.43802521680875	0.271194964190311	0.854133061938963	0.305327595470038	NA	Iron+Bacteria	AFLA_116200
1067	42	conserved hypothetical protein	-		G4B84_012250	NA	4.92415518460435	0.00414684747245886	0.312627702973942	0.958954982320019	NA	Iron	AFLA_116200
1068	42	O-methyltransferase,	O-methyltransferase [Aspergillus oryzae RIB40]		G4B84_012249	NA	66.7560783334268	-0.190471693902453	0.378546292988745	0.432180353485049	0.667336458841259	Bacteria	AFLA_116210
1069	42	O-methyltransferase,	O-methyltransferase [Aspergillus oryzae RIB40]		G4B84_012249	NA	91.3033010824577	0.736764022635878	0.686960376933382	0.0281458816161529	0.152884622323806	Iron+Bacteria	AFLA_116210
1070	42	O-methyltransferase,	O-methyltransferase [Aspergillus oryzae RIB40]		G4B84_012249	NA	140.747360860895	-0.031075137329493	0.154917148067306	0.4973214652971	0.901859231690048	Iron	AFLA_116210
1071	42	polyketide synthase, 2104aa, KS_AT-PP-TE-Conidial yellow pigment-PksP/Alb1 (48%Id 64%pos)	polyketide synthase [Aspergillus oryzae RIB40]		G4B84_012248	NA	31.4065715491337	0.463155120621325	0.55691492184965	0.144038407823367	0.346186444585444	Bacteria	AFLA_116220
1072	42	polyketide synthase, 2104aa, KS_AT-PP-TE-Conidial yellow pigment-PksP/Alb1 (48%Id 64%pos)	polyketide synthase [Aspergillus oryzae RIB40]		G4B84_012248	NA	32.7799972718667	-0.36742870614127	0.626681423172929	0.164987137455932	0.45794728231551	Iron+Bacteria	AFLA_116220
1073	42	polyketide synthase, 2104aa, KS_AT-PP-TE-Conidial yellow pigment-PksP/Alb1 (48%Id 64%pos)	polyketide synthase [Aspergillus oryzae RIB40]		G4B84_012248	NA	50.443273923879	0.0572080739350102	0.231294082216897	0.40671508665512	0.852455549838253	Iron	AFLA_116220
1074	42	C6 prot	-		G4B84_012247	NA	1.84991558156338	-0.0186572876402336	0.73989230325002	0.952242744596309	NA	Bacteria	AFLA_116230
1075	42	C6 prot	-		G4B84_012247	NA	2.42266580579129	-0.0727508201497403	0.672207616650011	0.757256279962256	NA	Iron+Bacteria	AFLA_116230
1076	42	C6 prot	-		G4B84_012247	NA	5.00389117990486	0.0464524911424368	0.318377576605224	0.580375234048342	NA	Iron	AFLA_116230
1077	42	hypothetical protein	-		G4B84_012246	NA	844.608150228905	-0.209938472819476	0.372473567939295	0.38273395664343	0.624102594709108	Bacteria	AFLA_116240
1078	42	hypothetical protein	-		G4B84_012246	NA	1069.38329657257	0.855348135887223	0.714052765021064	0.0182405327490938	0.110453665755935	Iron+Bacteria	AFLA_116240
1079	42	hypothetical protein	-		G4B84_012246	NA	1664.70293660966	-0.0833606960818187	0.234815282608316	0.219267188085749	0.711364814719807	Iron	AFLA_116240
1080	42	conserved hypothetical protein	alpha/beta-hydrolase [Punctularia strigosozonata HHB-11173 SS5]		G4B84_012245	NA	29.9500073669795	-1.57448799761699	0.837915162326733	0.00288722788677288	0.0183613523155139	Bacteria	AFLA_116250
1081	42	conserved hypothetical protein	alpha/beta-hydrolase [Punctularia strigosozonata HHB-11173 SS5]		G4B84_012245	NA	43.3234982651081	2.49223847521175	0.905575600152469	0.000143944213034114	0.0022577522053265	Iron+Bacteria	AFLA_116250
1082	42	conserved hypothetical protein	alpha/beta-hydrolase [Punctularia strigosozonata HHB-11173 SS5]		G4B84_012245	NA	83.330295196903	-0.0879673250667746	0.272299809795808	0.269859772483984	0.754896270010534	Iron	AFLA_116250
1083	42	N-hydroxyarylamine O-acetyltransferase, putative	arylamine N-acetyltransferase 2 [Aspergillus oryzae RIB40]		G4B84_012244	NA	161.070181754793	2.20274975635997	0.74921792080477	0.000113908157240047	0.00118313823441917	Bacteria	AFLA_116260
1084	42	N-hydroxyarylamine O-acetyltransferase, putative	arylamine N-acetyltransferase 2 [Aspergillus oryzae RIB40]		G4B84_012244	NA	114.26204697943	-3.45048301588719	0.969455411688364	5.41226317003581e-06	0.000141694386152814	Iron+Bacteria	AFLA_116260
1085	42	N-hydroxyarylamine O-acetyltransferase, putative	arylamine N-acetyltransferase 2 [Aspergillus oryzae RIB40]		G4B84_012244	NA	108.718788919117	0.12432448988555	0.274840128217485	0.125102170129087	0.56549365221125	Iron	AFLA_116260
1086	43	dihydroflavonal-4-reductase, putative	dihydroflavonal-4-reductase [Aspergillus oryzae RIB40]		G4B84_012225	NA	4.24240014651833	0.072001530827974	0.628323655114077	0.812787340109335	NA	Bacteria	AFLA_116480
1087	43	dihydroflavonal-4-reductase, putative	dihydroflavonal-4-reductase [Aspergillus oryzae RIB40]		G4B84_012225	NA	5.89679534889364	0.0498401574787838	0.57385858701531	0.825216103685684	NA	Iron+Bacteria	AFLA_116480
1088	43	dihydroflavonal-4-reductase, putative	dihydroflavonal-4-reductase [Aspergillus oryzae RIB40]		G4B84_012225	NA	8.96466779452404	0.038139289151278	0.2922624930349	0.639169300947053	NA	Iron	AFLA_116480
1089	43	conserved hypothetical protein	-		G4B84_012224	NA	4.93864856131774	-0.341179621169525	0.72217347851072	0.313271354352931	NA	Bacteria	AFLA_116490
1090	43	conserved hypothetical protein	-		G4B84_012224	NA	7.33112054522789	0.330886434762089	0.69694146773129	0.223036068387163	NA	Iron+Bacteria	AFLA_116490
1091	43	conserved hypothetical protein	-		G4B84_012224	NA	14.3422065441713	0.00882811700789785	0.225687916527366	0.898814210601119	0.994353028318203	Iron	AFLA_116490
1092	43	PKS-like enzyme, 413aa KR-(FAS-SDR)-PP	polyketide synthase, putative [Metarhizium acridum CQMa 102]		G4B84_012223	NA	6.63344342605031	0.231026100348603	0.595494199246333	0.452063515962671	NA	Bacteria	AFLA_116500
1093	43	PKS-like enzyme, 413aa KR-(FAS-SDR)-PP	polyketide synthase, putative [Metarhizium acridum CQMa 102]		G4B84_012223	NA	5.00306199705077	-0.415292671625369	0.832814738730981	0.166454398331608	NA	Iron+Bacteria	AFLA_116500
1094	43	PKS-like enzyme, 413aa KR-(FAS-SDR)-PP	polyketide synthase, putative [Metarhizium acridum CQMa 102]		G4B84_012223	NA	8.28354218543344	-0.0592565203315624	0.296928040168836	0.478902144300784	NA	Iron	AFLA_116500
1095	43	conserved hypothetical protein	PKS-like enzyme, putative [Metarhizium acridum CQMa 102]		G4B84_012222	NA	98.8465374844982	-3.87555247882857	0.642798086258026	5.93781250500692e-11	2.48190985592345e-09	Bacteria	AFLA_116510
1096	43	conserved hypothetical protein	PKS-like enzyme, putative [Metarhizium acridum CQMa 102]		G4B84_012222	NA	101.87238760376	1.34228866187728	0.790396146521867	0.00390959938910035	0.0342590762996951	Iron+Bacteria	AFLA_116510
1097	43	conserved hypothetical protein	PKS-like enzyme, putative [Metarhizium acridum CQMa 102]		G4B84_012222	NA	326.912402419258	-0.0730889918974739	0.210718186566722	0.223117378215861	0.714083233988419	Iron	AFLA_116510
1098	43	gibberellin 2-beta-dioxygenase,	oxidoreductase, 2OG-Fe(II) oxygenase family [Aspergillus oryzae RIB40]		G4B84_012221	NA	71.1436547603944	-4.2419281966588	0.702728791898722	5.0953582458825e-11	2.14709282832594e-09	Bacteria	AFLA_116520
1099	43	gibberellin 2-beta-dioxygenase,	oxidoreductase, 2OG-Fe(II) oxygenase family [Aspergillus oryzae RIB40]		G4B84_012221	NA	82.123224832892	2.24751371070067	0.739938790951344	9.54577796901564e-05	0.00160148550325115	Iron+Bacteria	AFLA_116520
1100	43	gibberellin 2-beta-dioxygenase,	oxidoreductase, 2OG-Fe(II) oxygenase family [Aspergillus oryzae RIB40]		G4B84_012221	NA	258.549468589792	-0.0196965476373355	0.119923307619148	0.571597495055871	0.930572994036888	Iron	AFLA_116520
1101	43	cytochrome P450 alkane hydroxylase,	cytochrome P450 [Aspergillus oryzae RIB40]		G4B84_012220	NA	2.12498414242894	0.0909073983327704	0.716019780287628	0.771625635581376	NA	Bacteria	AFLA_116530
1102	43	cytochrome P450 alkane hydroxylase,	cytochrome P450 [Aspergillus oryzae RIB40]		G4B84_012220	NA	2.88925707476386	0.0097678461708006	0.598539770768818	0.965825502735829	NA	Iron+Bacteria	AFLA_116530
1103	43	cytochrome P450 alkane hydroxylase,	cytochrome P450 [Aspergillus oryzae RIB40]		G4B84_012220	NA	4.23218046260394	0.036908659311427	0.32078228179118	0.656199149572953	NA	Iron	AFLA_116530
1104	43	conserved hypothetical protein	-		G4B84_012219	NA	3.07612137709569	1.51237989478326	1.41783270668811	0.0125795165057136	NA	Bacteria	AFLA_116540
1105	43	conserved hypothetical protein	-		G4B84_012219	NA	2.77289144548446	-2.914707621137	2.10534176938009	0.000729916762778628	NA	Iron+Bacteria	AFLA_116540
1106	43	conserved hypothetical protein	-		G4B84_012219	NA	3.6116349113274	0.359155538175739	0.753943173278477	0.0276745761041974	NA	Iron	AFLA_116540
1107	43	conserved hypothetical protein	glycoside hydrolase family 24 protein [Myceliophthora thermophila ATCC 42464]		G4B84_012218	NA	1.9809001494088	-0.180534239128129	0.786595981208734	0.57553485406828	NA	Bacteria	AFLA_116550
1108	43	conserved hypothetical protein	glycoside hydrolase family 24 protein [Myceliophthora thermophila ATCC 42464]		G4B84_012218	NA	1.64057178060996	-0.0327368070954885	0.731675899842812	0.887819129861558	NA	Iron+Bacteria	AFLA_116550
1109	43	conserved hypothetical protein	glycoside hydrolase family 24 protein [Myceliophthora thermophila ATCC 42464]		G4B84_012218	NA	3.94389034897872	-0.0726843409309016	0.360974974463481	0.414044755621801	NA	Iron	AFLA_116550
1110	43	NmrA-like family protein	isoflavone reductase family protein [Aspergillus oryzae RIB40]		G4B84_012217	NA	68.9872283864491	-2.00046400320677	0.608448425815147	4.59986705612021e-05	0.00054493967889991	Bacteria	AFLA_116560
1111	43	NmrA-like family protein	isoflavone reductase family protein [Aspergillus oryzae RIB40]		G4B84_012217	NA	60.7870779376056	2.02970115390261	0.67132544805199	0.000124896749710547	0.0020064852078499	Iron+Bacteria	AFLA_116560
1112	43	NmrA-like family protein	isoflavone reductase family protein [Aspergillus oryzae RIB40]		G4B84_012217	NA	155.142930295469	-1.27976209159082	0.392833041397016	6.65573522438232e-05	0.00253251918071838	Iron	AFLA_116560
1113	43	DUF636 domain protein	DUF636 domain-containing protein [Microsporum gypseum CBS 118893]		G4B84_012216	NA	107.709452615303	0.319054336185075	0.510137308372407	0.275274432218157	0.515443418420054	Bacteria	AFLA_116570
1114	43	DUF636 domain protein	DUF636 domain-containing protein [Microsporum gypseum CBS 118893]		G4B84_012216	NA	94.852105061642	0.213686842285319	0.529671922510528	0.346314868331792	0.671662072237424	Iron+Bacteria	AFLA_116570
1115	43	DUF636 domain protein	DUF636 domain-containing protein [Microsporum gypseum CBS 118893]		G4B84_012216	NA	110.049607066928	-0.392479161393418	0.564700087518722	0.0309327335441876	0.267067301316734	Iron	AFLA_116570
1116	43	male sterility domain cotaining protein,	male sterility domain containing protein [Aspergillus oryzae RIB40]		G4B84_012215	NA	4.41445739004695	0.406575349876257	0.752776843281756	0.24630179866484	NA	Bacteria	AFLA_116580
1117	43	male sterility domain cotaining protein,	male sterility domain containing protein [Aspergillus oryzae RIB40]		G4B84_012215	NA	3.8973964316887	0.0700777772784533	0.650494841686775	0.764827702458031	NA	Iron+Bacteria	AFLA_116580
1118	43	male sterility domain cotaining protein,	male sterility domain containing protein [Aspergillus oryzae RIB40]		G4B84_012215	NA	3.38867495866883	-0.0716046984056608	0.3941772155125	0.407319254215615	NA	Iron	AFLA_116580
1119	43	CRAL/TRIO domain protein	CRAL/TRIO domain protein [Aspergillus oryzae RIB40]		G4B84_012214	NA	79.4658723805392	-2.87533417726249	0.584661848202838	3.63235811963877e-08	8.92251759909373e-07	Bacteria	AFLA_116590
1120	43	CRAL/TRIO domain protein	CRAL/TRIO domain protein [Aspergillus oryzae RIB40]		G4B84_012214	NA	62.8509588415938	0.676419793498382	0.682249404043978	0.0370249885354679	0.183361024493959	Iron+Bacteria	AFLA_116590
1121	43	CRAL/TRIO domain protein	CRAL/TRIO domain protein [Aspergillus oryzae RIB40]		G4B84_012214	NA	195.348490198786	-1.1847359873532	0.43998685407881	0.000256713534421728	0.00774224682221893	Iron	AFLA_116590
1122	43	dimethylallyl tryptophan synthase,	dimethylallyl tryptophan synthase [Aspergillus oryzae RIB40]		G4B84_012213	NA	4.78416358562287	-0.44888821373934	0.841006714869118	0.219467621813212	NA	Bacteria	AFLA_116600
1123	43	dimethylallyl tryptophan synthase,	dimethylallyl tryptophan synthase [Aspergillus oryzae RIB40]		G4B84_012213	NA	5.38222592241887	0.209490677330054	0.685107755889237	0.405408073364189	NA	Iron+Bacteria	AFLA_116600
1124	43	dimethylallyl tryptophan synthase,	dimethylallyl tryptophan synthase [Aspergillus oryzae RIB40]		G4B84_012213	NA	13.0690663964394	-0.0515555497430014	0.279703681312768	0.52242584957658	0.911204692244172	Iron	AFLA_116600
1125	43	conserved hypothetical protein	-		G4B84_012212	NA	6.16007027561648	0.907880994533933	0.945855351032389	0.045833629113257	NA	Bacteria	AFLA_116610
1126	43	conserved hypothetical protein	-		G4B84_012212	NA	6.41507227607468	-0.510923044079886	0.935145823443113	0.11719503377043	NA	Iron+Bacteria	AFLA_116610
1127	43	conserved hypothetical protein	-		G4B84_012212	NA	8.06488493234465	0.137294920350516	0.414383631490822	0.194045866770446	NA	Iron	AFLA_116610
1128	43	hypothetical protein	-			NA	NA	NA	NA	NA	NA	NA	NA
1129	43	(S)-2-hydroxy-acid oxidase,	(S)-2-hydroxy-acid oxidase [Aspergillus oryzae RIB40]		G4B84_012211	NA	102.447766278934	2.14891202958336	0.630779288888319	2.82343334552526e-05	0.000351353061941354	Bacteria	AFLA_116630
1130	43	(S)-2-hydroxy-acid oxidase,	(S)-2-hydroxy-acid oxidase [Aspergillus oryzae RIB40]		G4B84_012211	NA	68.7291810262209	-2.72860082788044	1.05529390593186	0.000160982392086442	0.00246661315504703	Iron+Bacteria	AFLA_116630
1131	43	(S)-2-hydroxy-acid oxidase,	(S)-2-hydroxy-acid oxidase [Aspergillus oryzae RIB40]		G4B84_012211	NA	59.5149424544339	-0.00962877969093071	0.224477405367926	0.889237723832708	0.992581943998438	Iron	AFLA_116630
1132	43	conserved hypothetical protein	kinesin motor domain-containing protein [Colletotrichum fioriniae PJ7]		G4B84_012210	NA	215.285768652354	-3.63546662634799	0.547194986866955	1.23564768019528e-12	6.70613814288179e-11	Bacteria	AFLA_116640
1133	43	conserved hypothetical protein	kinesin motor domain-containing protein [Colletotrichum fioriniae PJ7]		G4B84_012210	NA	242.769533552927	0.40363899013189	0.565151972564946	0.114111163657009	0.374644716096662	Iron+Bacteria	AFLA_116640
1134	43	conserved hypothetical protein	kinesin motor domain-containing protein [Colletotrichum fioriniae PJ7]		G4B84_012210	NA	787.665701617282	-0.00800056307150361	0.150655019361905	0.866576648387742	0.990233861705723	Iron	AFLA_116640
1135	43	pectate lyase, putative	pectin lyase F [Aspergillus oryzae RIB40]		G4B84_012209	NA	31.711930806249	-0.997458833810697	0.672112190492736	0.0146677173669792	0.0674007165172968	Bacteria	AFLA_116650
1136	43	pectate lyase, putative	pectin lyase F [Aspergillus oryzae RIB40]		G4B84_012209	NA	27.8857622735406	-0.0313862709268767	0.379917164497474	0.86242518391436	0.955780468213828	Iron+Bacteria	AFLA_116650
1137	43	pectate lyase, putative	pectin lyase F [Aspergillus oryzae RIB40]		G4B84_012209	NA	76.7009616692046	-0.145465135430529	0.320226692381525	0.127492973839916	0.573150442443528	Iron	AFLA_116650
1138	43	conserved hypothetical protein	-		G4B84_012208	NA	5.71103222533088	-0.343675516016721	0.683832255472042	0.302346193677846	NA	Bacteria	AFLA_116660
1139	43	conserved hypothetical protein	-		G4B84_012208	NA	9.54875273718949	-0.290395907805043	0.635941044364943	0.257312234242505	0.576925696695554	Iron+Bacteria	AFLA_116660
1140	43	conserved hypothetical protein	-		G4B84_012208	NA	27.3686302934997	0.32475697487393	0.494903124460523	0.0424518566039494	0.322550677510496	Iron	AFLA_116660
1141	44	transferase family protein	trichothecene biosynthesis acetyltransferase [Aspergillus oryzae RIB40]		G4B84_012189	NA	28.2400100419619	-2.11972463369362	0.743513151308855	0.000155898355029224	0.00154941740003158	Bacteria	AFLA_116870
1142	44	transferase family protein	trichothecene biosynthesis acetyltransferase [Aspergillus oryzae RIB40]		G4B84_012189	NA	24.3800379512179	1.3398016527734	0.916414092062929	0.00627860328157074	0.0503189951583481	Iron+Bacteria	AFLA_116870
1143	44	transferase family protein	trichothecene biosynthesis acetyltransferase [Aspergillus oryzae RIB40]		G4B84_012189	NA	66.1264873486934	-1.11410196965017	0.49757010561006	0.000622801282322472	0.0154839775483264	Iron	AFLA_116870
1144	44	C6 transcription factor,	fungal specific transcription factor domain protein [Aspergillus oryzae RIB40]		G4B84_012188	NA	4.12430956791424	0.0907376893204744	0.629517435727653	0.765967511242609	NA	Bacteria	AFLA_116880
1145	44	C6 transcription factor,	fungal specific transcription factor domain protein [Aspergillus oryzae RIB40]		G4B84_012188	NA	4.93646684337039	-0.110888389425784	0.573155755037585	0.627355697837366	NA	Iron+Bacteria	AFLA_116880
1146	44	C6 transcription factor,	fungal specific transcription factor domain protein [Aspergillus oryzae RIB40]		G4B84_012188	NA	8.65843377519892	0.0498755103618755	0.279472923826951	0.535419002478017	NA	Iron	AFLA_116880
1147	44	polyketide synthase, 2580 aa KS_AT_PP_M-TE , DHMBA homolog? citrinin synthase 46%Id 63%pos	polyketide synthase [Aspergillus oryzae RIB40]		G4B84_012187	NA	31.3902649665325	0.294549703419294	0.460904147692474	0.28574793620045	0.527253731525262	Bacteria	AFLA_116890
1148	44	polyketide synthase, 2580 aa KS_AT_PP_M-TE , DHMBA homolog? citrinin synthase 46%Id 63%pos	polyketide synthase [Aspergillus oryzae RIB40]		G4B84_012187	NA	29.1497679127559	-1.03280595638381	0.828736876555624	0.0135595253445234	0.0895773502978076	Iron+Bacteria	AFLA_116890
1149	44	polyketide synthase, 2580 aa KS_AT_PP_M-TE , DHMBA homolog? citrinin synthase 46%Id 63%pos	polyketide synthase [Aspergillus oryzae RIB40]		G4B84_012187	NA	53.5722243357021	0.0294087518423914	0.18543823970029	0.606608169503761	0.940865140286448	Iron	AFLA_116890
1150	44	conserved hypothetical protein	-		G4B84_012186	NA	4.04346534417297	0.148284268577165	0.643151432299119	0.632016808751095	NA	Bacteria	AFLA_116900
1151	44	conserved hypothetical protein	-		G4B84_012186	NA	3.30558407466617	0.0545813385576611	0.611042840956922	0.812706675793857	NA	Iron+Bacteria	AFLA_116900
1152	44	conserved hypothetical protein	-		G4B84_012186	NA	4.72628135157938	-0.0986050405011652	0.384489131109659	0.299449500656934	NA	Iron	AFLA_116900
1153	44	hypothetical protein	-			NA	NA	NA	NA	NA	NA	NA	NA
1154	44	short-chain dehydrogenase, putative	short chain dehydrogenase/reductase family [Aspergillus oryzae RIB40]		G4B84_012185	NA	177.050945048972	-1.47726262220986	0.458968271286557	8.0288552699204e-05	0.000876998037175921	Bacteria	AFLA_116920
1155	44	short-chain dehydrogenase, putative	short chain dehydrogenase/reductase family [Aspergillus oryzae RIB40]		G4B84_012185	NA	192.335096453254	0.653490400097569	0.45229551517061	0.01153444477348	0.0789539818807026	Iron+Bacteria	AFLA_116920
1156	44	short-chain dehydrogenase, putative	short chain dehydrogenase/reductase family [Aspergillus oryzae RIB40]		G4B84_012185	NA	481.915751537695	-0.0630400868434038	0.174976444752203	0.185693583289427	0.670062229843833	Iron	AFLA_116920
1157	45	C6 transcription factor, putative	C6 transcription factor [Aspergillus oryzae RIB40]		G4B84_012055	NA	244.431617870729	0.162210583299654	0.345214427166306	0.477068533090892	0.702356542255388	Bacteria	AFLA_118300
1158	45	C6 transcription factor, putative	C6 transcription factor [Aspergillus oryzae RIB40]		G4B84_012055	NA	272.976765159368	0.0115025233213678	0.278057055617053	0.939542872522705	0.983066123032276	Iron+Bacteria	AFLA_118300
1159	45	C6 transcription factor, putative	C6 transcription factor [Aspergillus oryzae RIB40]		G4B84_012055	NA	433.211736507079	-0.00258755319320782	0.135054301626524	0.951504264665484	0.999756099259085	Iron	AFLA_118300
1160	45	conserved hypothetical protein	-		G4B84_012054	NA	40.9951091545282	0.102337242385172	0.434244037581865	0.694444505796367	0.849458629537506	Bacteria	AFLA_118310
1161	45	conserved hypothetical protein	-		G4B84_012054	NA	74.3416059755457	-0.665621666024751	0.77054262590654	0.0505976343137477	0.226079526602894	Iron+Bacteria	AFLA_118310
1162	45	conserved hypothetical protein	-		G4B84_012054	NA	171.522413963037	0.776074031743954	0.718619990110489	0.00584365411197741	0.0859227590758341	Iron	AFLA_118310
1163	45	hypothetical protein	fungal specific transcription factor [Aspergillus niger CBS 513.88]		G4B84_012053	NA	330.824497687995	-1.40884811213008	0.48529688395294	0.000230942831278658	0.00218670629693426	Bacteria	AFLA_118320
1164	45	hypothetical protein	fungal specific transcription factor [Aspergillus niger CBS 513.88]		G4B84_012053	NA	392.19896299363	-0.538697218885241	0.506999225805618	0.0373694604668613	0.184600351516096	Iron+Bacteria	AFLA_118320
1165	45	hypothetical protein	fungal specific transcription factor [Aspergillus niger CBS 513.88]		G4B84_012053	NA	1154.99790401553	0.0517507078704087	0.15995502192154	0.231989286176641	0.720537818037222	Iron	AFLA_118320
1166	45	conserved hypothetical protein	abhydrolase [Magnaporthe oryzae 70-15]		G4B84_012052	NA	237.840392562182	-2.51289247472478	0.495856098213815	2.07426290003112e-08	5.33262225323507e-07	Bacteria	AFLA_118330
1167	45	conserved hypothetical protein	abhydrolase [Magnaporthe oryzae 70-15]		G4B84_012052	NA	257.900733518654	0.0916021517729591	0.299389190423531	0.564712101023259	0.816867995518365	Iron+Bacteria	AFLA_118330
1168	45	conserved hypothetical protein	abhydrolase [Magnaporthe oryzae 70-15]		G4B84_012052	NA	795.687005991463	-0.0134338254092659	0.109666668064092	0.677743462091546	0.959275125983212	Iron	AFLA_118330
1169	45	flavin containing polyamine oxidase,	polyamine oxidase [Aspergillus oryzae RIB40]		G4B84_012051	NA	34.5357694638899	-1.99903599165675	0.698734376176938	0.000166423383026033	0.00163520833028233	Bacteria	AFLA_118340
1170	45	flavin containing polyamine oxidase,	polyamine oxidase [Aspergillus oryzae RIB40]		G4B84_012051	NA	117.016948411559	3.84385521052125	0.741405526745237	3.03039400065546e-09	1.77520815408563e-07	Iron+Bacteria	AFLA_118340
1171	45	flavin containing polyamine oxidase,	polyamine oxidase [Aspergillus oryzae RIB40]		G4B84_012051	NA	135.832457595713	0.0565312837585953	0.18763623595092	0.289717826810194	0.768721764420114	Iron	AFLA_118340
1172	45	glutamate decarboxylase,	glutamate decarboxylase [Aspergillus oryzae RIB40]		G4B84_012050	NA	29.0510001208526	-0.172350189269553	0.408589670517642	0.496339362058038	0.717490807876209	Bacteria	AFLA_118350
1173	45	glutamate decarboxylase,	glutamate decarboxylase [Aspergillus oryzae RIB40]		G4B84_012050	NA	25.6454533905697	-0.107815847275448	0.362697324356283	0.543137883110512	0.805214062446975	Iron+Bacteria	AFLA_118350
1174	45	glutamate decarboxylase,	glutamate decarboxylase [Aspergillus oryzae RIB40]		G4B84_012050	NA	55.3797614892576	-0.107007503938145	0.265258677548782	0.167014403373556	0.6368623944733	Iron	AFLA_118350
1175	45	conserved hypothetical protein	f420-dependent nadp reductase [Colletotrichum gloeosporioides Nara gc5]		G4B84_012049	NA	39.8430569363591	-0.293985632578812	0.463555821946422	0.288115922064233	0.529872101656003	Bacteria	AFLA_118360
1176	45	conserved hypothetical protein	f420-dependent nadp reductase [Colletotrichum gloeosporioides Nara gc5]		G4B84_012049	NA	33.6950192378356	0.089114512185044	0.406133336935581	0.637796110728911	0.855400311327015	Iron+Bacteria	AFLA_118360
1177	45	conserved hypothetical protein	f420-dependent nadp reductase [Colletotrichum gloeosporioides Nara gc5]		G4B84_012049	NA	72.3643862753156	-0.32278279217314	0.472896910467245	0.040133130693641	0.312219904359749	Iron	AFLA_118360
1178	45	conserved hypothetical protein	-		G4B84_012047	NA	384.559888991901	-1.5419370086972	0.551335978572635	0.000285781172237371	0.00261235240865308	Bacteria	AFLA_118370
1179	45	conserved hypothetical protein	-		G4B84_012047	NA	445.003711351748	0.262258921976721	0.446543998242544	0.210857402163354	0.519331250903147	Iron+Bacteria	AFLA_118370
1180	45	conserved hypothetical protein	-		G4B84_012047	NA	1164.73461983081	-0.0118808232045085	0.150535191735846	0.801606962810516	0.984699795643726	Iron	AFLA_118370
1181	45	conserved hypothetical protein	-		G4B84_012046	NA	17.9341591921577	-0.307481324876368	0.511990364617395	0.292692170695747	0.534538311326292	Bacteria	AFLA_118380
1182	45	conserved hypothetical protein	-		G4B84_012046	NA	19.4820049267149	-0.0299582415958806	0.372203608686064	0.866985911201908	0.956053936286676	Iron+Bacteria	AFLA_118380
1183	45	conserved hypothetical protein	-		G4B84_012046	NA	44.9157482186043	-0.00544864320808956	0.143729714456195	0.904495614581482	0.99555695004599	Iron	AFLA_118380
1184	45	NCS family nucleoside transporter,	nucleoside transporter [Aspergillus oryzae RIB40]		G4B84_012045	NA	110.306895090925	-1.79160962783582	0.613905790633435	0.00016542322108743	0.00162692325407239	Bacteria	AFLA_118390
1185	45	NCS family nucleoside transporter,	nucleoside transporter [Aspergillus oryzae RIB40]		G4B84_012045	NA	207.202476389245	1.26117048608673	0.764214327963333	0.00461841666200351	0.0393010207602112	Iron+Bacteria	AFLA_118390
1186	45	NCS family nucleoside transporter,	nucleoside transporter [Aspergillus oryzae RIB40]		G4B84_012045	NA	469.403055090555	0.126618925659915	0.29843563662201	0.150540344751552	0.61325260931791	Iron	AFLA_118390
1187	45	hypothetical protein	nucleoside transporter [Aspergillus oryzae RIB40]			NA	NA	NA	NA	NA	NA	NA	NA
1188	45	conserved hypothetical protein	ubiD family decarboxylase [Aspergillus niger CBS 513.88]		G4B84_012044	NA	212.684054072674	-1.65717648918105	0.544169877997907	0.000124557795350922	0.00127585583656883	Bacteria	AFLA_118410
1189	45	conserved hypothetical protein	ubiD family decarboxylase [Aspergillus niger CBS 513.88]		G4B84_012044	NA	323.292065119559	1.28118703566163	0.703666206887578	0.00314601724832265	0.0292864099069053	Iron+Bacteria	AFLA_118410
1190	45	conserved hypothetical protein	ubiD family decarboxylase [Aspergillus niger CBS 513.88]		G4B84_012044	NA	730.523702352576	0.0219360627548578	0.137632978495512	0.593866551169992	0.937525061979237	Iron	AFLA_118410
1191	45	hypothetical protein	-		G4B84_012043	NA	5.92983785436566	-0.926542915787314	1.01838678673035	0.0471234957994758	NA	Bacteria	AFLA_118420
1192	45	hypothetical protein	-		G4B84_012043	NA	8.78135288044922	0.186427582665713	0.590630372282118	0.431689002702104	0.737416145105398	Iron+Bacteria	AFLA_118420
1193	45	hypothetical protein	-		G4B84_012043	NA	24.6582212714177	0.0800954941162214	0.253962712706909	0.282140452597589	0.763578265445261	Iron	AFLA_118420
1194	45	conserved hypothetical protein	-			NA	NA	NA	NA	NA	NA	NA	NA
1195	45	NRPS-like enzyme, 1048 aa CaiC (A-PP-NADP-TE) ochratoxin 46%iden, mellein synthetase(och precursor?)	NRPS-like enzyme [Aspergillus oryzae RIB40]		G4B84_012042	NA	64.1374815922865	0.501112710792005	0.604087712931231	0.132616057405166	0.328011942510607	Bacteria	AFLA_118440
1196	45	NRPS-like enzyme, 1048 aa CaiC (A-PP-NADP-TE) ochratoxin 46%iden, mellein synthetase(och precursor?)	NRPS-like enzyme [Aspergillus oryzae RIB40]		G4B84_012042	NA	51.7236274745054	-0.339645389977861	0.627892164967503	0.193482840914347	0.497453579586523	Iron+Bacteria	AFLA_118440
1197	45	NRPS-like enzyme, 1048 aa CaiC (A-PP-NADP-TE) ochratoxin 46%iden, mellein synthetase(och precursor?)	NRPS-like enzyme [Aspergillus oryzae RIB40]		G4B84_012042	NA	70.8338364539742	-0.0488628274434038	0.217642514346282	0.455071684422245	0.877449424711925	Iron	AFLA_118440
1198	45	conserved hypothetical protein	six-hairpin glycosidase [Aspergillus oryzae RIB40]		G4B84_012041	NA	121.64325777054	0.0540025274223445	0.354259444785969	0.815299048658487	0.917304993309335	Bacteria	AFLA_118450
1199	45	conserved hypothetical protein	six-hairpin glycosidase [Aspergillus oryzae RIB40]		G4B84_012041	NA	97.8216458681319	0.346949074319507	0.508711984676331	0.13893537475504	0.417162374982856	Iron+Bacteria	AFLA_118450
1200	45	conserved hypothetical protein	six-hairpin glycosidase [Aspergillus oryzae RIB40]		G4B84_012041	NA	151.93215993078	-1.42044572580846	0.41839326391248	3.09151377701758e-05	0.00135617810978589	Iron	AFLA_118450
1201	45	amino acid transporter, putative	bicyclomycin resistance protein [Aspergillus oryzae RIB40]		G4B84_012039	NA	1.29376269804758	0.0784102701586572	0.839239093013274	0.799812872538854	NA	Bacteria	AFLA_118460
1202	45	amino acid transporter, putative	bicyclomycin resistance protein [Aspergillus oryzae RIB40]		G4B84_012039	NA	2.59503826941245	-0.234770470296156	0.776018374854942	0.36549752222913	NA	Iron+Bacteria	AFLA_118460
1203	45	amino acid transporter, putative	bicyclomycin resistance protein [Aspergillus oryzae RIB40]		G4B84_012039	NA	5.64709105184569	0.204798967871544	0.510609043040679	0.0991423691795632	NA	Iron	AFLA_118460
1204	46	polyketide synthase, 2460aa KS-AT-DH-M-ER-KR-PP, Fum1p 39% iden, 60% pos	polyketide synthase [Aspergillus oryzae RIB40] Cla2? KS-MAT-DH-MT-KR-ER-KR-ACP		G4B84_011998	NA	42.1372550089019	0.022746174152532	0.362763915157727	0.92272933541624	0.965841742805328	Bacteria	AFLA_118940
1205	46	polyketide synthase, 2460aa KS-AT-DH-M-ER-KR-PP, Fum1p 39% iden, 60% pos	polyketide synthase [Aspergillus oryzae RIB40] Cla2? KS-MAT-DH-MT-KR-ER-KR-ACP		G4B84_011998	NA	42.1096467765491	-0.0272333281261916	0.323535898053253	0.868549250828534	0.956145908163684	Iron+Bacteria	AFLA_118940
1206	46	polyketide synthase, 2460aa KS-AT-DH-M-ER-KR-PP, Fum1p 39% iden, 60% pos	polyketide synthase [Aspergillus oryzae RIB40] Cla2? KS-MAT-DH-MT-KR-ER-KR-ACP		G4B84_011998	NA	75.5388455712209	-0.0340263395544052	0.164121240201177	0.484743777223681	0.895558892351862	Iron	AFLA_118940
1207	46	conserved hypothetical protein	citrinin biosynthesis oxydoreductase CtnB [Aspergillus oryzae RIB40]		G4B84_011997	NA	3.70502398494526	0.293017570599023	0.73339555842	0.37982100757036	NA	Bacteria	AFLA_118950
1208	46	conserved hypothetical protein	citrinin biosynthesis oxydoreductase CtnB [Aspergillus oryzae RIB40]		G4B84_011997	NA	4.50020154554649	-0.12943150088279	0.624413266308383	0.584489002879788	NA	Iron+Bacteria	AFLA_118950
1209	46	conserved hypothetical protein	citrinin biosynthesis oxydoreductase CtnB [Aspergillus oryzae RIB40]		G4B84_011997	NA	6.24739813959704	0.0635066201596318	0.3224543799934	0.46355468135211	NA	Iron	AFLA_118950
1210	46	polyketide synthase, azaphilone, 2253aa, KS-AT-PP-MT PpsB 39% ident,56% pos	polyketide synthase [Aspergillus oryzae RIB40]		G4B84_011996	NA	81.2490441698633	0.24345225400202	0.443347753188664	0.363135989715618	0.605382384913492	Bacteria	AFLA_118960
1211	46	polyketide synthase, azaphilone, 2253aa, KS-AT-PP-MT PpsB 39% ident,56% pos	polyketide synthase [Aspergillus oryzae RIB40]		G4B84_011996	NA	72.2678317339427	-0.0846114244268488	0.383314904962788	0.64327099217432	0.858153287622586	Iron+Bacteria	AFLA_118960
1212	46	polyketide synthase, azaphilone, 2253aa, KS-AT-PP-MT PpsB 39% ident,56% pos	polyketide synthase [Aspergillus oryzae RIB40]		G4B84_011996	NA	110.593816477627	-0.0956353855607404	0.245565790519648	0.178240690804161	0.657928780798671	Iron	AFLA_118960
1213	46	MAK1-like monooxygenase, putative	MAK1-like monooxygenase [Aspergillus oryzae RIB40]		G4B84_011995	NA	16.483873158976	0.0390293246852383	0.483657973769076	0.886753982962103	0.950971631221307	Bacteria	AFLA_118970
1214	46	MAK1-like monooxygenase, putative	MAK1-like monooxygenase [Aspergillus oryzae RIB40]		G4B84_011995	NA	37.4934385758466	-0.0943632532875986	0.418850301986738	0.624810182168094	0.849701340272007	Iron+Bacteria	AFLA_118970
1215	46	MAK1-like monooxygenase, putative	MAK1-like monooxygenase [Aspergillus oryzae RIB40]		G4B84_011995	NA	72.2806333103055	0.815530511377914	0.706449500927213	0.00492917359144178	0.0751840615614166	Iron	AFLA_118970
1216	47	oxidoreductase, short chain dehydrogenase/reductase family,	dihydroflavonal-4-reductase [Aspergillus oryzae RIB40]		G4B84_011982	NA	29.9900129106944	-2.32266493550329	0.806465167875265	0.000123216917342768	0.00126336950066778	Bacteria	AFLA_119090
1217	47	oxidoreductase, short chain dehydrogenase/reductase family,	dihydroflavonal-4-reductase [Aspergillus oryzae RIB40]		G4B84_011982	NA	22.5958227336774	0.338570360887957	0.618878891294107	0.191567503139511	0.494788072395132	Iron+Bacteria	AFLA_119090
1218	47	oxidoreductase, short chain dehydrogenase/reductase family,	dihydroflavonal-4-reductase [Aspergillus oryzae RIB40]		G4B84_011982	NA	69.0061005066319	-1.19586776084559	0.591083979034469	0.000685856398079454	0.0166427995305542	Iron	AFLA_119090
1219	47	hypothetical protein	-			NA	NA	NA	NA	NA	NA	NA	NA
1220	47	NRPS-like enzyme, 1043 aa A-PP-TE	NRPS-like enzyme [Aspergillus oryzae RIB40]		G4B84_011981	NA	58.4476291911424	-1.15578100070558	0.624286105707995	0.00510935920184907	0.029401365656864	Bacteria	AFLA_119110
1221	47	NRPS-like enzyme, 1043 aa A-PP-TE	NRPS-like enzyme [Aspergillus oryzae RIB40]		G4B84_011981	NA	54.1409913198903	0.174698004907272	0.390125892388155	0.352499862879344	0.676848251740255	Iron+Bacteria	AFLA_119110
1222	47	NRPS-like enzyme, 1043 aa A-PP-TE	NRPS-like enzyme [Aspergillus oryzae RIB40]		G4B84_011981	NA	141.249191515168	-0.239905266599644	0.38066699528272	0.0533754908660202	0.367944292879006	Iron	AFLA_119110
1223	47	beta-lactamase family protein	beta-lactamase family protein [Aspergillus oryzae RIB40]		G4B84_011980	NA	186.739840890274	-3.30730412383398	0.52301369510847	1.06007699013895e-11	5.01769775332434e-10	Bacteria	AFLA_119120
1224	47	beta-lactamase family protein	beta-lactamase family protein [Aspergillus oryzae RIB40]		G4B84_011980	NA	203.337228958691	2.28030117565255	0.532889752545206	1.52288382533735e-06	4.63365035565448e-05	Iron+Bacteria	AFLA_119120
1225	47	beta-lactamase family protein	beta-lactamase family protein [Aspergillus oryzae RIB40]		G4B84_011980	NA	581.84925692807	-0.117608963626092	0.257619832060135	0.118886213752416	0.553793789028368	Iron	AFLA_119120
1226	47	conserved hypothetical protein	-		G4B84_011979	NA	14.5500912604005	-0.543346045514958	0.64540155385399	0.118246626906144	0.301989462837124	Bacteria	AFLA_119130
1227	47	conserved hypothetical protein	-		G4B84_011979	NA	16.8063559183576	0.102831363722111	0.417023341610035	0.593471012190759	0.831753725582796	Iron+Bacteria	AFLA_119130
1228	47	conserved hypothetical protein	-		G4B84_011979	NA	40.4621537062234	-0.0116598064716593	0.143096441846706	0.794352613333285	0.982137010778765	Iron	AFLA_119130
1229	47	short-chain dehydrogenases/reductase, putative	3-ketoacyl-acyl carrier protein reductase [Aspergillus oryzae RIB40]		G4B84_011978	NA	7.81961960086187	0.152364311543275	0.555629230914978	0.604725577190091	NA	Bacteria	AFLA_119140
1230	47	short-chain dehydrogenases/reductase, putative	3-ketoacyl-acyl carrier protein reductase [Aspergillus oryzae RIB40]		G4B84_011978	NA	7.96425665902304	-0.455465678741725	0.759484255141958	0.130401031750368	0.402398760084153	Iron+Bacteria	AFLA_119140
1231	47	short-chain dehydrogenases/reductase, putative	3-ketoacyl-acyl carrier protein reductase [Aspergillus oryzae RIB40]		G4B84_011978	NA	15.7358637062567	0.0615931040042834	0.275335107377204	0.442780199894276	0.872323219241139	Iron	AFLA_119140
1232	48	fumarylacetoacetate hydrolase, putative-	fumarylacetoacetate hydrolase [Aspergillus oryzae RIB40]	piperizines	G4B84_011785	NA	225.396966585138	-1.1379259199834	0.493008378301063	0.00167538575809717	0.0116089898184727	Bacteria	AFLA_121440
1233	48	fumarylacetoacetate hydrolase, putative-	fumarylacetoacetate hydrolase [Aspergillus oryzae RIB40]	piperizines	G4B84_011785	NA	303.77773063458	0.212315411052607	0.343413807226517	0.232552353422769	0.548310563340364	Iron+Bacteria	AFLA_121440
1234	48	fumarylacetoacetate hydrolase, putative-	fumarylacetoacetate hydrolase [Aspergillus oryzae RIB40]	piperizines	G4B84_011785	NA	745.335192744459	0.0419244445936065	0.14710165952045	0.29508738795655	0.769240203435501	Iron	AFLA_121440
1235	48	trihydroxytoluene oxygenase	trihydroxytoluene oxygenase [Aspergillus oryzae RIB40]	piperizines	G4B84_011784	NA	53.7523794062597	-1.60342515971299	0.592545286070469	0.000352485954715497	0.00312029838307502	Bacteria	AFLA_121450
1236	48	trihydroxytoluene oxygenase	trihydroxytoluene oxygenase [Aspergillus oryzae RIB40]	piperizines	G4B84_011784	NA	69.3476885014217	1.65103722012947	0.558663008557477	0.000198806762753576	0.0029689409936284	Iron+Bacteria	AFLA_121450
1237	48	trihydroxytoluene oxygenase	trihydroxytoluene oxygenase [Aspergillus oryzae RIB40]	piperizines	G4B84_011784	NA	157.372091006834	-0.0320405925551339	0.137769224726241	0.407634416725364	0.85291381791675	Iron	AFLA_121450
1238	48	hypothetical protein	glycoside hydrolase family 3 protein [Pseudocercospora fijiensis CIRAD86]	piperizines		NA	NA	NA	NA	NA	NA	NA	NA
1239	48	hscarg dehydrogenase,	nmrA-like family protein [Aspergillus oryzae RIB40]	piperizines	G4B84_011783	NA	5.73333996076635	0.255714396265907	0.621901903378125	0.415662049764197	NA	Bacteria	AFLA_121470
1240	48	hscarg dehydrogenase,	nmrA-like family protein [Aspergillus oryzae RIB40]	piperizines	G4B84_011783	NA	5.4706839720477	-0.759227259901486	1.10283819576872	0.0525669180303494	NA	Iron+Bacteria	AFLA_121470
1241	48	hscarg dehydrogenase,	nmrA-like family protein [Aspergillus oryzae RIB40]	piperizines	G4B84_011783	NA	10.6873525668623	0.0630860282761556	0.309775082395901	0.460943431164239	NA	Iron	AFLA_121470
1242	48	phytanoyl-CoA dioxygenase family protein	phytanoyl-CoA dioxygenase family protein [Talaromyces stipitatus ATCC 10500]	piperizines		NA	NA	NA	NA	NA	NA	NA	NA
1243	48	NmrA-like family protein-lnbB-reductase/epimerase	NmrA family protein [Microsporum gypseum CBS 118893]	piperizines	G4B84_011782	NA	1.28187660290723	0.120690339300932	0.82571907277977	0.700899388385746	NA	Bacteria	AFLA_121490
1244	48	NmrA-like family protein-lnbB-reductase/epimerase	NmrA family protein [Microsporum gypseum CBS 118893]	piperizines	G4B84_011782	NA	2.47086714114727	-0.195672407899857	0.757882520470165	0.437311660405301	NA	Iron+Bacteria	AFLA_121490
1245	48	NmrA-like family protein-lnbB-reductase/epimerase	NmrA family protein [Microsporum gypseum CBS 118893]	piperizines	G4B84_011782	NA	4.74218346581604	0.170448641796342	0.479904244030566	0.133896208650779	NA	Iron	AFLA_121490
1246	48	cytochrome P450, -lnbC	benzoate 4-monooxygenase cytochrome P450 [Arthroderma otae CBS 113480]	piperizines	G4B84_011781	NA	3.48539906731406	0.254963112035973	0.71616215953034	0.436248483645455	NA	Bacteria	AFLA_121500
1247	48	cytochrome P450, -lnbC	benzoate 4-monooxygenase cytochrome P450 [Arthroderma otae CBS 113480]	piperizines	G4B84_011781	NA	3.46679942454666	-0.0351053069114751	0.581685471183053	0.876748969920258	NA	Iron+Bacteria	AFLA_121500
1248	48	cytochrome P450, -lnbC	benzoate 4-monooxygenase cytochrome P450 [Arthroderma otae CBS 113480]	piperizines	G4B84_011781	NA	4.23576006984943	-0.0153494022031778	0.312029877617426	0.849574014053414	NA	Iron	AFLA_121500
1249	48	conserved hypothetical protein-methyltrans	TAM domain methyltransferase [Aspergillus fumigatus Af293]	piperizines	G4B84_011780	NA	1.60211200980666	0.0879673088986972	0.762321221848375	0.779483765232684	NA	Bacteria	AFLA_121510
1250	48	conserved hypothetical protein-methyltrans	TAM domain methyltransferase [Aspergillus fumigatus Af293]	piperizines	G4B84_011780	NA	1.81407480179681	-0.256213452458361	0.820764348077271	0.329761508283639	NA	Iron+Bacteria	AFLA_121510
1251	48	conserved hypothetical protein-methyltrans	TAM domain methyltransferase [Aspergillus fumigatus Af293]	piperizines	G4B84_011780	NA	3.75602732083591	0.0628489879243618	0.355803933301053	0.469596766599708	NA	Iron	AFLA_121510
1252	48	NRPS-like enzyme, lnbA A-PP-SDR similar to gramicidin-S-synthetase lnbA	NRPS-like enzyme, putative [Arthroderma benhamiae CBS 112371] lnbA piperizines	piperizines	G4B84_011779	NA	4.6096633040198	0.276456064407554	0.670095644279922	0.393537552064316	NA	Bacteria	AFLA_121520
1253	48	NRPS-like enzyme, lnbA A-PP-SDR similar to gramicidin-S-synthetase lnbA	NRPS-like enzyme, putative [Arthroderma benhamiae CBS 112371] lnbA piperizines	piperizines	G4B84_011779	NA	4.53864753461768	-0.216317682168715	0.652218884133514	0.385698918684965	NA	Iron+Bacteria	AFLA_121520
1254	48	NRPS-like enzyme, lnbA A-PP-SDR similar to gramicidin-S-synthetase lnbA	NRPS-like enzyme, putative [Arthroderma benhamiae CBS 112371] lnbA piperizines	piperizines	G4B84_011779	NA	6.76147655232253	0.0205903945013646	0.273789320318574	0.792551066197318	NA	Iron	AFLA_121520
1255	48	NADH-dependent flavin oxidoreductase,lnbE-flavin oxid	NADPH2 dehydrogenase [Cladophialophora psammophila CBS 110553]	piperizines	G4B84_011778	NA	1.70150044114867	-0.371334156668227	0.936476600694051	0.288362658717207	NA	Bacteria	AFLA_121530
1256	48	NADH-dependent flavin oxidoreductase,lnbE-flavin oxid	NADPH2 dehydrogenase [Cladophialophora psammophila CBS 110553]	piperizines	G4B84_011778	NA	1.94804890783888	0.0613405530764892	0.714333648329904	0.793692131350814	NA	Iron+Bacteria	AFLA_121530
1257	48	NADH-dependent flavin oxidoreductase,lnbE-flavin oxid	NADPH2 dehydrogenase [Cladophialophora psammophila CBS 110553]	piperizines	G4B84_011778	NA	5.56684760816812	-0.0137064818619579	0.280889759474475	0.862101028250924	NA	Iron	AFLA_121530
1258	48	MFS multidrug transporter, -transporter	MFS toxin efflux pump [Aspergillus oryzae RIB40]	piperizines	G4B84_011777	NA	2.79019711748386	0.196279047493773	0.727216187943975	0.542362469615095	NA	Bacteria	AFLA_121540
1259	48	MFS multidrug transporter, -transporter	MFS toxin efflux pump [Aspergillus oryzae RIB40]	piperizines	G4B84_011777	NA	3.57578718069417	-0.0493379251409591	0.591077041632863	0.828637668564736	NA	Iron+Bacteria	AFLA_121540
1260	48	MFS multidrug transporter, -transporter	MFS toxin efflux pump [Aspergillus oryzae RIB40]	piperizines	G4B84_011777	NA	4.82643282986354	0.03706304530908	0.318984189268633	0.654783353627863	NA	Iron	AFLA_121540
1261	48	conserved hypothetical protein	monooxygenase [Aspergillus oryzae RIB40]	piperizines		NA	NA	NA	NA	NA	NA	NA	NA
1262	48	conserved hypothetical protein	monooxygenase [Aspergillus oryzae RIB40]	piperizines	G4B84_011776	NA	650.78122114571	-1.8354111371438	0.419415428704069	8.29968936168813e-07	1.50673520005708e-05	Bacteria	AFLA_121560
1263	48	conserved hypothetical protein	monooxygenase [Aspergillus oryzae RIB40]	piperizines	G4B84_011776	NA	700.776326446807	0.347244283827203	0.346465336902575	0.0688541671786913	0.276747814479024	Iron+Bacteria	AFLA_121560
1264	48	conserved hypothetical protein	monooxygenase [Aspergillus oryzae RIB40]	piperizines	G4B84_011776	NA	1915.41119960616	-0.0336855889412223	0.130211657364488	0.337963533694543	0.805553702631559	Iron	AFLA_121560
1265	48	conserved hypothetical protein	-	piperizines	G4B84_011775	NA	83.2456289028169	-0.56692441474305	0.896695015540712	0.146389718396114	0.349429629841442	Bacteria	AFLA_121570
1266	48	conserved hypothetical protein	-	piperizines	G4B84_011775	NA	50.9852083440214	0.301176846468992	0.786355531513262	0.270853442185087	0.594464716929928	Iron+Bacteria	AFLA_121570
1267	48	conserved hypothetical protein	-	piperizines	G4B84_011775	NA	143.709255848226	-3.79262296481091	0.502894152066051	2.23150892946757e-15	7.17869660461446e-13	Iron	AFLA_121570
1268	48	C-4 methyl sterol oxidase,	C-4 methylsterol oxidase [Aspergillus oryzae RIB40]	piperizines	G4B84_011774	NA	6611.29489529152	2.0321900199554	0.55951622732788	1.40834967151316e-05	0.000189105604856288	Bacteria	AFLA_121580
1269	48	C-4 methyl sterol oxidase,	C-4 methylsterol oxidase [Aspergillus oryzae RIB40]	piperizines	G4B84_011774	NA	4942.1576452721	-1.80431315602108	0.694090413587299	0.00041116752283435	0.00561805315027399	Iron+Bacteria	AFLA_121580
1270	48	C-4 methyl sterol oxidase,	C-4 methylsterol oxidase [Aspergillus oryzae RIB40]	piperizines	G4B84_011774	NA	4442.75192034675	-0.000360368830312915	0.0972154590868999	0.990194097259886	0.999756099259085	Iron	AFLA_121580
1271	48	zinc-binding alcohol dehydrogenase,	quinone oxidoreductase [Aspergillus oryzae RIB40]	piperizines	G4B84_011773	NA	305.756510764133	-5.25372855167554	0.560777952844147	1.91491883526693e-22	4.84147527960414e-20	Bacteria	AFLA_121590
1272	48	zinc-binding alcohol dehydrogenase,	quinone oxidoreductase [Aspergillus oryzae RIB40]	piperizines	G4B84_011773	NA	253.435496152752	4.37490859136087	0.700379013867792	5.56006506225136e-12	5.8369673123813e-10	Iron+Bacteria	AFLA_121590
1273	48	zinc-binding alcohol dehydrogenase,	quinone oxidoreductase [Aspergillus oryzae RIB40]	piperizines	G4B84_011773	NA	794.335906460958	-1.28795055692096	0.474249991038382	0.000189541891314034	0.00622301108095799	Iron	AFLA_121590
1274	48	conserved hypothetical protein	-	piperizines	G4B84_011772	NA	135.415191467778	-2.54726790815319	0.541323534369719	1.21086085358311e-07	2.63140117573219e-06	Bacteria	AFLA_121600
1275	48	conserved hypothetical protein	-	piperizines	G4B84_011772	NA	176.923313668793	1.04902447025082	0.718491623169392	0.00829650221479285	0.0617264997675648	Iron+Bacteria	AFLA_121600
1276	48	conserved hypothetical protein	-	piperizines	G4B84_011772	NA	489.302381544222	0.00784348729868887	0.139540488677188	0.857979187273467	0.988691790042443	Iron	AFLA_121600
1277	48	cytochrome P450,	cytochrome P450 monooxygenase [Aspergillus oryzae RIB40]	piperizines	G4B84_011771	NA	51.2086544972107	-3.06708635400441	0.657273328297133	1.12439048365263e-07	2.48516668519045e-06	Bacteria	AFLA_121610
1278	48	cytochrome P450,	cytochrome P450 monooxygenase [Aspergillus oryzae RIB40]	piperizines	G4B84_011771	NA	67.7322278366794	0.97493390454783	0.752378806932446	0.0129015322732779	0.0859264740537475	Iron+Bacteria	AFLA_121610
1279	48	cytochrome P450,	cytochrome P450 monooxygenase [Aspergillus oryzae RIB40]	piperizines	G4B84_011771	NA	203.253469610062	0.0250471791144355	0.132853878144365	0.515923841022716	0.908854056732285	Iron	AFLA_121610
1280	48	conserved hypothetical protein	-	piperizines	G4B84_011770	NA	20.5321607738851	-0.0872141504009264	0.4089798347489	0.729188301107765	0.871057753333481	Bacteria	AFLA_121620
1281	48	conserved hypothetical protein	-	piperizines	G4B84_011770	NA	25.4294964806203	-0.130554368769984	0.391936978969555	0.483612906563437	0.771110135346295	Iron+Bacteria	AFLA_121620
1282	48	conserved hypothetical protein	-	piperizines	G4B84_011770	NA	54.3560523910877	0.0714949912271389	0.226011895147579	0.27683544366874	0.760250700143648	Iron	AFLA_121620
1283	48	short-chain dehydrogenase/oxidoreductase, putative	short-chain dehydrogenase/oxidoreductase [Aspergillus oryzae RIB40]	piperizines	G4B84_011769	NA	20.9891883206979	-0.298716640706688	0.51569086930382	0.3074572395516	0.550702440923638	Bacteria	AFLA_121630
1284	48	short-chain dehydrogenase/oxidoreductase, putative	short-chain dehydrogenase/oxidoreductase [Aspergillus oryzae RIB40]	piperizines	G4B84_011769	NA	25.1696867024125	0.947972835948778	0.856531572369168	0.020096586645531	0.119508753899363	Iron+Bacteria	AFLA_121630
1285	48	short-chain dehydrogenase/oxidoreductase, putative	short-chain dehydrogenase/oxidoreductase [Aspergillus oryzae RIB40]	piperizines	G4B84_011769	NA	41.6365962384391	-0.131778659021297	0.329359702484243	0.171173341786705	0.644617309828896	Iron	AFLA_121630
1286	49	efflux pump antibiotic resistance protein, putative	MFS transporter [Aspergillus oryzae RIB40]		G4B84_002350	NA	8.96794261791023	1.3228998648642	0.957157071520267	0.0111488559501952	0.0548240231402861	Bacteria	AFLA_125600
1287	49	efflux pump antibiotic resistance protein, putative	MFS transporter [Aspergillus oryzae RIB40]		G4B84_002350	NA	9.90318050604039	-0.556089885262496	0.800808561140426	0.0873885026100802	0.321209905973853	Iron+Bacteria	AFLA_125600
1288	49	efflux pump antibiotic resistance protein, putative	MFS transporter [Aspergillus oryzae RIB40]		G4B84_002350	NA	9.76022595861319	0.140806662957283	0.403898526676713	0.187244778315395	NA	Iron	AFLA_125600
1289	49	conserved hypothetical protein	-		G4B84_002351	NA	161.632912086242	-0.748828468404993	0.48165833698932	0.0194286116100759	0.084195003285644	Bacteria	AFLA_125610
1290	49	conserved hypothetical protein	-		G4B84_002351	NA	220.290270265801	1.61944275679853	0.497797405993861	9.31514512577197e-05	0.00157274655682421	Iron+Bacteria	AFLA_125610
1291	49	conserved hypothetical protein	-		G4B84_002351	NA	399.136137722443	-0.0495343450463401	0.165822019216191	0.281682009905971	0.763578265445261	Iron	AFLA_125610
1292	49	ThiJ/PfpI family transcriptional regulator,	thiJ/PfpI family transcriptional regulator [Aspergillus oryzae RIB40]		G4B84_002352	NA	9.0110766055564	-0.27383085944144	0.576650320865168	0.371387258236053	0.612927928494654	Bacteria	AFLA_125620
1293	49	ThiJ/PfpI family transcriptional regulator,	thiJ/PfpI family transcriptional regulator [Aspergillus oryzae RIB40]		G4B84_002352	NA	7.04156840092276	0.933457913571252	1.06574806584448	0.0303480507931541	NA	Iron+Bacteria	AFLA_125620
1294	49	ThiJ/PfpI family transcriptional regulator,	thiJ/PfpI family transcriptional regulator [Aspergillus oryzae RIB40]		G4B84_002352	NA	13.3549274606832	-1.38972297700981	0.997479031708549	0.000821105550963832	0.0189085824924773	Iron	AFLA_125620
1295	49	PKS-like enzyme, 426 aa KR-PP	polyketide synthase [Aspergillus niger CBS 513.88]			NA	NA	NA	NA	NA	NA	NA	NA
1296	49	PKS-like enzyme, 708 aa AT-DH	polyketide synthase, putative [Neosartorya fischeri NRRL 181]			NA	NA	NA	NA	NA	NA	NA	NA
1297	49	hypothetical protein	-		G4B84_002355	NA	3.08477827220496	-0.288065949580872	0.827921666110073	0.393603122943799	NA	Bacteria	AFLA_125650
1298	49	hypothetical protein	-		G4B84_002355	NA	3.15311592419586	0.076664071893888	0.71565869291681	0.745040622267556	NA	Iron+Bacteria	AFLA_125650
1299	49	hypothetical protein	-		G4B84_002355	NA	8.11529532287394	-0.037757089261247	0.30461890774973	0.646540481248203	NA	Iron	AFLA_125650
1300	50	ankyrin repeat protein	ankyrin repeat protein [Ajellomyces dermatitidis SLH14081]		G4B84_002453	NA	15.4221865814579	0.190254192350889	0.508433481294886	0.504056514845872	0.723679906119102	Bacteria	AFLA_126660
1301	50	ankyrin repeat protein	ankyrin repeat protein [Ajellomyces dermatitidis SLH14081]		G4B84_002453	NA	14.3132139737412	-0.161057019845155	0.557598491371386	0.481899899238825	0.770549703174035	Iron+Bacteria	AFLA_126660
1302	50	ankyrin repeat protein	ankyrin repeat protein [Ajellomyces dermatitidis SLH14081]		G4B84_002453	NA	23.622954129188	-0.019693627260008	0.245859938034915	0.789326138822589	0.981414794831356	Iron	AFLA_126660
1303	50	hypothetical protein	ankyrin repeat protein [Ajellomyces dermatitidis SLH14081]			NA	NA	NA	NA	NA	NA	NA	NA
1304	50	WD repeat domain,	WD repeat-containing protein [Aspergillus oryzae RIB40]		G4B84_002454	NA	7.27634305329171	-0.0347767440777878	0.582245039531266	0.906452346014309	NA	Bacteria	AFLA_126680
1305	50	WD repeat domain,	WD repeat-containing protein [Aspergillus oryzae RIB40]		G4B84_002454	NA	7.01734629653609	-0.0787283941160947	0.568616281598522	0.727584785581432	NA	Iron+Bacteria	AFLA_126680
1306	50	WD repeat domain,	WD repeat-containing protein [Aspergillus oryzae RIB40]		G4B84_002454	NA	14.3742550232757	-0.0116393383465408	0.235815063976828	0.870961768559588	0.99092610730376	Iron	AFLA_126680
1307	50	conserved hypothetical protein	cell wall cysteine-rich protein [Aspergillus oryzae RIB40]		G4B84_002455	NA	4.40989085032906	0.325481786310286	0.704300777582379	0.330009801472154	NA	Bacteria	AFLA_126690
1308	50	conserved hypothetical protein	cell wall cysteine-rich protein [Aspergillus oryzae RIB40]		G4B84_002455	NA	4.0582516972055	-0.286228821572132	0.717857085453947	0.283150491190888	NA	Iron+Bacteria	AFLA_126690
1309	50	conserved hypothetical protein	cell wall cysteine-rich protein [Aspergillus oryzae RIB40]		G4B84_002455	NA	5.95111402229296	0.0212196434715374	0.292007191783326	0.79139577589992	NA	Iron	AFLA_126690
1310	50	hypothetical protein	-			NA	NA	NA	NA	NA	NA	NA	NA
1311	50	polyketide synthase, 2505 aa KS_AT_DH_M_ER_KR Fum1p 45%Id 63%pos	polyketide synthase [Aspergillus oryzae RIB40]		G4B84_002457	NA	37.8768534088995	0.885890768108371	0.633071822466458	0.0210783281931578	0.0897322176797839	Bacteria	AFLA_126710
1312	50	polyketide synthase, 2505 aa KS_AT_DH_M_ER_KR Fum1p 45%Id 63%pos	polyketide synthase [Aspergillus oryzae RIB40]		G4B84_002457	NA	33.7506677173621	-1.19310450191855	0.862252489317723	0.00857844037198248	0.0633848106370245	Iron+Bacteria	AFLA_126710
1313	50	polyketide synthase, 2505 aa KS_AT_DH_M_ER_KR Fum1p 45%Id 63%pos	polyketide synthase [Aspergillus oryzae RIB40]		G4B84_002457	NA	47.4283470616104	0.0444552562246559	0.212947688554556	0.489807871505578	0.897596974151797	Iron	AFLA_126710
1314	50	hypothetical protein	-			NA	NA	NA	NA	NA	NA	NA	NA
1315	50	conserved hypothetical protein	-		G4B84_002459	NA	1.56806302232545	-0.0546869578729921	0.805662876067389	0.860354615751311	NA	Bacteria	AFLA_126730
1316	50	conserved hypothetical protein	-		G4B84_002459	NA	3.06635359208684	0.396855187535232	0.950995450297294	0.176655476474712	NA	Iron+Bacteria	AFLA_126730
1317	50	conserved hypothetical protein	-		G4B84_002459	NA	2.98515825045979	-0.0285315600729304	0.351236787961914	0.72450289683457	NA	Iron	AFLA_126730
1318	51	C6 factor 247aa	Zn(II)2Cys6 transcription factor [Aspergillus oryzae RIB40]		G4B84_002483	NA	13.4793872040535	0.121053624157259	0.501948246714061	0.666009517992471	0.832190774290014	Bacteria	AFLA_126990
1319	51	C6 factor 247aa	Zn(II)2Cys6 transcription factor [Aspergillus oryzae RIB40]		G4B84_002483	NA	12.7015752414874	-0.242175856032469	0.584615430081992	0.315560033667304	0.6435628076504	Iron+Bacteria	AFLA_126990
1320	51	C6 factor 247aa	Zn(II)2Cys6 transcription factor [Aspergillus oryzae RIB40]		G4B84_002483	NA	23.2870898858127	-0.00596720802134466	0.229485764134664	0.932355326708896	0.996679132561279	Iron	AFLA_126990
1321	51	conserved hyothetical protein 183 aa	Zn(II)2Cys6 transcription factor [Aspergillus oryzae RIB40]			NA	NA	NA	NA	NA	NA	NA	NA
1322	51	conserved hyothetical protein 133 aa	-		G4B84_002484	NA	9.83259858179469	-1.28099600342502	1.14336962079227	0.0184123088493646	0.0807368838970024	Bacteria	AFLA_127010
1323	51	conserved hyothetical protein 133 aa	-		G4B84_002484	NA	10.6075970217958	0.506374173859554	0.90801286017181	0.118466439591151	0.381410154553633	Iron+Bacteria	AFLA_127010
1324	51	conserved hyothetical protein 133 aa	-		G4B84_002484	NA	28.123932019264	-0.0692519413972293	0.305160558089803	0.419231938113504	0.860640645869343	Iron	AFLA_127010
1325	51	FAD-bindingmonooxygenase 473 aa	monooxygenase [Aspergillus oryzae RIB40]		G4B84_002485	NA	17.8811620091256	0.203445831764895	0.47756090531586	0.462232485416858	0.691577261029868	Bacteria	AFLA_127020
1326	51	FAD-bindingmonooxygenase 473 aa	monooxygenase [Aspergillus oryzae RIB40]		G4B84_002485	NA	16.6772787557766	-0.0894262780325952	0.414353477114739	0.640695472793487	0.856765556568211	Iron+Bacteria	AFLA_127020
1327	51	FAD-bindingmonooxygenase 473 aa	monooxygenase [Aspergillus oryzae RIB40]		G4B84_002485	NA	26.0989475651287	-0.039994775252056	0.204837059382995	0.520514888904621	0.910493666273103	Iron	AFLA_127020
1328	51	esterase-lipase 267 aa	monooxygenase [Aspergillus oryzae RIB40]			NA	NA	NA	NA	NA	NA	NA	NA
1329	51	MFS transporter 109 aa	MFS monocarboxylate transporter [Aspergillus oryzae RIB40]		G4B84_002486	NA	11.8010840317947	0.269981387584091	0.547137466326186	0.366719700966244	0.608843401058833	Bacteria	AFLA_127040
1330	51	MFS transporter 109 aa	MFS monocarboxylate transporter [Aspergillus oryzae RIB40]		G4B84_002486	NA	10.0575787611226	-0.824576074833587	0.95237398707497	0.0380618446553827	0.186753560510805	Iron+Bacteria	AFLA_127040
1331	51	MFS transporter 109 aa	MFS monocarboxylate transporter [Aspergillus oryzae RIB40]		G4B84_002486	NA	18.1998502496759	0.00973235368581856	0.215018721718038	0.884232240616124	0.992581943998438	Iron	AFLA_127040
1332	51	transcription initiation 433 aa	YCII-related domain containing protein [Coccidioides posadasii C735 delta SOWgp]		G4B84_002487	NA	1.13665685885805	-0.012490127911702	0.834318892526427	0.967543202364013	NA	Bacteria	AFLA_127050
1333	51	transcription initiation 433 aa	YCII-related domain containing protein [Coccidioides posadasii C735 delta SOWgp]		G4B84_002487	NA	1.46606453940516	-0.0690063630096121	0.788979663719692	0.763031358586308	NA	Iron+Bacteria	AFLA_127050
1334	51	transcription initiation 433 aa	YCII-related domain containing protein [Coccidioides posadasii C735 delta SOWgp]		G4B84_002487	NA	3.11317897315332	0.036169603832767	0.358014811456408	0.657325567801445	NA	Iron	AFLA_127050
1335	51	dioxygenase 182aa	2OG-Fe(II) oxygenase family oxidoreductase [Aspergillus oryzae RIB40]		G4B84_002488	NA	10.8212630226648	-0.263726742525422	0.601251197490405	0.396170927906429	0.636487727008764	Bacteria	AFLA_127060
1336	51	dioxygenase 182aa	2OG-Fe(II) oxygenase family oxidoreductase [Aspergillus oryzae RIB40]		G4B84_002488	NA	11.2629315797583	0.141040962853875	0.566883373225019	0.538548653246798	0.803642850340131	Iron+Bacteria	AFLA_127060
1337	51	dioxygenase 182aa	2OG-Fe(II) oxygenase family oxidoreductase [Aspergillus oryzae RIB40]		G4B84_002488	NA	23.9819099720389	-0.0463859888596167	0.266735368455709	0.552609173480652	0.923712641421918	Iron	AFLA_127060
1338	51	short-chain dehydrogenase,	short chain dehydrogenase [Aspergillus oryzae RIB40]		G4B84_002489	NA	3.9308488394801	0.12342637379298	0.628731906742559	0.686883006204862	NA	Bacteria	AFLA_127070
1339	51	short-chain dehydrogenase,	short chain dehydrogenase [Aspergillus oryzae RIB40]		G4B84_002489	NA	3.93221008154537	0.010475968232309	0.544913519245112	0.962108430673643	NA	Iron+Bacteria	AFLA_127070
1340	51	short-chain dehydrogenase,	short chain dehydrogenase [Aspergillus oryzae RIB40]		G4B84_002489	NA	5.94923935925854	-0.0194533448170981	0.27803412748627	0.804943822765281	NA	Iron	AFLA_127070
1341	51	NMRA-like protein 298 aa	putative nucleoside-diphosphate-sugar epimerase [Metarhizium acridum CQMa 102]		G4B84_002490	NA	5.62835871499687	0.195156012767771	0.65417638189438	0.534859539983596	NA	Bacteria	AFLA_127080
1342	51	NMRA-like protein 298 aa	putative nucleoside-diphosphate-sugar epimerase [Metarhizium acridum CQMa 102]		G4B84_002490	NA	7.10029803070035	-0.261346670006946	0.671164513493916	0.310646702155146	NA	Iron+Bacteria	AFLA_127080
1343	51	NMRA-like protein 298 aa	putative nucleoside-diphosphate-sugar epimerase [Metarhizium acridum CQMa 102]		G4B84_002490	NA	12.7007400466993	0.104703316607479	0.358363055401051	0.276938220956066	NA	Iron	AFLA_127080
1344	51	polyketide synthase, azaphilone-2586aa KS-AT-PP-TE AN0523 81%pos citrinin synthase 65% pos	polyketide synthase [Aspergillus oryzae RIB40]		G4B84_002491	NA	51.4986378570886	-0.0573463129240427	0.398938097387032	0.81722300934808	0.918301757712975	Bacteria	AFLA_127090
1345	51	polyketide synthase, azaphilone-2586aa KS-AT-PP-TE AN0523 81%pos citrinin synthase 65% pos	polyketide synthase [Aspergillus oryzae RIB40]		G4B84_002491	NA	53.3709596650538	-0.0679017294274304	0.383614997911352	0.70987475848664	0.892965009400147	Iron+Bacteria	AFLA_127090
1346	51	polyketide synthase, azaphilone-2586aa KS-AT-PP-TE AN0523 81%pos citrinin synthase 65% pos	polyketide synthase [Aspergillus oryzae RIB40]		G4B84_002491	NA	105.712059303884	-0.0108818832809226	0.180914654627683	0.849229995404735	0.988686416826991	Iron	AFLA_127090
1347	51	thioredoxin-like family 284 aa	sucrase/ferredoxin domain protein [Aspergillus oryzae RIB40]		G4B84_002492	NA	18.9453824065495	-0.261840624813718	0.53791133450757	0.376800847708057	0.618808236270868	Bacteria	AFLA_127100
1348	51	thioredoxin-like family 284 aa	sucrase/ferredoxin domain protein [Aspergillus oryzae RIB40]		G4B84_002492	NA	24.1289554495691	0.701079570627698	0.817649627419021	0.0483063666847815	0.218290567679329	Iron+Bacteria	AFLA_127100
1349	51	thioredoxin-like family 284 aa	sucrase/ferredoxin domain protein [Aspergillus oryzae RIB40]		G4B84_002492	NA	39.7956803514423	-0.0839256030594638	0.262514103371388	0.275389269261805	0.759141600112747	Iron	AFLA_127100
1350	51	MFS transporter, putative	MFS transporter [Aspergillus oryzae RIB40]		G4B84_002493	NA	200.503232518651	-2.63993400721315	0.474188184761278	1.29634155547433e-09	4.26599256001488e-08	Bacteria	AFLA_127110
1351	51	MFS transporter, putative	MFS transporter [Aspergillus oryzae RIB40]		G4B84_002493	NA	221.07219668023	0.516893799163448	0.499913268077777	0.0417034432405081	0.198554831018908	Iron+Bacteria	AFLA_127110
1352	51	MFS transporter, putative	MFS transporter [Aspergillus oryzae RIB40]		G4B84_002493	NA	659.221234845249	-0.0220885339096944	0.115735826665736	0.497025468681936	0.901518655983536	Iron	AFLA_127110
1353	52	hypothetical protein	MFS general substrate transporter [Glarea lozoyensis ATCC 20868]			NA	NA	NA	NA	NA	NA	NA	NA
1354	52	efflux pump antibiotic resistance protein,	efflux pump antibiotic resistance protein [Aspergillus oryzae RIB40]		G4B84_002582	NA	8.34223439258331	0.0098643310151966	0.518760227414106	0.97216142313367	NA	Bacteria	AFLA_128040
1355	52	efflux pump antibiotic resistance protein,	efflux pump antibiotic resistance protein [Aspergillus oryzae RIB40]		G4B84_002582	NA	10.6379620352487	-0.0455856950419274	0.445799891223427	0.81919810931965	0.939327084796826	Iron+Bacteria	AFLA_128040
1356	52	efflux pump antibiotic resistance protein,	efflux pump antibiotic resistance protein [Aspergillus oryzae RIB40]		G4B84_002582	NA	19.6628399119627	0.039526185730329	0.220217534270346	0.555357279516181	0.924219489130605	Iron	AFLA_128040
1357	52	conserved hypothetical protein	putative duf341 domain protein [Eutypa lata UCREL1]		G4B84_002583	NA	34.7625808957762	-1.67785120835317	0.769920451420119	0.00129298760524632	0.00939909503224639	Bacteria	AFLA_128050
1358	52	conserved hypothetical protein	putative duf341 domain protein [Eutypa lata UCREL1]		G4B84_002583	NA	42.8095725390135	2.75853775027224	0.877262789354634	3.97780266985846e-05	0.000779605207181316	Iron+Bacteria	AFLA_128050
1359	52	conserved hypothetical protein	putative duf341 domain protein [Eutypa lata UCREL1]		G4B84_002583	NA	83.6357782793849	-0.292157371145076	0.478248867567058	0.0520788119899554	0.363012914041606	Iron	AFLA_128050
1360	52	polyketide synthase, 2591 aa KS-AT-DH-M-ER-NADB-PP (orthologs in fum, clav, niger	polyketide synthase [Aspergillus fumigatus Af293]		G4B84_002584	NA	174.716836985416	-0.509494043266399	0.467072909945299	0.0821233703911811	0.236707825601651	Bacteria	AFLA_128060
1361	52	polyketide synthase, 2591 aa KS-AT-DH-M-ER-NADB-PP (orthologs in fum, clav, niger	polyketide synthase [Aspergillus fumigatus Af293]		G4B84_002584	NA	220.269446834004	0.536555201793592	0.593812386084636	0.0563501708144865	0.243174953661376	Iron+Bacteria	AFLA_128060
1362	52	polyketide synthase, 2591 aa KS-AT-DH-M-ER-NADB-PP (orthologs in fum, clav, niger	polyketide synthase [Aspergillus fumigatus Af293]		G4B84_002584	NA	427.805009270471	-0.0235165206423781	0.171463082635674	0.658052910738591	0.953444752340779	Iron	AFLA_128060
1363	52	conserved hypothetical protein	-		G4B84_002585	NA	69.7794367776253	-2.3128927773914	0.574220650358689	2.66772504705689e-06	4.36866316552792e-05	Bacteria	AFLA_128070
1364	52	conserved hypothetical protein	-		G4B84_002585	NA	65.4769193989015	0.683199151255796	0.690754862970815	0.0369078093813146	0.1832085687594	Iron+Bacteria	AFLA_128070
1365	52	conserved hypothetical protein	-		G4B84_002585	NA	186.734099414386	-0.260365370803148	0.411899824570173	0.0524138814040205	0.363985583171282	Iron	AFLA_128070
1366	52	conserved hypothetical protein	-		G4B84_002586	NA	71.3174152339655	-1.8537751837386	0.593948355673308	8.6005783315938e-05	0.000930622077090828	Bacteria	AFLA_128080
1367	52	conserved hypothetical protein	-		G4B84_002586	NA	74.3102108078098	1.03973159976089	0.738193014962536	0.00940962204061152	0.0676867181116716	Iron+Bacteria	AFLA_128080
1368	52	conserved hypothetical protein	-		G4B84_002586	NA	191.093229834749	-0.141370095188862	0.312462840510522	0.128622673675672	0.573991265634231	Iron	AFLA_128080
1369	52	cytochrome P450 alkane hydroxylase, putative	cytochrome P450 alkane hydroxylase [Aspergillus oryzae RIB40]		G4B84_002587	NA	49.9507547220041	-1.09544708021893	0.587192987653703	0.00536885151346487	0.0305727350768715	Bacteria	AFLA_128090
1370	52	cytochrome P450 alkane hydroxylase, putative	cytochrome P450 alkane hydroxylase [Aspergillus oryzae RIB40]		G4B84_002587	NA	49.7978772811189	1.07280835295381	0.676181474919298	0.00607634022812462	0.0488817377712801	Iron+Bacteria	AFLA_128090
1371	52	cytochrome P450 alkane hydroxylase, putative	cytochrome P450 alkane hydroxylase [Aspergillus oryzae RIB40]		G4B84_002587	NA	113.056946621386	-0.397404890890923	0.461471842502675	0.0218363840960728	0.214031450812456	Iron	AFLA_128090
1372	53	cytochrome P450, putative	cytochrome P450 [Aspergillus oryzae RIB40]	flavunoidine		NA	NA	NA	NA	NA	NA	NA	NA
1373	53	cytochrome P450,	cytochrome P450 [Aspergillus oryzae RIB40]	flavunoidine	G4B84_005463	NA	13.0008246611945	-0.0274430960511629	0.458969689566	0.918168336000692	0.964602510487806	Bacteria	AFLA_135440
1374	53	cytochrome P450,	cytochrome P450 [Aspergillus oryzae RIB40]	flavunoidine	G4B84_005463	NA	14.958978900364	-0.520708729036308	0.705993323521098	0.0861843782952289	0.318401729290701	Iron+Bacteria	AFLA_135440
1375	53	cytochrome P450,	cytochrome P450 [Aspergillus oryzae RIB40]	flavunoidine	G4B84_005463	NA	34.2788757370921	0.0788467228855499	0.261304202846544	0.304277636702775	0.777801924208201	Iron	AFLA_135440
1376	53	trichodiene synthase,	trichodiene synthase (TRI5) domain protein [Aspergillus oryzae RIB40]	flavunoidine	G4B84_005464	NA	3.57237578421741	-0.0777758139873239	0.644834486543301	0.799600306751979	NA	Bacteria	AFLA_135450
1377	53	trichodiene synthase,	trichodiene synthase (TRI5) domain protein [Aspergillus oryzae RIB40]	flavunoidine	G4B84_005464	NA	2.85093140213845	-0.0369573766425596	0.649788349663517	0.873766408395137	NA	Iron+Bacteria	AFLA_135450
1378	53	trichodiene synthase,	trichodiene synthase (TRI5) domain protein [Aspergillus oryzae RIB40]	flavunoidine	G4B84_005464	NA	5.92066496536517	-0.0909390622143397	0.368159834476752	0.329819713436816	NA	Iron	AFLA_135450
1379	53	conserved hypothetical protein	geranylgeranyl pyrophosphate synthase [Neosartorya fischeri NRRL 181]	flavunoidine	G4B84_005465	NA	8.82099132914674	0.379403216727029	0.63390477341887	0.2471844592384	0.482908802198502	Bacteria	AFLA_135460
1380	53	conserved hypothetical protein	geranylgeranyl pyrophosphate synthase [Neosartorya fischeri NRRL 181]	flavunoidine	G4B84_005465	NA	7.42873416566008	-0.211092449307416	0.602275943571561	0.38198347833698	NA	Iron+Bacteria	AFLA_135460
1381	53	conserved hypothetical protein	geranylgeranyl pyrophosphate synthase [Neosartorya fischeri NRRL 181]	flavunoidine	G4B84_005465	NA	10.2133077843524	-0.0266879892756177	0.252507978066562	0.722116346816019	NA	Iron	AFLA_135460
1382	53	ornithine decarboxylase,	ornithine decarboxylase [Aspergillus oryzae RIB40]	flavunoidine	G4B84_005466	NA	4.42314362611986	0.054038904583703	0.599826504248412	0.856701113813907	NA	Bacteria	AFLA_135470
1383	53	ornithine decarboxylase,	ornithine decarboxylase [Aspergillus oryzae RIB40]	flavunoidine	G4B84_005466	NA	4.04686108065311	-0.101573972327874	0.584887929829567	0.658245568596472	NA	Iron+Bacteria	AFLA_135470
1384	53	ornithine decarboxylase,	ornithine decarboxylase [Aspergillus oryzae RIB40]	flavunoidine	G4B84_005466	NA	7.45340876337168	-0.0304377810841086	0.280982168617588	0.702184544360292	NA	Iron	AFLA_135470
1385	53	galactose-proton symport,	galactose-proton symport [Aspergillus oryzae RIB40]	flavunoidine	G4B84_005467	NA	1.30928407852859	0.186421745306889	0.854089663750002	0.560284911368866	NA	Bacteria	AFLA_135480
1386	53	galactose-proton symport,	galactose-proton symport [Aspergillus oryzae RIB40]	flavunoidine	G4B84_005467	NA	1.46192649271747	-0.300239285931818	0.894393504475881	0.264622788966484	NA	Iron+Bacteria	AFLA_135480
1387	53	galactose-proton symport,	galactose-proton symport [Aspergillus oryzae RIB40]	flavunoidine	G4B84_005467	NA	2.78475184840103	0.0782565045135866	0.386747412085733	0.379508440121112	NA	Iron	AFLA_135480
1388	53	nonribosomal peptide synthase,1071 aa A-PP-C	nonribosomal peptide synthase [Aspergillus oryzae RIB40] flavunoidine flvI	flavunoidine	G4B84_005468	NA	11.8583859098652	-0.360563286327473	0.592201734754519	0.255266259556678	0.492295822616657	Bacteria	AFLA_135490
1389	53	nonribosomal peptide synthase,1071 aa A-PP-C	nonribosomal peptide synthase [Aspergillus oryzae RIB40] flavunoidine flvI	flavunoidine	G4B84_005468	NA	12.9492456177172	0.193278946133979	0.518988091742424	0.38594135261149	0.705936903250005	Iron+Bacteria	AFLA_135490
1390	53	nonribosomal peptide synthase,1071 aa A-PP-C	nonribosomal peptide synthase [Aspergillus oryzae RIB40] flavunoidine flvI	flavunoidine	G4B84_005468	NA	27.6138079562716	-0.0455775691191763	0.226384099669611	0.505099195923995	0.905154129630171	Iron	AFLA_135490
1391	53	conserved hypothetical protein	C6 transcription factor [Aspergillus niger CBS 513.88]	flavunoidine	G4B84_005469	NA	8.95356844860158	-0.030219185598767	0.522291594132616	0.91514295083412	0.963866269899054	Bacteria	AFLA_135500
1392	53	conserved hypothetical protein	C6 transcription factor [Aspergillus niger CBS 513.88]	flavunoidine	G4B84_005469	NA	7.88324636761574	0.0640094642816991	0.514487536996028	0.766713047486219	0.917036317820492	Iron+Bacteria	AFLA_135500
1393	53	conserved hypothetical protein	C6 transcription factor [Aspergillus niger CBS 513.88]	flavunoidine	G4B84_005469	NA	14.145411819155	-0.126402798682361	0.363385443962486	0.211181039097031	0.7005930972044	Iron	AFLA_135500
1394	54	aflYe/ orf/ Ser -Thr protein phosphatase family protein	Ser/Thr protein phosphatase family protein [Aspergillus oryzae RIB40]	aflatoxin	G4B84_005782	aflYe	167.100565263813	-0.465718079654782	0.381268660924611	0.0705998993398134	0.214426767230151	Bacteria	AFLA_139100
1395	54	aflYe/ orf/ Ser -Thr protein phosphatase family protein	Ser/Thr protein phosphatase family protein [Aspergillus oryzae RIB40]	aflatoxin	G4B84_005782	aflYe	142.627718442217	0.349128921393164	0.377476946084363	0.0803615389189838	0.305402651311106	Iron+Bacteria	AFLA_139100
1396	54	aflYe/ orf/ Ser -Thr protein phosphatase family protein	Ser/Thr protein phosphatase family protein [Aspergillus oryzae RIB40]	aflatoxin	G4B84_005782	aflYe	300.134499139611	-1.04871062142265	0.343219130492621	0.00017300884989953	0.00575756097345897	Iron	AFLA_139100
1397	54	aflYd/ sugR/ sugar regulator	aflYd/ sugR/ sugar regulator [Aspergillus oryzae RIB40]	aflatoxin	G4B84_005783	aflYd	139.920869778994	-0.0635363409452561	0.349232379588481	0.781567298826867	0.901819809949118	Bacteria	AFLA_139110
1398	54	aflYd/ sugR/ sugar regulator	aflYd/ sugR/ sugar regulator [Aspergillus oryzae RIB40]	aflatoxin	G4B84_005783	aflYd	123.959591233889	0.0712294932780594	0.326221914367686	0.667723591330098	0.869977050733968	Iron+Bacteria	AFLA_139110
1399	54	aflYd/ sugR/ sugar regulator	aflYd/ sugR/ sugar regulator [Aspergillus oryzae RIB40]	aflatoxin	G4B84_005783	aflYd	228.348085906589	-0.252094676393083	0.409558353000951	0.0563197457138233	0.380095626508549	Iron	AFLA_139110
1400	54	aflYc/ glcA/ glucosidase	alpha-glucosidase [Aspergillus oryzae RIB40]	aflatoxin	G4B84_005784	aflYc	9.3839464976165	0.314778819355931	0.571551556319115	0.307201699931574	0.550629873888223	Bacteria	AFLA_139120
1401	54	aflYc/ glcA/ glucosidase	alpha-glucosidase [Aspergillus oryzae RIB40]	aflatoxin	G4B84_005784	aflYc	10.36544971994	-0.276033380238557	0.547549244326395	0.243225198154444	0.56112201393202	Iron+Bacteria	AFLA_139120
1402	54	aflYc/ glcA/ glucosidase	alpha-glucosidase [Aspergillus oryzae RIB40]	aflatoxin	G4B84_005784	aflYc	16.2742119082149	0.0525846585567347	0.244181106380571	0.47111506532002	0.888656278151622	Iron	AFLA_139120
1403	54	aflYb/ hxtA/ hexose transporter	sugar transporter [Aspergillus oryzae RIB40]	aflatoxin	G4B84_005785	aflYb	96.8335487159125	-0.221509549590699	0.359454863293574	0.346658179276019	0.587358399211379	Bacteria	AFLA_139130
1404	54	aflYb/ hxtA/ hexose transporter	sugar transporter [Aspergillus oryzae RIB40]	aflatoxin	G4B84_005785	aflYb	94.7578423691025	0.114872473792289	0.302196418670947	0.474967190140216	0.765274655580443	Iron+Bacteria	AFLA_139130
1405	54	aflYb/ hxtA/ hexose transporter	sugar transporter [Aspergillus oryzae RIB40]	aflatoxin	G4B84_005785	aflYb	189.143051557089	-0.11218116857659	0.259741841232067	0.13895383120003	0.594332744568702	Iron	AFLA_139130
1406	54	aflYa/ nadA/ NADH oxidase	NADH oxidase [Coniosporium apollinis CBS 100218]	aflatoxin	G4B84_005786	aflYa	85.9773867692029	-3.54558092812226	0.67771797561025	5.8092198312386e-09	1.66349096051435e-07	Bacteria	AFLA_139140
1407	54	aflYa/ nadA/ NADH oxidase	NADH oxidase [Coniosporium apollinis CBS 100218]	aflatoxin	G4B84_005786	aflYa	138.16808964096	-0.544525314799536	0.800537716286016	0.0919357840167647	0.330924579362181	Iron+Bacteria	AFLA_139140
1408	54	aflYa/ nadA/ NADH oxidase	NADH oxidase [Coniosporium apollinis CBS 100218]	aflatoxin	G4B84_005786	aflYa	480.508360030116	0.181791832737161	0.391420086385792	0.114486984190423	0.544531283228283	Iron	AFLA_139140
1409	54	aflY/ hypA/ hypP/ hypothetical protein	-	aflatoxin	G4B84_005787	aflY	459.623958521597	-4.37971583180177	0.552393873105348	8.64347746453723e-17	8.45266862239556e-15	Bacteria	AFLA_139150
1410	54	aflY/ hypA/ hypP/ hypothetical protein	-	aflatoxin	G4B84_005787	aflY	781.961443691138	-0.868037304612511	0.886139871349668	0.0289796973089987	0.155975497749905	Iron+Bacteria	AFLA_139150
1411	54	aflY/ hypA/ hypP/ hypothetical protein	-	aflatoxin	G4B84_005787	aflY	2760.21644498605	0.263570630027953	0.450446855118776	0.0608655377897806	0.396653498573548	Iron	AFLA_139150
1412	54	aflX/ ordB/ monooxygenase/ oxidase	STCQ_EMENI Putative sterigmatocystin biosynthesis protein stcQ [Aspergillus nidulans FGSC A4]	aflatoxin	G4B84_005788	aflX	177.148618172346	-5.79748975612064	0.734863095373645	3.55086704839753e-17	3.71800887107967e-15	Bacteria	AFLA_139160
1413	54	aflX/ ordB/ monooxygenase/ oxidase	STCQ_EMENI Putative sterigmatocystin biosynthesis protein stcQ [Aspergillus nidulans FGSC A4]	aflatoxin	G4B84_005788	aflX	240.542448169892	-0.312465191414447	0.678596882758541	0.24043890657245	0.558094073202208	Iron+Bacteria	AFLA_139160
1414	54	aflX/ ordB/ monooxygenase/ oxidase	STCQ_EMENI Putative sterigmatocystin biosynthesis protein stcQ [Aspergillus nidulans FGSC A4]	aflatoxin	G4B84_005788	aflX	858.269057210111	0.0667254982451856	0.2491610363167	0.365353909215252	0.82881414096219	Iron	AFLA_139160
1415	54	aflW/ moxY/ monooxygenase	sterigmatocystin biosynthesis monooxygenase stcW [Aspergillus oryzae RIB40]	aflatoxin	G4B84_005789	aflW	785.427089396198	-5.04554412375807	0.540281251376076	3.00135522322093e-22	7.40763053426385e-20	Bacteria	AFLA_139170
1416	54	aflW/ moxY/ monooxygenase	sterigmatocystin biosynthesis monooxygenase stcW [Aspergillus oryzae RIB40]	aflatoxin	G4B84_005789	aflW	1126.79094780638	-0.332587376244206	0.590103111198655	0.187610627551677	0.489492402527125	Iron+Bacteria	AFLA_139170
1417	54	aflW/ moxY/ monooxygenase	sterigmatocystin biosynthesis monooxygenase stcW [Aspergillus oryzae RIB40]	aflatoxin	G4B84_005789	aflW	3986.14908059734	0.102061865997946	0.287462126166084	0.224570464185721	0.715926337023609	Iron	AFLA_139170
1418	54	aflV/ cypX/ cytochrome P450 monooxygenase	sterigmatocystin biosynthesis P450 monooxygenase STCB [Aspergillus oryzae RIB40]	aflatoxin	G4B84_005790	aflV	545.04511141704	-4.75447738615325	0.552561388841834	2.69231734834526e-19	4.10420024013927e-17	Bacteria	AFLA_139180
1419	54	aflV/ cypX/ cytochrome P450 monooxygenase	sterigmatocystin biosynthesis P450 monooxygenase STCB [Aspergillus oryzae RIB40]	aflatoxin	G4B84_005790	aflV	927.444711661833	-0.347277591167511	0.630935675025855	0.186350495638826	0.48774976678807	Iron+Bacteria	AFLA_139180
1420	54	aflV/ cypX/ cytochrome P450 monooxygenase	sterigmatocystin biosynthesis P450 monooxygenase STCB [Aspergillus oryzae RIB40]	aflatoxin	G4B84_005790	aflV	3279.05609268486	0.235342617531158	0.433493612471194	0.0748061640205205	0.445396655772208	Iron	AFLA_139180
1421	54	aflK/ vbs/ VERB synthase	versicolorin B synthase [Aspergillus oryzae RIB40]	aflatoxin	G4B84_005791	aflK	1939.18299050942	-4.88254807191672	0.548845697198327	1.92855174061535e-20	3.70210506355902e-18	Bacteria	AFLA_139190
1422	54	aflK/ vbs/ VERB synthase	versicolorin B synthase [Aspergillus oryzae RIB40]	aflatoxin	G4B84_005791	aflK	3212.30839336776	-0.262879481197207	0.559779949827323	0.269485957572362	0.593552058192719	Iron+Bacteria	AFLA_139190
1423	54	aflK/ vbs/ VERB synthase	versicolorin B synthase [Aspergillus oryzae RIB40]	aflatoxin	G4B84_005791	aflK	11345.8843172457	0.190034562030437	0.398465094038669	0.106714084902176	0.52716459996347	Iron	AFLA_139190
1424	54	aflQ/ ordA/ ord-1/ oxidoreductase/ cytochrome P450 monooxigenase	O-methylsterigmatocystin oxidoreductase [Aspergillus oryzae RIB40]	aflatoxin	G4B84_005792	aflQ	444.926713103939	-4.52230034991881	0.661137596664205	2.58872986368521e-13	1.5973079623191e-11	Bacteria	AFLA_139200
1425	54	aflQ/ ordA/ ord-1/ oxidoreductase/ cytochrome P450 monooxigenase	O-methylsterigmatocystin oxidoreductase [Aspergillus oryzae RIB40]	aflatoxin	G4B84_005792	aflQ	603.670715191435	-0.226759124863975	0.66508460852469	0.368686791754099	0.688888957453277	Iron+Bacteria	AFLA_139200
1426	54	aflQ/ ordA/ ord-1/ oxidoreductase/ cytochrome P450 monooxigenase	O-methylsterigmatocystin oxidoreductase [Aspergillus oryzae RIB40]	aflatoxin	G4B84_005792	aflQ	2129.83494751323	0.0639187729730322	0.255543770709972	0.397915865277891	0.847754443066506	Iron	AFLA_139200
1427	54	aflP/ omtA/ omt-1/ O-methyltransferase A	sterigmatocystin 8-O-methyltransferase [Aspergillus oryzae RIB40]	aflatoxin	G4B84_005793	aflP	1023.5034898822	-5.18561570988124	0.590575382467267	4.29881281328504e-20	7.55279552923945e-18	Bacteria	AFLA_139210
1428	54	aflP/ omtA/ omt-1/ O-methyltransferase A	sterigmatocystin 8-O-methyltransferase [Aspergillus oryzae RIB40]	aflatoxin	G4B84_005793	aflP	1298.79173609734	-0.278955261520903	0.567150534984035	0.247701695364333	0.566030404299143	Iron+Bacteria	AFLA_139210
1429	54	aflP/ omtA/ omt-1/ O-methyltransferase A	sterigmatocystin 8-O-methyltransferase [Aspergillus oryzae RIB40]	aflatoxin	G4B84_005793	aflP	4613.50507798695	0.038359758728783	0.225833403066741	0.576480883677944	0.932239468611282	Iron	AFLA_139210
1430	54	aflO/ omtB/ dmtA/ O-methyltransferase B	O-methyltransferase B [Aspergillus oryzae RIB40]	aflatoxin	G4B84_005794	aflO	1473.67064323547	-6.81619216757636	0.614555103864968	2.40731992602904e-31	1.78244845380122e-28	Bacteria	AFLA_139220
1431	54	aflO/ omtB/ dmtA/ O-methyltransferase B	O-methyltransferase B [Aspergillus oryzae RIB40]	aflatoxin	G4B84_005794	aflO	1691.2995491124	0.104617477738786	0.451750324891722	0.604668697380408	0.837421917231513	Iron+Bacteria	AFLA_139220
1432	54	aflO/ omtB/ dmtA/ O-methyltransferase B	O-methyltransferase B [Aspergillus oryzae RIB40]	aflatoxin	G4B84_005794	aflO	6021.69170808227	0.0079493036751496	0.186225594383578	0.892739856795797	0.992787490803464	Iron	AFLA_139220
1433	54	aflI/ avfA/ cytochrome P450 monooxygenase	sterigmatocystin biosynthesis protein stcO [Aspergillus oryzae RIB40]	aflatoxin	G4B84_005795	aflI	35.9001131996917	-4.52805815396924	1.16164064487541	1.10044329359371e-06	1.95999917206054e-05	Bacteria	AFLA_139230
1434	54	aflI/ avfA/ cytochrome P450 monooxygenase	sterigmatocystin biosynthesis protein stcO [Aspergillus oryzae RIB40]	aflatoxin	G4B84_005795	aflI	54.8283425633988	0.181071514974176	0.645426829921714	0.458579130968308	0.75616783434065	Iron+Bacteria	AFLA_139230
1435	54	aflI/ avfA/ cytochrome P450 monooxygenase	sterigmatocystin biosynthesis protein stcO [Aspergillus oryzae RIB40]	aflatoxin	G4B84_005795	aflI	191.023815837664	0.11194474618736	0.316628065600638	0.222203016556163	0.713142093484936	Iron	AFLA_139230
1436	54	aflLa/ hypB/ hypothetical protein	-	aflatoxin	G4B84_005796	aflLa	18.0999078065889	-3.41378338453781	1.29834311070763	9.42913467560415e-05	0.00100558035028099	Bacteria	AFLA_139240
1437	54	aflLa/ hypB/ hypothetical protein	-	aflatoxin	G4B84_005796	aflLa	28.8109029326689	-0.0713350753846564	0.607409896248897	0.757219340677391	0.912621534674433	Iron+Bacteria	AFLA_139240
1438	54	aflLa/ hypB/ hypothetical protein	-	aflatoxin	G4B84_005796	aflLa	100.700831928735	0.164882441809321	0.373617552855325	0.131615757188259	0.58106306252878	Iron	AFLA_139240
1439	54	aflL/ verB/ desaturase/ P450 monooxygenase	sterigmatocystin biosynthesis P450 monooxygenase stcL [Aspergillus oryzae RIB40]	aflatoxin	G4B84_005797	aflL	1886.89332606936	-5.19577347250565	0.539285652340901	1.59395031680349e-23	4.72082542399571e-21	Bacteria	AFLA_139250
1440	54	aflL/ verB/ desaturase/ P450 monooxygenase	sterigmatocystin biosynthesis P450 monooxygenase stcL [Aspergillus oryzae RIB40]	aflatoxin	G4B84_005797	aflL	3667.24760570027	-0.574955298744774	0.738005014608736	0.0711326439739985	0.281635333852243	Iron+Bacteria	AFLA_139250
1441	54	aflL/ verB/ desaturase/ P450 monooxygenase	sterigmatocystin biosynthesis P450 monooxygenase stcL [Aspergillus oryzae RIB40]	aflatoxin	G4B84_005797	aflL	13027.0513103387	0.531809959579226	0.581106245715187	0.0149182221664928	0.166685060398049	Iron	AFLA_139250
1442	54	aflG/ avnA/ ord-1/ cytochrome P450 monooxygenase	sterigmatocystin biosynthesis P450 monooxygenase stcL [Aspergillus oryzae RIB40]	aflatoxin		aflG	NA	NA	NA	NA	NA	NA	NA
1443	54	aflNa/ hypD/ hypothetical protein	integral membrane protein [Aspergillus oryzae RIB40]	aflatoxin	G4B84_005798	aflNa	2987.30458958723	-5.08811311291315	0.442260945736888	4.13325665768167e-32	3.69088250766069e-29	Bacteria	AFLA_139270
1444	54	aflNa/ hypD/ hypothetical protein	integral membrane protein [Aspergillus oryzae RIB40]	aflatoxin	G4B84_005798	aflNa	3451.69289213514	0.614866390068739	0.646568997421255	0.0445119066989336	0.206727878549625	Iron+Bacteria	AFLA_139270
1445	54	aflNa/ hypD/ hypothetical protein	integral membrane protein [Aspergillus oryzae RIB40]	aflatoxin	G4B84_005798	aflNa	11860.3845694064	0.00396546976823366	0.157671677942888	0.936944878209228	0.996679132561279	Iron	AFLA_139270
1446	54	aflN/ verA/ monooxygenase	sterigmatocystin biosynthesis P450 monooxygenase stcS [Aspergillus oryzae RIB40]	aflatoxin	G4B84_005799	aflN	415.60895982841	-3.27490965629838	0.528722986013886	2.42408216062293e-11	1.08310498607833e-09	Bacteria	AFLA_139280
1447	54	aflN/ verA/ monooxygenase	sterigmatocystin biosynthesis P450 monooxygenase stcS [Aspergillus oryzae RIB40]	aflatoxin	G4B84_005799	aflN	641.939824257242	-1.14607191289013	0.868563228001379	0.010277091638368	0.0722599487013366	Iron+Bacteria	AFLA_139280
1448	54	aflN/ verA/ monooxygenase	sterigmatocystin biosynthesis P450 monooxygenase stcS [Aspergillus oryzae RIB40]	aflatoxin	G4B84_005799	aflN	2210.694978592	0.195313138205089	0.385662732872591	0.0943707782957784	0.50040823329484	Iron	AFLA_139280
1449	54	aflMa/ hypE/ hypothetical protein	-	aflatoxin	G4B84_005800	aflMa	622.347095000331	-4.74307217582794	0.523375688179786	4.65163797482115e-21	9.84058760142777e-19	Bacteria	AFLA_139290
1450	54	aflMa/ hypE/ hypothetical protein	-	aflatoxin	G4B84_005800	aflMa	1070.61844028834	-0.44758003541741	0.673888013465824	0.117110932541248	0.378806350742786	Iron+Bacteria	AFLA_139290
1451	54	aflMa/ hypE/ hypothetical protein	-	aflatoxin	G4B84_005800	aflMa	3780.0370406667	0.376818757402061	0.493120198935942	0.0290557231460519	0.256832270539956	Iron	AFLA_139290
1452	54	aflM/ ver-1/ dehydrogenase/ ketoreductase	versicolorin reductase [Aspergillus oryzae RIB40]	aflatoxin		aflM	NA	NA	NA	NA	NA	NA	NA
1453	54	aflE/ norA/ aad/ adh-2/ NOR reductase/ dehydrogenase	sterigmatocystin biosynthesis dehydrogenase stcV [Aspergillus oryzae RIB40]	aflatoxin	G4B84_005801	aflE	5795.924063387	-5.36292822676831	0.532599304454593	1.85833926939321e-25	7.40905571789616e-23	Bacteria	AFLA_139310
1454	54	aflE/ norA/ aad/ adh-2/ NOR reductase/ dehydrogenase	sterigmatocystin biosynthesis dehydrogenase stcV [Aspergillus oryzae RIB40]	aflatoxin	G4B84_005801	aflE	10423.4562597314	-0.420367866316965	0.651164169870008	0.129177005624388	0.400603624052468	Iron+Bacteria	AFLA_139310
1455	54	aflE/ norA/ aad/ adh-2/ NOR reductase/ dehydrogenase	sterigmatocystin biosynthesis dehydrogenase stcV [Aspergillus oryzae RIB40]	aflatoxin	G4B84_005801	aflE	37015.5242189518	0.321886240846789	0.493969497636794	0.0432517387083558	0.326108279920387	Iron	AFLA_139310
1456	54	aflJ/ estA/ esterase	sterigmatocystin biosynthesis lipase/esterase stcI [Aspergillus oryzae RIB40]	aflatoxin		aflJ	NA	NA	NA	NA	NA	NA	NA
1457	54	aflH/ adhA/ short chain alcohol dehydrogenase	aflH/ adhA/ short chain alcohol dehydrogenase [Aspergillus oryzae RIB40]	aflatoxin	G4B84_005802	aflH	726.602262499143	-4.41037201227195	0.526096947535369	2.06115672687002e-18	2.73922443983777e-16	Bacteria	AFLA_139330
1458	54	aflH/ adhA/ short chain alcohol dehydrogenase	aflH/ adhA/ short chain alcohol dehydrogenase [Aspergillus oryzae RIB40]	aflatoxin	G4B84_005802	aflH	1044.89890509945	-0.800524039881683	0.783755389816059	0.0292911730604188	0.15693497117717	Iron+Bacteria	AFLA_139330
1459	54	aflH/ adhA/ short chain alcohol dehydrogenase	aflH/ adhA/ short chain alcohol dehydrogenase [Aspergillus oryzae RIB40]	aflatoxin	G4B84_005802	aflH	3675.30925954275	0.115348566253575	0.297380160499954	0.185840400564626	0.670136444427333	Iron	AFLA_139330
1460	54	aflS/ aflJ pathway regulator	aflS/ pathway regulator [Aspergillus oryzae RIB40]	aflatoxin	G4B84_005803	aflS	1455.53583822204	-2.78488727477446	0.448113200089966	2.48009713589901e-11	1.10337712063215e-09	Bacteria	AFLA_139340
1461	54	aflS/ aflJ pathway regulator	aflS/ pathway regulator [Aspergillus oryzae RIB40]	aflatoxin	G4B84_005803	aflS	2071.8975680785	0.111048739416576	0.311656616167634	0.496083259234486	0.777412178194392	Iron+Bacteria	AFLA_139340
1462	54	aflS/ aflJ pathway regulator	aflS/ pathway regulator [Aspergillus oryzae RIB40]	aflatoxin	G4B84_005803	aflS	6482.90882087715	0.133028746330825	0.273808154870544	0.10238665428261	0.516359487821467	Iron	AFLA_139340
1463	54	aflR / apa-2 / afl-2 / transcription activator	aflatoxin biosynthesis regulatory protein [Aspergillus oryzae RIB40]	aflatoxin	G4B84_005804	aflR	139.866153916252	-2.21887619673379	0.613907216665165	1.32852301642988e-05	0.000180491082415625	Bacteria	AFLA_139360
1464	54	aflR / apa-2 / afl-2 / transcription activator	aflatoxin biosynthesis regulatory protein [Aspergillus oryzae RIB40]	aflatoxin	G4B84_005804	aflR	176.82103039131	0.074489429018381	0.369759679384512	0.67662293574739	0.874976635365735	Iron+Bacteria	AFLA_139360
1465	54	aflR / apa-2 / afl-2 / transcription activator	aflatoxin biosynthesis regulatory protein [Aspergillus oryzae RIB40]	aflatoxin	G4B84_005804	aflR	536.490895182288	0.0309256125097664	0.191893766571015	0.60056830493266	0.937950659110281	Iron	AFLA_139360
1466	54	aflB / fas-1 / fatty acid synthase beta subunit	sterigmatocystin biosynthesis fatty acid synthase subunit beta [Aspergillus oryzae RIB40]	aflatoxin	G4B84_005805	aflB	1417.78320011175	-2.43790129271398	0.560747079022857	6.55439056262253e-07	1.21748985668441e-05	Bacteria	AFLA_139370
1467	54	aflB / fas-1 / fatty acid synthase beta subunit	sterigmatocystin biosynthesis fatty acid synthase subunit beta [Aspergillus oryzae RIB40]	aflatoxin	G4B84_005805	aflB	1822.91086315957	-0.61244447363874	0.699004508317196	0.0535737692164951	0.235019724866569	Iron+Bacteria	AFLA_139370
1468	54	aflB / fas-1 / fatty acid synthase beta subunit	sterigmatocystin biosynthesis fatty acid synthase subunit beta [Aspergillus oryzae RIB40]	aflatoxin	G4B84_005805	aflB	6003.05159803497	0.0614948087674051	0.243515633799819	0.395326670701521	0.845444789719449	Iron	AFLA_139370
1469	54	aflA / fas-2 / hexA / fatty acid synthase alpha subunit	sterigmatocystin biosynthesis fatty acid synthase subunit alpha [Aspergillus oryzae RIB40]	aflatoxin	G4B84_005806	aflA	1230.40802255028	-2.18209738240886	0.561745947315421	5.06164663918769e-06	7.57128846490903e-05	Bacteria	AFLA_139380
1470	54	aflA / fas-2 / hexA / fatty acid synthase alpha subunit	sterigmatocystin biosynthesis fatty acid synthase subunit alpha [Aspergillus oryzae RIB40]	aflatoxin	G4B84_005806	aflA	1682.6814886949	-2.48103986429665	0.860615993574811	0.000107164244656823	0.00176438274238556	Iron+Bacteria	AFLA_139380
1471	54	aflA / fas-2 / hexA / fatty acid synthase alpha subunit	sterigmatocystin biosynthesis fatty acid synthase subunit alpha [Aspergillus oryzae RIB40]	aflatoxin	G4B84_005806	aflA	5617.00555626498	0.102804172866723	0.306150656402989	0.246684238055861	0.733762922723739	Iron	AFLA_139380
1472	54	aflD / nor-1 / reductase	aflatoxin biosynthesis ketoreductase nor-1 [Aspergillus oryzae RIB40]	aflatoxin	G4B84_005807	aflD	554.109336767543	-4.57826975156328	0.508765504603379	8.94793879313233e-21	1.85508667059219e-18	Bacteria	AFLA_139390
1473	54	aflD / nor-1 / reductase	aflatoxin biosynthesis ketoreductase nor-1 [Aspergillus oryzae RIB40]	aflatoxin	G4B84_005807	aflD	844.541387382974	-1.26829121699279	0.901369859438376	0.00754956576869934	0.0576715027705469	Iron+Bacteria	AFLA_139390
1474	54	aflD / nor-1 / reductase	aflatoxin biosynthesis ketoreductase nor-1 [Aspergillus oryzae RIB40]	aflatoxin	G4B84_005807	aflD	2982.62925446694	0.160938572403816	0.350668825222752	0.123256534766014	0.563757405790142	Iron	AFLA_139390
1475	54	aflCa / hypC / hypothetical protein	-	aflatoxin	G4B84_005808	aflCa	2795.0436031439	-6.41801676759886	0.603110285693677	9.47735958008619e-29	5.77895937689256e-26	Bacteria	AFLA_139400
1476	54	aflCa / hypC / hypothetical protein	-	aflatoxin	G4B84_005808	aflCa	3274.26562468099	-0.392012396668115	0.666100993011928	0.155190583304422	0.444846108347332	Iron+Bacteria	AFLA_139400
1477	54	aflCa / hypC / hypothetical protein	-	aflatoxin	G4B84_005808	aflCa	11681.8734944998	0.0144983052313121	0.1970912388418	0.814769539683646	0.986318856757892	Iron	AFLA_139400
1478	54	aflC / pksA / pksL1 / polyketide synthase 2109 aa KS-AT-PP-TE	sterigmatocystin biosynthesis polyketide synthase [Aspergillus oryzae RIB40]	aflatoxin	G4B84_005809	aflC	6560.28482801766	-3.70137879007248	0.637081271621016	2.27317916558085e-10	8.5686455383313e-09	Bacteria	AFLA_139410
1479	54	aflC / pksA / pksL1 / polyketide synthase 2109 aa KS-AT-PP-TE	sterigmatocystin biosynthesis polyketide synthase [Aspergillus oryzae RIB40]	aflatoxin	G4B84_005809	aflC	7243.10005979653	-0.491738497661805	0.714735860491075	0.101527915035742	0.351865124208174	Iron+Bacteria	AFLA_139410
1480	54	aflC / pksA / pksL1 / polyketide synthase 2109 aa KS-AT-PP-TE	sterigmatocystin biosynthesis polyketide synthase [Aspergillus oryzae RIB40]	aflatoxin	G4B84_005809	aflC	25140.8176519447	0.00172451151469481	0.213102421810622	0.979288845950399	0.999756099259085	Iron	AFLA_139410
1481	54	aflT / aflT / transmembrane protein	MFS toxin efflux pump [Aspergillus oryzae RIB40]	aflatoxin	G4B84_005810	aflT	716.032348326269	-2.38064289449367	0.506111354437252	1.35714353129061e-07	2.90064945265123e-06	Bacteria	AFLA_139420
1482	54	aflT / aflT / transmembrane protein	MFS toxin efflux pump [Aspergillus oryzae RIB40]	aflatoxin	G4B84_005810	aflT	805.86222119554	-0.133814310952867	0.376845338279547	0.462739831666875	0.758668030882134	Iron+Bacteria	AFLA_139420
1483	54	aflT / aflT / transmembrane protein	MFS toxin efflux pump [Aspergillus oryzae RIB40]	aflatoxin	G4B84_005810	aflT	2555.07905947679	0.00725447111671119	0.141270302236368	0.870411036145996	0.99092610730376	Iron	AFLA_139420
1484	54	aflU / cypA / P450 monooxygenase	benzoate 4-monooxygenase cytochrome P450 [Aspergillus clavatus NRRL 1]	aflatoxin		aflU	NA	NA	NA	NA	NA	NA	NA
1485	54	aflF / norB / dehydrogenase	sterigmatocystin biosynthesis dehydrogenase stcV [Aspergillus oryzae RIB40]	aflatoxin		aflF	NA	NA	NA	NA	NA	NA	NA
1486	55	MFS multidrug transporter, putative	MFS multidrug transporter [Aspergillus oryzae RIB40]	cyclopiazonic acid	G4B84_005812	AFLA_139460	1673.68336560408	-5.83754272611972	0.469564792137141	2.77182468295489e-37	4.78878911058506e-34	Bacteria	AFLA_139460
1487	55	MFS multidrug transporter, putative	MFS multidrug transporter [Aspergillus oryzae RIB40]	cyclopiazonic acid	G4B84_005812	AFLA_139460	1699.46606463744	1.91213471586716	0.639550976648052	0.000151719639738977	0.00235531967811475	Iron+Bacteria	AFLA_139460
1488	55	MFS multidrug transporter, putative	MFS multidrug transporter [Aspergillus oryzae RIB40]	cyclopiazonic acid	G4B84_005812	AFLA_139460	5903.05474132382	-0.0541210430898573	0.179599514483543	0.285285962715863	0.766228559575208	Iron	AFLA_139460
1489	55	FAD dependent oxidoreductase,	FAD dependent oxidoreductase [Aspergillus oryzae RIB40]	cyclopiazonic acid	G4B84_005813	cpaO	1583.93763278394	-2.30404164422541	0.486603294163491	1.23250609751125e-07	2.66725641060576e-06	Bacteria	AFLA_139470
1490	55	FAD dependent oxidoreductase,	FAD dependent oxidoreductase [Aspergillus oryzae RIB40]	cyclopiazonic acid	G4B84_005813	cpaO	3981.14314345212	3.0056789539	0.561500348753099	2.54077370164185e-09	1.51347323362407e-07	Iron+Bacteria	AFLA_139470
1491	55	FAD dependent oxidoreductase,	FAD dependent oxidoreductase [Aspergillus oryzae RIB40]	cyclopiazonic acid	G4B84_005813	cpaO	6840.01271233998	0.110867116937742	0.269141941714042	0.159057433393584	0.623635803593559	Iron	AFLA_139470
1492	55	dimethylallyl tryptophan synthase, putative	tryptophan dimethylallyltransferase [Aspergillus oryzae RIB40]	cyclopiazonic acid	G4B84_005814	cpaD	3111.91517775152	-0.202217546953928	0.346315026018511	0.377705118172486	0.619214179183298	Bacteria	AFLA_139480
1493	55	dimethylallyl tryptophan synthase, putative	tryptophan dimethylallyltransferase [Aspergillus oryzae RIB40]	cyclopiazonic acid	G4B84_005814	cpaD	5960.99998922978	1.06425396488306	0.612578808261939	0.00425516716710677	0.036754951021837	Iron+Bacteria	AFLA_139480
1494	55	dimethylallyl tryptophan synthase, putative	tryptophan dimethylallyltransferase [Aspergillus oryzae RIB40]	cyclopiazonic acid	G4B84_005814	cpaD	8466.07018779328	0.0661007334587426	0.209688406421787	0.273874709940919	0.758672972399517	Iron	AFLA_139480
1495	55	hybrid PKS/NRPS enzyme, 3851 aa; KS_AT_DH_M_KR_PP_C-A-T-NADB	hybrid NRPS/PKS enzyme [Aspergillus oryzae RIB40] cyclopiazonic acid	cyclopiazonic acid	G4B84_005815	cpaS	3843.10258672552	-0.281798860792893	0.41745840047502	0.279061643690133	0.520092232738568	Bacteria	AFLA_139490
1496	55	hybrid PKS/NRPS enzyme, 3851 aa; KS_AT_DH_M_KR_PP_C-A-T-NADB	hybrid NRPS/PKS enzyme [Aspergillus oryzae RIB40] cyclopiazonic acid	cyclopiazonic acid	G4B84_005815	cpaS	10277.6480102845	2.45530498620884	0.670603433805085	1.20419846582627e-05	0.000283727062631668	Iron+Bacteria	AFLA_139490
1497	55	hybrid PKS/NRPS enzyme, 3851 aa; KS_AT_DH_M_KR_PP_C-A-T-NADB	hybrid NRPS/PKS enzyme [Aspergillus oryzae RIB40] cyclopiazonic acid	cyclopiazonic acid	G4B84_005815	cpaS	9680.07520200008	0.00981848630398825	0.173821373854298	0.85854244092802	0.988691790042443	Iron	AFLA_139490
1498	998	DMATS not assigned to cluster			G4B84_001095	NA	13.0020289372572	-0.995486721986565	0.830432284368538	0.0261654218129852	0.105578342745584	Bacteria	AFLA_083250
1499	998	DMATS not assigned to cluster			G4B84_001095	NA	30.2459000618704	0.318443766311931	0.543969818536661	0.184721435545198	0.48600530548033	Iron+Bacteria	AFLA_083250
1500	998	DMATS not assigned to cluster			G4B84_001095	NA	72.9499152673713	1.03840405979591	0.469833072138263	0.000765549922278911	0.0180500113289726	Iron	AFLA_083250
1501	998	DMATS not assigned to cluster				NA	NA	NA	NA	NA	NA	NA	NA
1502	998	DMATS not assigned to cluster			G4B84_008341	NA	4.01110543378377	-0.000771411208447038	0.653700645851733	0.99798829408817	NA	Bacteria	AFLA_090190
1503	998	DMATS not assigned to cluster			G4B84_008341	NA	5.3208489819278	0.0339102779078769	0.585719525989279	0.881168479103212	NA	Iron+Bacteria	AFLA_090190
1504	998	DMATS not assigned to cluster			G4B84_008341	NA	9.11727458420784	0.0218161565886386	0.288797590439508	0.785036298223367	NA	Iron	AFLA_090190
1505	998	DMATS not assigned to cluster			G4B84_001095	NA	13.0020289372572	-0.995486721986565	0.830432284368538	0.0261654218129852	0.105578342745584	Bacteria	AFLA_083250
1506	998	DMATS not assigned to cluster			G4B84_001095	NA	30.2459000618704	0.318443766311931	0.543969818536661	0.184721435545198	0.48600530548033	Iron+Bacteria	AFLA_083250
1507	998	DMATS not assigned to cluster			G4B84_001095	NA	72.9499152673713	1.03840405979591	0.469833072138263	0.000765549922278911	0.0180500113289726	Iron	AFLA_083250
1508	998	GGPS not assigned to cluster			G4B84_006383	NA	302.638303490234	-0.939430137712085	0.40871547083945	0.00232513327895956	0.0153470488593669	Bacteria	AFLA_018310
1509	998	GGPS not assigned to cluster			G4B84_006383	NA	341.044240413018	1.19034602082433	0.336508915960632	3.31297429169033e-05	0.00067429511483621	Iron+Bacteria	AFLA_018310
1510	998	GGPS not assigned to cluster			G4B84_006383	NA	721.136469414806	-0.142703873539479	0.254520272852113	0.0646795234999627	0.410914315664634	Iron	AFLA_018310
1511	998	GGPS not assigned to cluster			G4B84_010317	NA	14.1508584296146	-0.428784414619491	0.609975988476354	0.190369907771002	0.410179684879279	Bacteria	AFLA_038720
1512	998	GGPS not assigned to cluster			G4B84_010317	NA	14.7796439513979	0.504858626417374	0.708866043318576	0.0939211181782352	0.335527498667058	Iron+Bacteria	AFLA_038720
1513	998	GGPS not assigned to cluster			G4B84_010317	NA	30.0875840869765	-0.159861433653114	0.355801376278293	0.129081918842096	0.575045593968818	Iron	AFLA_038720
1514	998	GGPS not assigned to cluster			G4B84_000081	NA	69.9466333429225	-2.18927198888811	0.591978861646777	1.00479017391127e-05	0.000140183781194673	Bacteria	AFLA_053620
1515	998	GGPS not assigned to cluster			G4B84_000081	NA	121.162466634875	2.13973792092782	0.626117954338645	3.84354949574498e-05	0.000763167702310563	Iron+Bacteria	AFLA_053620
1516	998	GGPS not assigned to cluster			G4B84_000081	NA	267.041248910916	0.0382458511608786	0.156131461512375	0.391043730919102	0.843275951985545	Iron	AFLA_053620
1517	998	GGPS not assigned to cluster			G4B84_008039	NA	527.084942273763	0.301203837276908	0.368362628967105	0.213083018195215	0.43970416702789	Bacteria	AFLA_056820
1518	998	GGPS not assigned to cluster			G4B84_008039	NA	403.901125812701	-1.40908658739528	0.598212841709156	0.000896468349880281	0.010606568557258	Iron+Bacteria	AFLA_056820
1519	998	GGPS not assigned to cluster			G4B84_008039	NA	709.002139348342	-0.130975999767843	0.29012414361773	0.127782520457003	0.573210871221761	Iron	AFLA_056820
1520	998	GGPS not assigned to cluster			G4B84_006479	NA	4.58783511121474	-0.184489651425237	0.67286507933626	0.559353002273684	NA	Bacteria	AFLA_066780
1521	998	GGPS not assigned to cluster			G4B84_006479	NA	5.28105177787592	0.243284929598619	0.692120923336134	0.344612645075992	NA	Iron+Bacteria	AFLA_066780
1522	998	GGPS not assigned to cluster			G4B84_006479	NA	9.76306581011049	-0.0580879080458245	0.305902309871462	0.492312272719876	NA	Iron	AFLA_066780
1523	998	GGPS not assigned to cluster				NA	NA	NA	NA	NA	NA	NA	NA
1524	998	GGPS not assigned to cluster				NA	NA	NA	NA	NA	NA	NA	NA
1525	998	GGPS not assigned to cluster				NA	NA	NA	NA	NA	NA	NA	NA
1526	998	GGPS not assigned to cluster			G4B84_008378	NA	56.8434255227776	-0.118125032790109	0.336845637727494	0.598082126876469	0.7881667082636	Bacteria	AFLA_090640
1527	998	GGPS not assigned to cluster			G4B84_008378	NA	50.3137110837257	0.0724454088220227	0.273099517133571	0.632530663631662	0.853096067614799	Iron+Bacteria	AFLA_090640
1528	998	GGPS not assigned to cluster			G4B84_008378	NA	96.0884283716477	-0.486502293675137	0.438514975449125	0.0107298644535583	0.132146177692084	Iron	AFLA_090640
1529	2a	farnesylpyrophosphatesynthase			G4B84_007014	NA	354.798657982478	-0.0824217261340501	0.322292931767317	0.704619718975691	0.854795341623094	Bacteria	AFLA_004630
1530	2a	farnesylpyrophosphatesynthase			G4B84_007014	NA	432.587228850656	0.0241690541626238	0.271310683117648	0.871976515641474	0.957267854687289	Iron+Bacteria	AFLA_004630
1531	2a	farnesylpyrophosphatesynthase			G4B84_007014	NA	819.32900717393	0.0210593283467607	0.141974537030801	0.623912176048637	0.943750469407195	Iron	AFLA_004630
1532	22a	Glycosyl hydrolase family 3 C terminal domain containing protein			G4B84_010017	NA	32.5676330513281	-0.2883030472104	0.455883263652515	0.292631293180876	0.53452264054854	Bacteria	AFLA_066750
1533	22a	Glycosyl hydrolase family 3 C terminal domain containing protein			G4B84_010017	NA	30.0102677376906	-0.0255392206685482	0.352742986201955	0.882723905150775	0.962220784035537	Iron+Bacteria	AFLA_066750
1534	22a	Glycosyl hydrolase family 3 C terminal domain containing protein			G4B84_010017	NA	66.797544868979	-0.102214701693757	0.262604666359148	0.181892315630826	0.665822398265784	Iron	AFLA_066750
1535	22a	unknown-related			G4B84_010016	NA	19.7228237594025	0.244320604207491	0.480037849979205	0.381741878414899	0.623042723443502	Bacteria	AFLA_066760
1536	22a	unknown-related			G4B84_010016	NA	20.8305972080041	-0.16011193063013	0.438518818357503	0.42459211247994	0.731345845727279	Iron+Bacteria	AFLA_066760
1537	22a	unknown-related			G4B84_010016	NA	33.3273940449963	0.0147759065530834	0.199007966346765	0.812877383374351	0.986040622075971	Iron	AFLA_066760
1538	22a	FAD dependent oxidoreductase, putative			G4B84_010015	NA	203.694056554463	-0.968403052448525	0.545192838018516	0.00800322681487446	0.0421124107426338	Bacteria	AFLA_066770
1539	22a	FAD dependent oxidoreductase, putative			G4B84_010015	NA	266.954183825284	0.398094963772284	0.488719236055188	0.0907197053873386	0.328069930498619	Iron+Bacteria	AFLA_066770
1540	22a	FAD dependent oxidoreductase, putative			G4B84_010015	NA	611.285100790721	0.00804071862636298	0.109925235620015	0.809262179348387	0.985316600340106	Iron	AFLA_066770
1541	22a	Polyprenyl synthetase family protein			G4B84_006479	NA	4.58783511121474	-0.184489651425237	0.67286507933626	0.559353002273684	NA	Bacteria	AFLA_066780
1542	22a	Polyprenyl synthetase family protein			G4B84_006479	NA	5.28105177787592	0.243284929598619	0.692120923336134	0.344612645075992	NA	Iron+Bacteria	AFLA_066780
1543	22a	Polyprenyl synthetase family protein			G4B84_006479	NA	9.76306581011049	-0.0580879080458245	0.305902309871462	0.492312272719876	NA	Iron	AFLA_066780
1544	22a	hypothetical protein			G4B84_010014	NA	66.22577209953	0.841645132459017	0.683137478668449	0.0320398314095324	0.122993589085227	Bacteria	AFLA_066790
1545	22a	hypothetical protein			G4B84_010014	NA	65.4998326278121	-0.0682225670524113	0.426082479091532	0.725746339340624	0.900423482158636	Iron+Bacteria	AFLA_066790
1546	22a	hypothetical protein			G4B84_010014	NA	66.2084828001544	-0.0170481961522864	0.187645537422384	0.772463938765901	0.979658561947928	Iron	AFLA_066790
1547	22a	hypothetical protein				NA	NA	NA	NA	NA	NA	NA	NA
1548	22a	hypothetical protein			G4B84_010012	NA	48.4731904192931	-0.43311906602075	0.456870477190319	0.126520880133683	0.317935142510981	Bacteria	AFLA_066810
1549	22a	hypothetical protein			G4B84_010012	NA	39.6200890072688	-0.0951836677618184	0.332112937673326	0.57151140201735	0.820102232452289	Iron+Bacteria	AFLA_066810
1550	22a	hypothetical protein			G4B84_010012	NA	94.1802548072181	-0.488069940642024	0.471552111685594	0.0128321578383294	0.149022908199286	Iron	AFLA_066810
1551	30A	cytochrome P450, putative			G4B84_008377	NA	2.73969995784632	0.248551616936143	0.778160172386128	0.45260727773441	NA	Bacteria	AFLA_090630
1552	30A	cytochrome P450, putative			G4B84_008377	NA	2.35886728209726	-0.200136337163916	0.778001224126704	0.427490094167098	NA	Iron+Bacteria	AFLA_090630
1553	30A	cytochrome P450, putative			G4B84_008377	NA	3.50085986718015	0.00981306390652676	0.341110566886788	0.902414164458901	NA	Iron	AFLA_090630
1554	30A	geranylgeranyl diphosphate synthase, putative 273 aa			G4B84_008378	NA	56.8434255227776	-0.118125032790109	0.336845637727494	0.598082126876469	0.7881667082636	Bacteria	AFLA_090640
1555	30A	geranylgeranyl diphosphate synthase, putative 273 aa			G4B84_008378	NA	50.3137110837257	0.0724454088220227	0.273099517133571	0.632530663631662	0.853096067614799	Iron+Bacteria	AFLA_090640
1556	30A	geranylgeranyl diphosphate synthase, putative 273 aa			G4B84_008378	NA	96.0884283716477	-0.486502293675137	0.438514975449125	0.0107298644535583	0.132146177692084	Iron	AFLA_090640
1557	30A	hypothetical protein				NA	NA	NA	NA	NA	NA	NA	NA
1558	30A	hypothetical protein			G4B84_008379	NA	15.1570561401892	-1.10865415597605	0.897920895569969	0.0203174362831861	0.0872454616866225	Bacteria	AFLA_090660
1559	30A	hypothetical protein			G4B84_008379	NA	14.8904626308703	0.487383441532508	0.760799315902126	0.11242386461354	0.371696363111122	Iron+Bacteria	AFLA_090660
1560	30A	hypothetical protein			G4B84_008379	NA	37.8648733560252	-0.117106492319609	0.332360504413381	0.219226069354719	0.711364814719807	Iron	AFLA_090660
1561	30A	hypothetical protein				NA	NA	NA	NA	NA	NA	NA	NA
1562	30A	Cytochrome P450 family protein			G4B84_008380	NA	101.084566875128	-0.535854798762216	0.425336658169037	0.0559571368383584	0.181890195103171	Bacteria	AFLA_090680
1563	30A	Cytochrome P450 family protein			G4B84_008380	NA	98.3388432671563	0.0837331132076348	0.276749268512761	0.583794227232577	0.827255792877206	Iron+Bacteria	AFLA_090680
1564	30A	Cytochrome P450 family protein			G4B84_008380	NA	223.247391009548	-0.102943523484126	0.242229295052335	0.141025064604686	0.599326367694056	Iron	AFLA_090680
1565	30A	catalase A, putative			G4B84_008381	NA	2497.43952227178	-1.18259684732441	0.554950354596829	0.00250120290911962	0.0162963786133826	Bacteria	AFLA_090690
1566	30A	catalase A, putative			G4B84_008381	NA	3421.59113269561	-0.259729544531383	0.437577215789913	0.209546470125512	0.518034887290404	Iron+Bacteria	AFLA_090690
1567	30A	catalase A, putative			G4B84_008381	NA	9862.35532039242	0.147746564348552	0.312781764351896	0.115008356487476	0.545057460924573	Iron	AFLA_090690
1568	30A	hypothetical protein			G4B84_008382	NA	12.008021478937	-0.596624801938223	0.687135877575188	0.100739891056155	0.27194523715836	Bacteria	AFLA_090700
1569	30A	hypothetical protein			G4B84_008382	NA	12.8383310785076	-0.18008625239523	0.526445862275094	0.420938721300309	0.728925896120722	Iron+Bacteria	AFLA_090700
1570	30A	hypothetical protein			G4B84_008382	NA	35.7197929386689	0.00764968285382542	0.179101926963856	0.892896544784397	0.992787490803464	Iron	AFLA_090700
1571	30A	hypothetical protein			G4B84_008383	NA	1.61922608762698	0.416393780313495	0.959473814632541	0.245749323041355	NA	Bacteria	AFLA_090710
1572	30A	hypothetical protein			G4B84_008383	NA	3.24109428702318	-0.406932529184687	0.868761934013246	0.174007315637761	NA	Iron+Bacteria	AFLA_090710
1573	30A	hypothetical protein			G4B84_008383	NA	4.43485360069457	0.372123795625835	0.737791038053688	0.0274966496822683	NA	Iron	AFLA_090710
1574	30A	3-beta hydroxysteroid dehydrogenase/isomerase family protein			G4B84_008384	NA	6.7322881985028	0.297678236743703	0.613833306787425	0.346409272974957	NA	Bacteria	AFLA_090720
1575	30A	3-beta hydroxysteroid dehydrogenase/isomerase family protein			G4B84_008384	NA	6.1200643526389	-0.702958885176577	0.954283736952957	0.0587591127869761	NA	Iron+Bacteria	AFLA_090720
1576	30A	3-beta hydroxysteroid dehydrogenase/isomerase family protein			G4B84_008384	NA	10.6549147545924	0.0342068107501538	0.244892757694182	0.641705330329974	NA	Iron	AFLA_090720
1577	30A	Glycosyl hydrolase family 1 protein			G4B84_008385	NA	17.3176870160933	-0.125069132178401	0.426278815255221	0.628322689697586	0.807787796279942	Bacteria	AFLA_090730
1578	30A	Glycosyl hydrolase family 1 protein			G4B84_008385	NA	20.5748433765377	0.0438800291081739	0.358660153672287	0.802000207830255	0.931595990756376	Iron+Bacteria	AFLA_090730
1579	30A	Glycosyl hydrolase family 1 protein			G4B84_008385	NA	40.0958971035087	0.0087406584265884	0.160267077126371	0.863336801049275	0.990087756193097	Iron	AFLA_090730
1580	999	hypothetical protein				NA	NA	NA	NA	NA	NA	NA	NA
1581	999	hypothetical protein	Zn(II)2Cys6 transcription factor [Aspergillus oryzae RIB40]		G4B84_007767	NA	6.72625616000489	-0.52567828353868	0.754036951816246	0.152263737944534	NA	Bacteria	AFLA_059940
1582	999	hypothetical protein	Zn(II)2Cys6 transcription factor [Aspergillus oryzae RIB40]		G4B84_007767	NA	23.6025411305297	2.81848679065222	0.886159319112218	3.36109341902096e-05	0.000681408671546447	Iron+Bacteria	AFLA_059940
1583	999	hypothetical protein	Zn(II)2Cys6 transcription factor [Aspergillus oryzae RIB40]		G4B84_007767	NA	24.8928758874961	0.0635917478893929	0.230770738812867	0.351094135047952	0.817371784576547	Iron	AFLA_059940
1584	999	oxidoreductase, FAD-binding, putative	oxidoreductase FAD-binding protein [Aspergillus oryzae RIB40]		G4B84_007766	NA	57.8779864613147	-1.91898683676239	0.622954593256401	9.29852259083206e-05	0.000994721209252478	Bacteria	AFLA_059950
1585	999	oxidoreductase, FAD-binding, putative	oxidoreductase FAD-binding protein [Aspergillus oryzae RIB40]		G4B84_007766	NA	183.852490490377	4.52733712683901	0.638207761674678	1.87126847577932e-14	3.4208723532221e-12	Iron+Bacteria	AFLA_059950
1586	999	oxidoreductase, FAD-binding, putative	oxidoreductase FAD-binding protein [Aspergillus oryzae RIB40]		G4B84_007766	NA	176.004719912921	-0.0302999973811564	0.174444379868285	0.568968704420234	0.929842264231439	Iron	AFLA_059950
1587	999	hypothetical protein	Zn(II)2Cys6 transcription factor [Aspergillus oryzae RIB40]		G4B84_007765	NA	15.3354961974809	-0.287324924629354	0.525306663895604	0.329407059595336	0.570881255295023	Bacteria	AFLA_059960
1588	999	hypothetical protein	Zn(II)2Cys6 transcription factor [Aspergillus oryzae RIB40]		G4B84_007765	NA	30.2533454699167	2.08563965086647	0.862152171571313	0.000460370996434893	0.00612460937917085	Iron+Bacteria	AFLA_059960
1589	999	hypothetical protein	Zn(II)2Cys6 transcription factor [Aspergillus oryzae RIB40]		G4B84_007765	NA	34.8991830749841	-0.0320304296499481	0.202961141092026	0.608107898391941	0.940865140286448	Iron	AFLA_059960
1590	999	short-chain dehydrogenase, putative	NADP(+)-dependent dehydrogenase [Aspergillus oryzae RIB40]		G4B84_007764	NA	577.176652558154	-0.144824180226894	0.380603585039505	0.550239586202682	0.756469966920027	Bacteria	AFLA_059970
1591	999	short-chain dehydrogenase, putative	NADP(+)-dependent dehydrogenase [Aspergillus oryzae RIB40]		G4B84_007764	NA	987.846320813662	0.256842405852408	0.451299011943435	0.222181531445607	0.536121794931989	Iron+Bacteria	AFLA_059970
1592	999	short-chain dehydrogenase, putative	NADP(+)-dependent dehydrogenase [Aspergillus oryzae RIB40]		G4B84_007764	NA	1656.31579194639	0.142758576639879	0.290190634110083	0.101072127770015	0.513678954822193	Iron	AFLA_059970
1593	999	choline dehydrogenase, putative	glucose-methanol-choline (gmc) oxidoreductase [Aspergillus oryzae RIB40]		G4B84_007763	NA	46.5616220645636	-0.654887854952465	0.52458898949631	0.0443176947851435	0.154367346822177	Bacteria	AFLA_059980
1594	999	choline dehydrogenase, putative	glucose-methanol-choline (gmc) oxidoreductase [Aspergillus oryzae RIB40]		G4B84_007763	NA	60.3351806096833	0.820783613284633	0.590626763622364	0.0116165649844292	0.0793623959599887	Iron+Bacteria	AFLA_059980
1595	999	choline dehydrogenase, putative	glucose-methanol-choline (gmc) oxidoreductase [Aspergillus oryzae RIB40]		G4B84_007763	NA	122.09794847793	-0.0173948856194564	0.122667784080107	0.632821651240609	0.94513759211709	Iron	AFLA_059980
1596	999	O-methyltransferase, putative	O-methyltransferase [Aspergillus oryzae RIB40]		G4B84_007762	NA	17.5646363682204	0.125297238162506	0.450073387359118	0.637531982183963	0.813301588870165	Bacteria	AFLA_059990
1597	999	O-methyltransferase, putative	O-methyltransferase [Aspergillus oryzae RIB40]		G4B84_007762	NA	58.3454279810157	1.06771625818603	0.966041994841256	0.0170851591168187	0.105444669450308	Iron+Bacteria	AFLA_059990
1598	999	O-methyltransferase, putative	O-methyltransferase [Aspergillus oryzae RIB40]		G4B84_007762	NA	40.8866033475744	0.0929599570872072	0.279665410039635	0.255635198161905	0.743989303695067	Iron	AFLA_059990
1599	999	metallo-beta-lactamase domain protein	metallo-beta-lactamase domain protein [Aspergillus oryzae RIB40]		G4B84_007761	NA	13.8154523886549	-0.687456980981491	0.76268572165085	0.0785966339492191	0.2309100212963	Bacteria	AFLA_060000
1600	999	metallo-beta-lactamase domain protein	metallo-beta-lactamase domain protein [Aspergillus oryzae RIB40]		G4B84_007761	NA	16.8057977259963	1.6534081242516	1.2418086801624	0.00519169785944675	0.0431417727645173	Iron+Bacteria	AFLA_060000
1601	999	metallo-beta-lactamase domain protein	metallo-beta-lactamase domain protein [Aspergillus oryzae RIB40]		G4B84_007761	NA	29.1904292691292	-0.27463788693227	0.49372381144601	0.0614742654835177	0.398419293268025	Iron	AFLA_060000
1602	999	PKS-like enzyme, putative	polyketide synthase [Aspergillus oryzae RIB40]			NA	NA	NA	NA	NA	NA	NA	NA
1603	999	PKS-like enzyme, putative	polyketide synthase [Aspergillus oryzae RIB40]		G4B84_007760	NA	25.3774102649603	1.35444421235158	0.703561343067697	0.00334839372322559	0.0206635289816181	Bacteria	AFLA_060020
1604	999	PKS-like enzyme, putative	polyketide synthase [Aspergillus oryzae RIB40]		G4B84_007760	NA	28.850491757715	-0.107776904508287	0.416488313922443	0.575774553630771	0.82210309616847	Iron+Bacteria	AFLA_060020
1605	999	PKS-like enzyme, putative	polyketide synthase [Aspergillus oryzae RIB40]		G4B84_007760	NA	25.1118970426173	0.0431294773520514	0.220106194489073	0.517966934897885	0.90956620880758	Iron	AFLA_060020
1606	999	hypothetical protein			G4B84_007759	NA	4.84252423164564	0.55568010244887	0.818709098479395	0.144493952714235	NA	Bacteria	AFLA_060030
1607	999	hypothetical protein			G4B84_007759	NA	4.00777450001391	-0.218016926278694	0.695193640693701	0.390402046089576	NA	Iron+Bacteria	AFLA_060030
1608	999	hypothetical protein			G4B84_007759	NA	4.10738808097192	-0.0147744593049674	0.326206262690696	0.855096153014337	NA	Iron	AFLA_060030
1609	999	integral membrane protein	integral membrane protein [Aspergillus oryzae RIB40]		G4B84_007757	NA	19.7772414344039	0.0763057564802984	0.430803662624992	0.768298543191716	0.893620420547797	Bacteria	AFLA_060040
1610	999	integral membrane protein	integral membrane protein [Aspergillus oryzae RIB40]		G4B84_007757	NA	17.144891178005	-0.451251517125342	0.683931479883586	0.117302620080451	0.379271547821021	Iron+Bacteria	AFLA_060040
1611	999	integral membrane protein	integral membrane protein [Aspergillus oryzae RIB40]		G4B84_007757	NA	34.3494823869132	-0.0224348547076263	0.195965309014876	0.713543585247275	0.967172173212528	Iron	AFLA_060040
1612	999	GABA permease, putative	amino acid permease [Aspergillus oryzae RIB40]		G4B84_007756	NA	25.117604594649	0.612073491627346	0.661752095239508	0.0886781957109717	0.249257798868935	Bacteria	AFLA_060050
1613	999	GABA permease, putative	amino acid permease [Aspergillus oryzae RIB40]		G4B84_007756	NA	27.721884327901	-1.54201922066131	1.04745282813544	0.0048579902436843	0.0408803734553847	Iron+Bacteria	AFLA_060050
1614	999	GABA permease, putative	amino acid permease [Aspergillus oryzae RIB40]		G4B84_007756	NA	49.4552789027339	0.295066173160604	0.4965070930086	0.0530477572010921	0.367115378387741	Iron	AFLA_060050
1615	1000	KojA	kojA - oxidoreductase	kojic acid	G4B84_008859	kojA	8448.24260916697	-6.36429230881509	0.432293864106044	3.22953663292557e-51	8.3693441842266e-48	Bacteria	AFLA_096040
1616	1000	KojA	kojA - oxidoreductase	kojic acid	G4B84_008859	kojA	7286.99299186217	6.53659288722438	0.452031663172959	5.5705002965841e-49	2.95320073223406e-45	Iron+Bacteria	AFLA_096040
1617	1000	KojA	kojA - oxidoreductase	kojic acid	G4B84_008859	kojA	21256.2245689905	-1.708447212479	0.336500535894484	9.97383786200174e-09	1.11455013413695e-06	Iron	AFLA_096040
1618	1000	KojR	kojR - transcriptional activator	kojic acid	G4B84_008860	kojR	783.152073357336	-2.19746350144965	0.438293434138918	3.39223060973831e-08	8.41240729678167e-07	Bacteria	AFLA_096050
1619	1000	KojR	kojR - transcriptional activator	kojic acid	G4B84_008860	kojR	1338.8092327133	2.97490519192566	0.439969170592413	4.13759471539607e-13	5.35011180089568e-11	Iron+Bacteria	AFLA_096050
1620	1000	KojR	kojR - transcriptional activator	kojic acid	G4B84_008860	kojR	2521.78444636489	-0.0145485541449703	0.11922773948086	0.683545828992653	0.959705099011184	Iron	AFLA_096050
1621	1000	KojT	kojT - transporter	kojic acid		NA	NA	NA	NA	NA	NA	NA	NA
