# Supplementary material for: An environmental isolate of Pseudomonas, 20EI1, reduces Aspergillus flavus growth in an iron-dependent manner and alters secondary metabolism
Source: Front Microbiol. 2025 Jan 20;15:1514950. doi: 10.3389/fmicb.2024.1514950 (PMC11788345; doi:10.3389/fmicb.2024.1514950)
Supplement: Supplementary file 4 [file Data_Sheet_4.CSV]

	GeneID	Gene_name	baseMean	log2FoldChange	lfcSE	pvalue	padj	Condition	RefID
1	G4B84_008448	mtfA	407.665337	2.071870486	0.480730163	9.73E-07	1.75E-05	Bacteria	AFLA_091490
2	G4B84_008448	mtfA	389.344237	-0.994034803	0.594755671	0.005149622	0.042937687	Iron+Bacteria	AFLA_091490
3	G4B84_008448	mtfA	346.2970579	0.09738741	0.251809222	0.182747519	0.667410635	Iron	AFLA_091490
4	G4B84_010044	veA	281.9195013	0.229575947	0.405039279	0.365570124	0.607644909	Bacteria	AFLA_066460
5	G4B84_010044	veA	268.763777	0.004757932	0.348393097	0.977903756	0.993317143	Iron+Bacteria	AFLA_066460
6	G4B84_010044	veA	400.7532151	-0.068748402	0.241480833	0.334499052	0.803319873	Iron	AFLA_066460
7	G4B84_001248	velB	169.5897978	0.66061072	0.431702283	0.024542815	0.100996753	Bacteria	AFLA_081490
8	G4B84_001248	velB	160.5694987	-0.523728922	0.429330481	0.025555602	0.142388885	Iron+Bacteria	AFLA_081490
9	G4B84_001248	velB	232.7505294	0.000631916	0.099082839	0.983182161	0.999756099	Iron	AFLA_081490
10	G4B84_003887	velC	33.10815065	0.076518105	0.366930924	0.746135671	0.880214222	Bacteria	AFLA_025780
11	G4B84_003887	velC	32.39077465	-0.000358696	0.32212182	0.998255359	0.999714584	Iron+Bacteria	AFLA_025780
12	G4B84_003887	velC	55.34194017	-0.046132369	0.189820484	0.410860548	0.855691039	Iron	AFLA_025780
13	G4B84_003784	vosA	144.3071498	0.520264071	0.464615922	0.075925501	0.225449369	Bacteria	AFLA_026900
14	G4B84_003784	vosA	130.1454739	-0.044417581	0.302438169	0.779560087	0.923240769	Iron+Bacteria	AFLA_026900
15	G4B84_003784	vosA	168.3365998	-0.112768439	0.271281765	0.155747747	0.618562695	Iron	AFLA_026900
16	G4B84_001865	velD	8.597625675	-0.214678159	0.563298462	0.473314917	NA	Bacteria	AFLA_074470
17	G4B84_001865	velD	8.463057023	0.103713894	0.553357767	0.644384646	0.85877456	Iron+Bacteria	AFLA_074470
18	G4B84_001865	velD	17.39034129	-0.080287808	0.292430354	0.342097603	0.809871112	Iron	AFLA_074470
19	G4B84_003215	laeA	402.6713317	-0.574984377	0.409462583	0.038415942	0.140070226	Bacteria	AFLA_033290
20	G4B84_003215	laeA	390.9264428	0.176532619	0.278083045	0.26471728	0.58746778	Iron+Bacteria	AFLA_033290
21	G4B84_003215	laeA	868.4099928	-0.190927305	0.306161965	0.052118636	0.363052124	Iron	AFLA_033290
22	G4B84_009811	hbx1	2197.550246	0.220536323	0.346711742	0.337208435	0.578062462	Bacteria	AFLA_069100
23	G4B84_009811	hbx1	2418.265479	-0.03739946	0.272012776	0.803551642	0.932296786	Iron+Bacteria	AFLA_069100
24	G4B84_009811	hbx1	3815.860125	0.001985811	0.12473957	0.959372721	0.999756099	Iron	AFLA_069100
25	G4B84_010671	rtfA	608.4145047	0.351612811	0.348681587	0.136169863	0.333223984	Bacteria	AFLA_042860
26	G4B84_010671	rtfA	636.1245157	0.077259294	0.230574762	0.584499704	0.827762881	Iron+Bacteria	AFLA_042860
27	G4B84_010671	rtfA	886.2516068	-0.041845996	0.151018364	0.31505532	0.788455274	Iron	AFLA_042860
